# Supplementary material for: A nutrigenomics approach to study the effects of ω-3 fatty acids in laying hens under physiological stress
Source: Front Physiol. 2023 Jul 25;14:1198247. doi: 10.3389/fphys.2023.1198247 (PMC10407228; doi:10.3389/fphys.2023.1198247)
Supplement: Supplementary file 2 [file DataSheet1.xlsx]

## Sheet: UP_All
Id	Gene	Treat_1_1	Treat_1_2	Treat_1_3	Treat_2_4	Treat_2_5	Treat_2_6	Treat_3_7	Treat_3_8	Treat_3_9	norm.Treat_1_1	norm.Treat_1_2	norm.Treat_1_3	norm.Treat_2_4	norm.Treat_2_5	norm.Treat_2_6	norm.Treat_3_7	norm.Treat_3_8	norm.Treat_3_9	baseMean	Treat1	Treat2	Treat3	FoldChange	log2FoldChange	pvalue	padj	dispGeneEst	dispFit	dispMAP	dispersion	betaConv	maxCooks
ENSGALG00000001234	CETP	0	0	0	37	38	11	94	19	117	0	0	0	37	39	11	85	18	118	34.32	0	29	74	157.572	7.3	2.26825e-07	2.58995e-05	0.5951	0.3275	0.4163	0.4163	TRUE	0.0779
ENSGALG00000048645	ensembl	0	0	0	36	1	30	44	75	21	0	0	0	36	1	29	40	73	21	22.23	0	22	45	119.55	6.901	7.10045e-06	0.000441877	1.1444	0.4905	0.6795	0.6795	TRUE	0.1546
ENSGALG00000044565	ensembl	4	9	0	128	84	331	127	160	212	4	9	0	129	87	317	115	155	213	114.52	4	178	161	40.815	5.351	3.7382e-16	4.90863e-13	0.4189	0.1176	0.193	0.193	TRUE	0.5941
ENSGALG00000044866	ensembl	4	0	0	19	83	31	57	52	19	4	0	0	19	86	30	52	51	19	28.93	1	45	41	33.78	5.078	2.07519e-06	0.000154826	0.5636	0.3834	0.437	0.437	TRUE	1.0153
ENSGALG00000005017	DUSP13	8	13	13	327	176	617	484	21	307	8	13	13	331	183	591	439	20	309	211.88	11	368	256	32.294	5.013	3.18849e-07	3.51833e-05	0.6477	0.0763	0.2865	0.6477	TRUE	0.2131
ENSGALG00000051240	ensembl	1	18	1	432	156	53	200	77	304	1	18	1	437	162	51	182	75	306	136.89	7	217	188	32.021	5.001	6.63422e-05	0.00268043	1.0561	0.1029	0.3779	1.0561	TRUE	0.4893
ENSGALG00000001768	TENM2	16	17	0	204	261	484	407	546	719	16	17	0	206	271	463	369	530	724	288.58	11	313	541	28.389	4.827	7.83135e-08	1.07118e-05	0.5351	0.0634	0.136	0.5351	TRUE	0.3464
ENSGALG00000008912	ABCB1	85	317	73	1964	1381	4380	2920	2977	3105	84	322	73	1985	1433	4194	2651	2892	3125	1862.25	160	2537	2889	15.864	3.988	2.13898e-09	5.10671e-07	0.3164	0.0333	0.1308	0.3164	TRUE	1.3924
ENSGALG00000010738	TC2N	2	10	0	37	39	56	43	55	57	2	10	0	37	40	54	39	53	57	32.61	4	44	50	10.868	3.442	1.03889e-05	0.000598793	0.1018	0.3432	0.3034	0.3034	TRUE	1.9571
ENSGALG00000053391	ensembl	8	3	0	30	48	31	10	24	31	8	3	0	30	50	30	9	23	31	20.49	4	37	21	9.983	3.319	0.000301556	0.00849728	0.3134	0.5299	0.4574	0.4574	TRUE	0.6498
ENSGALG00000047831	ensembl	73	67	23	695	612	207	648	687	151	72	68	23	703	635	198	588	667	152	345.22	54	512	469	9.392	3.231	1.60926e-05	0.000869598	0.3943	0.0575	0.1817	0.3943	TRUE	1.0742
ENSGALG00000003553	ABCA12	81	110	55	1669	452	124	1794	440	673	80	112	55	1687	469	119	1629	427	677	583.97	82	758	911	9.199	3.201	0.000586704	0.0138312	0.6183	0.0453	0.2446	0.6183	TRUE	0.5113
ENSGALG00000047639	ensembl	9	0	2	9	50	40	45	7	15	9	0	2	9	52	38	41	7	15	19.22	4	33	21	9.064	3.18	0.00313765	0.0458292	0.8738	0.5631	0.6827	0.6827	TRUE	0.4221
ENSGALG00000037166	ensembl	6	9	4	140	7	23	138	53	24	6	9	4	142	7	22	125	51	24	43.43	6	57	67	8.942	3.161	0.000520811	0.0126104	0.8216	0.2646	0.5103	0.5103	TRUE	0.6872
ENSGALG00000016774	NPAS2	22	28	19	144	237	232	109	283	287	22	28	19	146	246	222	99	275	289	149.52	23	205	221	8.853	3.146	8.54384e-13	5.09951e-10	0.1389	0.0965	0.1153	0.1153	TRUE	1.5579
ENSGALG00000051104	ensembl	1	45	25	243	160	218	166	320	353	1	46	25	246	166	209	151	311	355	167.68	24	207	272	8.638	3.111	0.000814344	0.0177039	0.5988	0.0891	0.2251	0.5988	TRUE	1.2893
ENSGALG00000013033	ensembl	115	153	206	1445	919	1347	1190	1065	2249	114	156	207	1461	954	1290	1080	1035	2264	950.99	159	1235	1460	7.778	2.959	4.69404e-21	1.23275e-17	0.1153	0.0385	0.0676	0.0676	TRUE	1.1563
ENSGALG00000009705	RYR3	3	15	11	37	80	102	9	47	87	3	15	11	37	83	98	8	46	88	43.19	10	73	47	7.46	2.899	0.000212289	0.00660561	0.5417	0.2659	0.3832	0.3832	TRUE	0.1201
ENSGALG00000049424	ensembl	13	2	13	80	96	24	9	77	66	13	2	13	81	100	23	8	75	66	42.31	9	68	50	7.267	2.861	0.000535703	0.0128833	0.6534	0.2709	0.4311	0.4311	TRUE	0.4443
ENSGALG00000004804	ensembl	4	11	3	56	22	51	9	16	42	4	11	3	57	23	49	8	16	42	23.6	6	43	22	7.076	2.823	0.000802715	0.0175091	0.3614	0.4637	0.4164	0.4164	TRUE	0.945
ENSGALG00000040292	ensembl	6	3	2	30	23	24	31	46	37	6	3	2	30	24	23	28	45	37	22.03	4	26	37	7.002	2.808	0.000270059	0.00795063	0	0.4948	0.2722	0.2722	TRUE	0.211
ENSGALG00000024085	ensembl	48	53	63	352	537	189	204	67	196	48	54	63	356	557	181	185	65	197	189.59	55	365	149	6.642	2.732	1.07888e-09	2.80521e-07	0.2054	0.082	0.1341	0.1341	TRUE	0.0457
ENSGALG00000002511	ensembl	2	41	19	221	64	118	117	113	98	2	42	19	223	66	113	106	110	99	86.69	21	134	105	6.426	2.684	3.10273e-05	0.00145763	0.511	0.1464	0.2714	0.2714	TRUE	0.3948
ENSGALG00000038405	CASR	37	58	20	176	361	179	69	126	158	37	59	20	178	375	171	63	122	159	131.52	39	241	115	6.257	2.645	2.73628e-08	4.38172e-06	0.2025	0.106	0.1482	0.1482	TRUE	0.4925
ENSGALG00000046905	ensembl	7	29	15	163	69	84	99	70	59	7	30	15	165	72	80	90	68	59	65.06	17	106	72	6.161	2.623	2.0561e-06	0.000154278	0.1861	0.1859	0.186	0.186	TRUE	1.5828
ENSGALG00000002116	TEN1	42	73	40	476	256	211	196	390	414	42	74	40	481	266	202	178	379	417	230.93	52	316	325	6.084	2.605	2.40394e-10	7.98673e-08	0.1636	0.0723	0.1107	0.1107	TRUE	0.4424
ENSGALG00000024298	ADAMTSL5	13	12	17	109	122	10	97	221	74	13	12	17	110	127	10	88	215	74	73.97	14	82	126	5.841	2.546	0.00029805	0.00842809	0.5215	0.1668	0.3153	0.3153	TRUE	1.9866
ENSGALG00000019848	AvBD13	113	127	86	739	889	219	568	639	418	112	129	86	747	922	210	516	621	421	418.2	109	626	519	5.739	2.521	2.57055e-10	8.03665e-08	0.1931	0.0523	0.1092	0.1092	TRUE	0.3093
ENSGALG00000048104	ensembl	5	21	17	92	88	64	61	171	70	5	21	17	93	91	61	55	166	70	64.55	14	82	97	5.667	2.503	1.81346e-05	0.00096611	0.2301	0.1871	0.2048	0.2048	TRUE	1.1823
ENSGALG00000005352	GATA5	38	34	60	307	160	280	208	462	383	38	35	60	310	166	268	189	449	385	211.12	44	248	341	5.622	2.491	1.50176e-10	5.18937e-08	0.1207	0.0765	0.0956	0.0956	TRUE	0.275
ENSGALG00000053926	ensembl	44	148	121	648	675	435	338	339	628	44	151	121	655	700	417	307	329	632	372.87	105	591	423	5.616	2.49	3.01051e-10	9.19327e-08	0.1879	0.0553	0.107	0.107	TRUE	1.7402
ENSGALG00000006189	CRYGN	12	9	8	63	36	61	16	38	28	12	9	8	64	37	58	15	37	28	29.79	10	53	27	5.485	2.456	0.000110374	0.00401473	0.0781	0.3731	0.2295	0.2295	TRUE	0.2945
ENSGALG00000005128	PTPDC1	3	1	15	37	27	40	44	44	50	3	1	15	37	28	38	40	43	50	28.42	6	34	44	5.445	2.445	0.00145524	0.0268381	0.194	0.3898	0.3316	0.3316	TRUE	2.3722
ENSGALG00000026081	RBM38	24	38	15	210	107	98	59	97	53	24	39	15	212	111	94	54	94	53	77.31	26	139	67	5.386	2.429	1.06902e-06	9.25948e-05	0.1525	0.1608	0.1557	0.1557	TRUE	0.7281
ENSGALG00000001035	ensembl	16	83	98	319	452	287	173	340	418	16	84	98	322	469	275	157	330	421	241.45	66	355	303	5.369	2.425	6.19332e-07	6.20798e-05	0.3181	0.0703	0.1615	0.1615	TRUE	0.4885
ENSGALG00000008121	CYP17A1	35	50	23	288	208	78	79	173	155	35	51	23	291	216	75	72	168	156	120.67	36	194	132	5.355	2.421	1.76028e-06	0.000134385	0.2423	0.113	0.1685	0.1685	TRUE	0.1197
ENSGALG00000050057	ensembl	4	16	18	86	52	62	37	46	37	4	16	18	87	54	59	34	45	37	39.34	13	67	39	5.234	2.388	6.07333e-05	0.00249996	0.081	0.2892	0.2087	0.2087	TRUE	1.0183
ENSGALG00000046616	CHGB	4	15	17	53	80	42	71	88	74	4	15	17	54	83	40	64	85	74	48.61	12	59	74	4.875	2.285	7.08843e-05	0.00280463	0.1073	0.2394	0.1884	0.1884	TRUE	0.5286
ENSGALG00000046687	EPS8L3	222	252	78	1268	873	504	292	281	608	220	256	78	1282	906	483	265	273	612	486.08	185	890	383	4.816	2.268	1.04973e-07	1.39232e-05	0.2555	0.0489	0.1278	0.1278	TRUE	0.0728
ENSGALG00000053324	ensembl	29	78	76	338	278	245	131	319	298	29	79	76	342	288	235	119	310	300	197.54	61	288	243	4.692	2.23	1.16934e-07	1.52559e-05	0.1726	0.0798	0.1178	0.1178	TRUE	0.4473
ENSGALG00000010718	ensembl	24	13	30	62	187	55	40	36	13	24	13	30	63	194	53	36	35	13	51.21	22	103	28	4.607	2.204	0.00046286	0.0116564	0.2934	0.2287	0.2582	0.2582	TRUE	2.8342
ENSGALG00000031186	ensembl	6	23	30	96	103	69	65	55	103	6	23	30	97	107	66	59	53	104	60.62	20	90	72	4.543	2.184	8.61825e-05	0.00330895	0.1838	0.1975	0.192	0.192	TRUE	1.3693
ENSGALG00000003537	SGK2	115	320	177	1251	853	683	655	1369	734	114	326	178	1265	885	654	595	1330	739	676.02	206	935	888	4.544	2.184	3.67797e-09	7.91728e-07	0.1779	0.0429	0.0958	0.0958	TRUE	0.3507
ENSGALG00000007833	ensembl	25	26	24	90	130	104	85	157	194	25	26	24	91	135	100	77	153	195	91.74	25	109	142	4.322	2.112	1.36215e-06	0.000109733	0.0846	0.1399	0.1131	0.1131	TRUE	0.1187
ENSGALG00000042851	PPARGC1A	11	55	5	134	61	113	106	173	120	11	56	5	135	63	108	96	168	121	84.88	24	102	128	4.277	2.097	0.000929266	0.0193282	0.4531	0.1489	0.2631	0.2631	TRUE	1.8501
ENSGALG00000020253	ensembl	22	4	13	78	37	50	52	52	64	22	4	13	79	38	48	47	51	64	40.68	13	55	54	4.238	2.084	0.000723251	0.0162734	0.1453	0.2806	0.226	0.226	TRUE	0.7114
ENSGALG00000015836	CEP162	3	27	7	61	50	44	98	67	42	3	27	7	62	52	42	89	65	42	43.27	12	52	65	4.163	2.057	0.00240774	0.0380916	0.307	0.2655	0.2814	0.2814	TRUE	0.5757
ENSGALG00000013745	RTTN	28	42	25	123	53	219	116	101	156	28	43	25	124	55	210	105	98	157	93.89	32	130	120	4.076	2.027	3.61794e-05	0.00164385	0.1743	0.1373	0.154	0.154	TRUE	0.0858
ENSGALG00000015037	EVC	63	94	9	213	274	187	260	158	99	62	96	9	215	284	179	236	153	100	148.32	56	226	163	4.064	2.023	0.000217185	0.00671025	0.3867	0.0971	0.2044	0.2044	TRUE	0.6261
ENSGALG00000021399	ensembl	1627	2710	2795	12621	7347	8309	10146	10214	9040	1611	2757	2806	12759	7624	7956	9211	9922	9098	7082.65	2391	9446	9410	3.951	1.982	3.43538e-16	4.90863e-13	0.058	0.0292	0.0423	0.0423	TRUE	0.7665
ENSGALG00000051551	ensembl	227	313	293	1353	1033	862	1055	1450	1087	225	318	294	1368	1072	825	958	1409	1094	840.31	279	1088	1154	3.9	1.963	1.565e-15	1.46785e-12	0.0416	0.04	0.0415	0.0415	TRUE	0.094
ENSGALG00000001264	PLXNA2	47	114	102	574	206	249	520	331	276	47	116	102	580	214	238	472	322	278	263.2	88	344	357	3.898	1.963	2.34146e-06	0.000172729	0.1947	0.0668	0.1174	0.1174	TRUE	2.1182
ENSGALG00000004322	AHR1B	23	84	76	338	113	269	325	311	197	23	85	76	342	117	258	295	302	198	188.5	61	239	265	3.886	1.958	1.82576e-05	0.000966698	0.2283	0.0823	0.1402	0.1402	TRUE	0.2383
ENSGALG00000007077	CPT1A	649	2025	539	3920	3532	5097	7249	4880	2175	642	2060	541	3963	3665	4880	6581	4741	2189	3251.41	1081	4169	4504	3.856	1.947	0.00226649	0.0364721	0.2926	0.0309	0.1179	0.2926	TRUE	0.3132
ENSGALG00000028172	WDR90	70	50	62	282	238	172	195	334	219	69	51	62	285	247	165	177	324	220	177.89	61	232	240	3.818	1.933	1.74701e-08	2.97922e-06	0.0619	0.0856	0.0744	0.0744	TRUE	0.2536
ENSGALG00000010078	GLP1R	15	13	18	50	47	80	29	53	56	15	13	18	51	49	77	26	51	56	39.58	15	59	44	3.814	1.931	0.000449694	0.0114659	0.065	0.2877	0.1772	0.1772	TRUE	0.7071
ENSGALG00000008185	AOX1	32	58	37	209	103	175	95	103	108	32	59	37	211	107	168	86	100	109	100.95	43	162	98	3.803	1.927	1.25252e-06	0.000103439	0.0641	0.1296	0.099	0.099	TRUE	0.0932
ENSGALG00000047827	TMEM86A	596	1598	767	5532	2629	2776	3868	2342	2071	590	1626	770	5592	2728	2658	3512	2275	2084	2426.14	995	3659	2624	3.677	1.879	0.000159873	0.00532361	0.1778	0.032	0.0876	0.1778	TRUE	2.4458
ENSGALG00000054243	ensembl	65	16	60	63	231	204	78	110	162	64	16	60	64	240	195	71	107	163	108.92	47	166	114	3.539	1.823	0.000915692	0.0192021	0.3206	0.1222	0.2043	0.2043	TRUE	0.3033
ENSGALG00000003425	GALR1L	27	64	51	271	99	135	180	107	162	27	65	51	274	103	129	163	104	163	119.93	48	169	143	3.539	1.823	5.58393e-05	0.00234258	0.1569	0.1135	0.134	0.134	TRUE	0.9991
ENSGALG00000007079	PAPPA	16	37	66	143	185	88	133	82	62	16	38	66	145	192	84	121	80	62	89.26	40	140	88	3.514	1.813	0.000400486	0.0104966	0.2131	0.143	0.1729	0.1729	TRUE	0.1851
ENSGALG00000052238	ensembl	30	21	24	158	36	69	52	83	73	30	21	24	160	37	66	47	81	73	59.96	25	88	67	3.501	1.808	0.00120827	0.0233208	0.1984	0.1993	0.199	0.199	TRUE	0.3638
ENSGALG00000052243	CYP2C18	2239	4897	1937	12246	12897	5958	8672	6879	6158	2216	4982	1945	12380	13383	5705	7873	6683	6198	6818.17	3048	10489	6918	3.442	1.783	0.000148678	0.00503168	0.159	0.0292	0.0784	0.159	TRUE	2.2703
ENSGALG00000036920	SLC22A5	203	652	277	1177	1344	1288	1484	714	671	201	663	278	1190	1395	1233	1347	694	675	852.92	381	1273	905	3.342	1.741	1.73942e-06	0.000134355	0.1785	0.0398	0.0938	0.0938	TRUE	3.2253
ENSGALG00000007114	APOA1	47220	73147	69326	168290	235828	224384	278461	335908	354469	46743	74416	69597	170126	244713	214848	252803	326319	356762	195147	63585	209896	311961	3.301	1.723	2.00271e-15	1.75317e-12	0.0385	0.0278	0.0339	0.0339	TRUE	0.3532
ENSGALG00000045898	ensembl	40	22	36	116	149	49	52	95	55	40	22	36	117	155	47	47	92	55	67.97	33	106	65	3.246	1.698	0.00106821	0.0211564	0.1685	0.1791	0.1742	0.1742	TRUE	0.1282
ENSGALG00000047199	ensembl	3950	8534	3613	22239	18978	10196	14285	14726	12097	3910	8682	3627	22482	19693	9763	12969	14306	12175	11956.2	5406	17313	13150	3.202	1.679	1.20103e-07	1.54614e-05	0.1438	0.0286	0.0724	0.0724	TRUE	0.8262
ENSGALG00000053659	ensembl	49	63	24	179	127	128	221	193	177	49	64	24	181	132	123	201	187	178	126.47	46	145	189	3.185	1.671	1.03681e-05	0.000598793	0.0607	0.1091	0.0891	0.0891	TRUE	0.8941
ENSGALG00000004598	CUX2	234	245	236	1152	543	545	849	801	708	232	249	237	1165	563	522	771	778	713	581.02	239	750	754	3.134	1.648	8.24736e-09	1.56951e-06	0.0691	0.0454	0.0562	0.0562	TRUE	1.848
ENSGALG00000043694	RAPGEF4	176	495	476	1358	1250	946	959	950	1048	174	504	478	1373	1297	906	871	923	1055	842.18	385	1192	950	3.094	1.63	2.72728e-07	3.03491e-05	0.1154	0.0399	0.0707	0.0707	TRUE	1.7632
ENSGALG00000021225	CDCA9	120	180	155	785	345	274	624	414	599	119	183	156	794	358	262	567	402	603	382.55	153	471	524	3.09	1.628	6.66007e-06	0.000426602	0.1438	0.0546	0.0898	0.0898	TRUE	0.9202
ENSGALG00000016128	B3GALT5	70	65	33	170	160	188	187	205	137	69	66	33	172	166	180	170	199	138	132.58	56	173	169	3.073	1.62	3.6654e-06	0.000251992	0.0391	0.1053	0.0764	0.0764	TRUE	0.381
ENSGALG00000033416	HIC2	57	59	128	314	234	198	216	220	149	56	60	128	317	243	190	196	214	150	172.73	81	250	187	3.061	1.614	1.2421e-05	0.000694041	0.0938	0.0873	0.0901	0.0901	TRUE	0.4111
ENSGALG00000050934	ensembl	79	188	153	499	435	342	399	540	369	78	191	154	504	451	327	362	525	371	329.4	141	427	419	3.034	1.601	8.02111e-07	7.51776e-05	0.0873	0.059	0.0711	0.0711	TRUE	0.8732
ENSGALG00000010628	ACSL1	4480	4100	3999	11398	12863	14001	10279	10675	9770	4435	4171	4015	11522	13348	13406	9332	10370	9833	8936.85	4207	12759	9845	3.033	1.601	1.26015e-28	1.6547e-24	0.0039	0.0289	0.0148	0.0148	TRUE	0.0586
ENSGALG00000016556	ensembl	596	1279	652	2314	2421	2904	2492	1440	757	590	1301	655	2339	2512	2781	2262	1399	762	1622.32	849	2544	1474	2.998	1.584	2.81785e-06	0.000204426	0.16	0.0341	0.0816	0.0816	TRUE	0.2271
ENSGALG00000030920	APOC3	16359	14336	19430	47047	51140	50545	59723	59509	68134	16194	14585	19506	47560	53067	48397	54220	57810	68575	42212.5	16762	49675	60202	2.964	1.567	1.08946e-20	2.38429e-17	0.0137	0.028	0.0203	0.0203	TRUE	0.1673
ENSGALG00000014496	Prom1	128	107	106	442	263	297	160	136	345	127	109	106	447	273	284	145	132	347	218.97	114	335	208	2.936	1.554	3.66146e-05	0.00165788	0.1232	0.0747	0.0962	0.0962	TRUE	2.4841
ENSGALG00000019290	SLC6A12	399	423	484	765	1709	1280	789	1367	1514	395	430	486	773	1773	1226	716	1328	1524	961.29	437	1257	1189	2.877	1.525	7.47783e-07	7.16236e-05	0.106	0.0384	0.0669	0.0669	TRUE	0.0932
ENSGALG00000029701	INO80D	48	26	118	235	129	187	131	140	106	48	26	118	238	134	179	119	136	107	122.72	64	184	121	2.861	1.516	0.00112651	0.0220121	0.1926	0.1116	0.1457	0.1457	TRUE	0.6306
ENSGALG00000050110	ensembl	54	40	38	154	114	109	129	146	132	53	41	38	156	118	104	117	142	133	100.27	44	126	131	2.858	1.515	1.8173e-05	0.00096611	0.0172	0.1303	0.0747	0.0747	TRUE	0.2864
ENSGALG00000014682	CAST	93	116	168	377	312	394	388	246	371	92	118	169	381	324	377	352	239	373	269.5	126	361	321	2.858	1.515	2.20148e-07	2.54222e-05	0.0443	0.0659	0.0562	0.0562	TRUE	0.589
ENSGALG00000031105	SLC4A4	108	114	129	352	378	266	368	192	202	107	116	130	356	392	255	334	187	203	231.01	118	334	241	2.845	1.508	8.77089e-07	7.99796e-05	0.0509	0.0723	0.062	0.062	TRUE	0.7397
ENSGALG00000005378	ARNTL	130	131	245	464	517	446	284	574	532	129	133	246	469	536	427	258	558	535	365.71	169	477	450	2.82	1.496	6.74621e-06	0.000427945	0.1014	0.0559	0.0756	0.0756	TRUE	1.1158
ENSGALG00000007955	SLC16A5	1266	1852	918	4825	2950	3658	4645	3044	2948	1253	1884	922	4878	3061	3503	4217	2957	2967	2849.04	1353	3814	3380	2.819	1.495	1.67454e-08	2.9244e-06	0.0788	0.0313	0.0501	0.0501	TRUE	0.7804
ENSGALG00000051379	ensembl	18	53	30	108	102	72	122	113	142	18	54	30	109	106	69	111	110	143	83.25	34	95	121	2.789	1.48	0.000988632	0.0201116	0.0909	0.1513	0.1254	0.1254	TRUE	1.2352
ENSGALG00000010225	ensembl	304	555	903	1133	1844	1947	1616	3146	4137	301	565	907	1145	1913	1864	1467	3056	4164	1709.13	591	1641	2896	2.778	1.474	0.00351406	0.0495958	0.1827	0.0337	0.0964	0.1827	TRUE	0.0833
ENSGALG00000044780	ensembl	43	90	60	186	171	181	121	165	239	43	92	60	188	177	173	110	160	241	138.2	65	179	170	2.773	1.472	0.000122485	0.00431191	0.086	0.1022	0.0952	0.0952	TRUE	0.1577
ENSGALG00000032746	ENPP2	654	851	627	1912	1760	2244	1659	1663	1584	647	866	629	1933	1826	2149	1506	1616	1594	1418.48	714	1969	1572	2.758	1.463	1.16765e-15	1.27771e-12	0.0128	0.035	0.0231	0.0231	TRUE	0.2716
ENSGALG00000035580	MPP2	74	92	132	284	322	206	150	288	301	73	94	133	287	334	197	136	280	303	204.08	100	273	240	2.734	1.451	7.37437e-05	0.00288193	0.104	0.0781	0.0897	0.0897	TRUE	0.436
ENSGALG00000046984	M1AP	41	53	49	135	146	109	169	164	105	41	54	49	136	152	104	153	159	106	106.05	48	131	139	2.73	1.449	4.4731e-05	0.00195137	0.0272	0.1247	0.0765	0.0765	TRUE	0.3093
ENSGALG00000030034	G6PC	4951	10559	6712	27080	20785	12529	17468	17538	20345	4901	10742	6738	27375	21568	11997	15858	17037	20477	15188.2	7460	20313	17791	2.723	1.445	8.12978e-07	7.51776e-05	0.1081	0.0284	0.0618	0.0618	TRUE	0.1622
ENSGALG00000030542	SEMA6D	220	277	300	786	640	725	491	602	411	218	282	301	795	664	694	446	585	414	488.65	267	718	482	2.689	1.427	4.12247e-10	1.20294e-07	0.0202	0.0488	0.035	0.035	TRUE	0.2742
ENSGALG00000042794	ZFAND1	100	52	142	252	215	327	269	363	367	99	53	143	255	223	313	244	353	369	227.96	98	264	322	2.686	1.426	4.17756e-05	0.00185323	0.0901	0.0729	0.0802	0.0802	TRUE	0.6585
ENSGALG00000042476	TEX9	28	43	56	98	141	102	78	92	52	28	44	56	99	146	98	71	89	52	75.92	43	114	71	2.687	1.426	0.000861742	0.0183674	0.0621	0.1633	0.1158	0.1158	TRUE	0.2331
ENSGALG00000004760	TMEM116	73	280	199	771	375	320	511	664	605	72	285	200	779	389	306	464	645	609	416.63	186	491	573	2.649	1.405	0.000627938	0.0145422	0.2207	0.0524	0.118	0.118	TRUE	1.0605
ENSGALG00000042293	ensembl	51	54	20	139	105	86	155	165	289	50	55	20	141	109	82	141	160	291	116.58	42	111	197	2.643	1.402	0.0016463	0.0294517	0.1406	0.116	0.1265	0.1265	TRUE	0.5554
ENSGALG00000054655	ensembl	130	113	213	257	420	530	370	300	285	129	115	214	260	436	507	336	291	287	286.09	153	401	305	2.63	1.395	1.08289e-05	0.000618234	0.0713	0.0637	0.0679	0.0679	TRUE	0.3086
ENSGALG00000002246	DENND1B	80	95	69	213	202	226	246	112	71	79	97	69	215	210	216	223	109	71	143.34	82	214	134	2.617	1.388	0.000470349	0.0117195	0.1129	0.0995	0.105	0.105	TRUE	0.7885
ENSGALG00000010956	TTC21B	73	63	44	132	170	167	148	110	165	72	64	44	133	176	160	134	107	166	117.51	60	156	136	2.602	1.379	6.82282e-05	0.00273977	0.0306	0.1153	0.0749	0.0749	TRUE	0.1475
ENSGALG00000005992	PDE8A	221	160	114	556	382	346	389	254	311	219	163	114	562	396	331	353	247	313	299.85	165	430	304	2.6	1.378	6.45665e-06	0.000415599	0.0633	0.062	0.0631	0.0631	TRUE	0.2647
ENSGALG00000016441	ensembl	40	73	128	187	157	286	125	348	261	40	74	128	189	163	274	113	338	263	175.82	81	209	238	2.583	1.369	0.00245457	0.0385539	0.2118	0.0862	0.1386	0.1386	TRUE	0.2287
ENSGALG00000009002	CPED1	51	47	81	170	85	210	248	151	239	50	48	81	172	88	201	225	147	241	139.24	60	154	204	2.569	1.361	0.000567042	0.0134888	0.0996	0.1016	0.1007	0.1007	TRUE	0.5064
ENSGALG00000031361	ensembl	55	72	32	119	130	157	132	163	102	54	73	32	120	135	150	120	158	103	105.13	53	135	127	2.538	1.344	0.000459542	0.0116267	0.0537	0.1256	0.0929	0.0929	TRUE	0.5276
ENSGALG00000010469	CYP4B7	4676	9869	3686	17318	12565	16785	17643	13208	14976	4629	10040	3700	17507	13038	16072	16017	12831	15073	12100.8	6123	15539	14640	2.538	1.344	3.07867e-06	0.000216182	0.1154	0.0286	0.0597	0.0597	TRUE	2.5472
ENSGALG00000010200	TRHDE	275	249	332	799	702	645	628	354	498	272	253	333	808	728	618	570	344	501	491.98	286	718	472	2.507	1.326	6.27728e-08	9.0579e-06	0.0325	0.0486	0.0408	0.0408	TRUE	0.3466
ENSGALG00000007677	THNSL1	421	440	376	1174	1060	845	798	957	954	417	448	377	1187	1100	809	724	930	960	772.44	414	1032	871	2.493	1.318	9.22102e-10	2.52252e-07	0.0224	0.041	0.0317	0.0317	TRUE	0.2854
ENSGALG00000008842	PIKFYVE	242	402	264	1179	391	703	1138	402	424	240	409	265	1192	406	673	1033	391	427	559.41	305	757	617	2.486	1.314	0.000981571	0.0200763	0.2141	0.0461	0.1122	0.1122	TRUE	0.2446
ENSGALG00000031693	KCNB2	329	262	345	838	585	911	465	518	620	326	267	346	847	607	872	422	503	624	534.93	313	775	516	2.479	1.31	3.86752e-08	6.04576e-06	0.03	0.047	0.0387	0.0387	TRUE	0.2544
ENSGALG00000025804	CLCN2	53	159	116	309	345	153	271	281	386	52	162	116	312	358	146	246	273	388	228.34	110	272	302	2.47	1.305	0.00146604	0.0268829	0.174	0.0728	0.1148	0.1148	TRUE	0.7989
ENSGALG00000011708	MYLK	1541	2241	1891	5676	3677	4685	4570	5806	4663	1525	2280	1898	5738	3816	4486	4149	5640	4693	3802.82	1901	4680	4827	2.462	1.3	1.21034e-09	3.05635e-07	0.0353	0.0304	0.0326	0.0326	TRUE	0.2017
ENSGALG00000016148	C2CD2	67	30	97	175	158	142	107	84	114	66	31	97	177	164	136	97	82	115	107.17	65	159	98	2.454	1.295	0.00170281	0.0300129	0.0968	0.1237	0.1119	0.1119	TRUE	0.392
ENSGALG00000016144	TMPRSS2	55	115	157	248	237	320	160	149	266	54	117	158	251	246	306	145	145	268	187.76	110	268	186	2.441	1.288	0.000860344	0.0183674	0.1257	0.0825	0.1011	0.1011	TRUE	0.6406
ENSGALG00000046987	ensembl	62	57	23	115	108	123	266	171	163	61	58	23	116	112	118	241	166	164	117.8	47	115	190	2.43	1.281	0.00116484	0.0226265	0.0725	0.1151	0.0972	0.0972	TRUE	1.0792
ENSGALG00000006431	PANK1	3056	4111	3212	9585	7697	7814	9039	7390	7529	3025	4182	3225	9690	7987	7482	8206	7179	7578	6505.92	3477	8386	7654	2.412	1.27	1.87932e-12	1.02823e-09	0.0181	0.0293	0.0232	0.0232	TRUE	0.255
ENSGALG00000016717	GTPBP6	64	51	77	157	156	138	221	195	213	63	52	77	159	162	132	201	189	214	138.86	64	151	201	2.35	1.233	4.94578e-05	0.00212232	0.0039	0.1018	0.0554	0.0554	TRUE	0.1874
ENSGALG00000004852	DNM1	330	665	178	924	935	889	782	681	841	327	677	179	934	970	851	710	662	846	683.93	394	918	739	2.332	1.221	0.000382049	0.0101143	0.145	0.0428	0.0834	0.0834	TRUE	1.3309
ENSGALG00000052986	ensembl	236	315	458	1309	567	471	1319	1360	1493	234	320	460	1323	588	451	1197	1321	1503	821.98	338	787	1340	2.33	1.22	0.000374194	0.0100072	0.1456	0.0402	0.0827	0.0827	TRUE	2.0281
ENSGALG00000008040	ensembl	3939	6410	4295	14525	9979	9645	12913	11464	12434	3899	6521	4312	14683	10355	9235	11723	11137	12514	9375.55	4911	11424	11791	2.326	1.218	7.22473e-08	1.00923e-05	0.0496	0.0288	0.0367	0.0367	TRUE	0.6687
ENSGALG00000047464	FBXL22	102	81	105	208	269	189	120	224	138	101	82	105	210	279	181	109	218	139	158.29	96	223	155	2.32	1.214	0.000364922	0.00986103	0.0582	0.0927	0.0762	0.0762	TRUE	0.5559
ENSGALG00000001252	CREB3L3	2271	3730	2265	7070	6047	6108	7100	6338	5996	2248	3795	2274	7147	6275	5848	6446	6157	6035	5136.07	2772	6423	6213	2.317	1.212	9.66508e-09	1.7875e-06	0.0376	0.0297	0.0319	0.0319	TRUE	0.8425
ENSGALG00000044733	ensembl	3143	3497	3191	7870	7512	7373	7272	7869	13824	3111	3558	3203	7956	7795	7060	6602	7644	13913	6760.29	3291	7604	9386	2.311	1.208	5.08099e-07	5.21238e-05	0.0619	0.0292	0.0415	0.0415	TRUE	1.1997
ENSGALG00000007177	PTPRG	1296	2292	1338	5167	2764	3440	4188	2565	4262	1283	2332	1343	5223	2868	3294	3802	2492	4290	2991.85	1653	3795	3528	2.296	1.199	2.55679e-05	0.00124807	0.1014	0.0312	0.0581	0.0581	TRUE	0.7755
ENSGALG00000038089	EGFR	2395	2984	2764	7012	5626	5917	5906	4701	5142	2371	3036	2775	7088	5838	5666	5362	4567	5175	4653.02	2727	6197	5035	2.273	1.184	3.45906e-12	1.81684e-09	0.0122	0.0299	0.0206	0.0206	TRUE	0.1287
ENSGALG00000046000	ICE2	113	102	80	254	188	229	204	164	133	112	104	80	257	195	219	185	159	134	160.6	99	224	159	2.268	1.181	5.9395e-05	0.00245256	0.0174	0.0918	0.0551	0.0551	TRUE	0.1565
ENSGALG00000038336	SLC20A2	1077	1628	1046	4051	2264	2194	2567	2877	2608	1066	1656	1050	4095	2349	2101	2330	2795	2625	2229.77	1257	2848	2583	2.265	1.18	6.02677e-06	0.000395687	0.0757	0.0323	0.0484	0.0484	TRUE	1.1869
ENSGALG00000027695	PCBP4	95	65	75	269	163	97	317	225	306	94	66	75	272	169	93	288	219	308	175.97	78	178	272	2.266	1.18	0.00190521	0.0322804	0.1057	0.0862	0.095	0.095	TRUE	0.1821
ENSGALG00000054561	ensembl	74	191	246	502	415	233	373	654	514	73	194	247	507	431	223	339	635	517	351.89	171	387	497	2.257	1.174	0.00349101	0.0495037	0.1952	0.057	0.1123	0.1123	TRUE	0.3535
ENSGALG00000004129	SPP2	22593	22810	19645	47126	59708	38582	37104	45038	40918	22365	23206	19722	47640	61957	36942	33685	43752	41183	36716.9	21764	48846	39540	2.244	1.166	6.90355e-09	1.3331e-06	0.0301	0.028	0.0292	0.0292	TRUE	0.104
ENSGALG00000047879	ensembl	219	185	349	680	497	507	539	652	682	217	188	350	687	516	485	489	633	686	472.57	252	563	603	2.235	1.16	2.48473e-05	0.00122199	0.0544	0.0495	0.0517	0.0517	TRUE	0.8709
ENSGALG00000048343	ensembl	2434	4141	3376	7257	7459	7600	6382	6732	7230	2409	4213	3389	7336	7740	7277	5794	6540	7277	5775.01	3337	7451	6537	2.233	1.159	1.26574e-08	2.30839e-06	0.0288	0.0295	0.0297	0.0297	TRUE	0.4643
ENSGALG00000002769	DNAJC12	544	1339	606	2463	1435	1694	1831	1628	2128	539	1362	608	2490	1489	1622	1662	1582	2142	1499.51	836	1867	1795	2.232	1.159	0.000210122	0.00655371	0.1207	0.0346	0.0695	0.0695	TRUE	2.3977
ENSGALG00000053000	C20orf194	173	258	325	637	502	555	551	329	425	171	262	326	644	521	531	500	320	428	411.54	253	565	416	2.232	1.158	2.67483e-05	0.0012913	0.0511	0.0527	0.052	0.052	TRUE	0.4059
ENSGALG00000044466	ensembl	143	136	140	325	236	377	298	435	333	142	138	141	329	245	361	271	423	335	264.79	140	312	343	2.223	1.153	1.91737e-05	0.000995267	0.0278	0.0666	0.0472	0.0472	TRUE	0.1127
ENSGALG00000049966	ensembl	16111	15586	22180	38214	43079	38432	32696	47947	50764	15948	15856	22267	38631	44702	36799	29683	46578	51092	33506.3	18024	40044	42451	2.222	1.152	1.5748e-07	1.9694e-05	0.0409	0.028	0.0347	0.0347	TRUE	0.5651
ENSGALG00000015264	PPIP5K2	630	650	647	2307	948	1027	1968	1587	1243	624	661	650	2332	984	983	1787	1542	1251	1201.45	645	1433	1527	2.222	1.152	9.76751e-05	0.00366449	0.0967	0.0363	0.0619	0.0619	TRUE	1.162
ENSGALG00000004550	PPTC7	292	352	229	673	590	684	783	659	470	289	358	230	680	612	655	711	640	473	516.51	292	649	608	2.221	1.151	1.34858e-06	0.000109733	0.0271	0.0476	0.0384	0.0384	TRUE	0.2953
ENSGALG00000009403	GRK5	235	268	197	530	469	561	401	272	344	233	273	198	536	487	537	364	264	346	359.68	235	520	325	2.219	1.15	7.52727e-07	7.16236e-05	0.0151	0.0563	0.0358	0.0358	TRUE	0.2023
ENSGALG00000005855	CA5B	602	1799	955	2072	2115	3322	1354	1475	1084	596	1830	959	2095	2195	3181	1229	1433	1091	1623.12	1128	2490	1251	2.207	1.142	0.000288129	0.00824276	0.13	0.0341	0.0709	0.0709	TRUE	0.9466
ENSGALG00000016705	SUPT3H	177	299	207	505	528	475	602	658	507	175	304	208	511	548	455	547	639	510	432.94	229	505	565	2.202	1.139	4.40272e-06	0.00029496	0.0296	0.0515	0.0412	0.0412	TRUE	0.6046
ENSGALG00000006421	SLC16A12	111	156	190	265	424	313	172	100	186	110	159	191	268	440	300	156	97	187	211.93	153	336	147	2.193	1.133	0.000756537	0.0167535	0.0772	0.0763	0.0768	0.0768	TRUE	0.5889
ENSGALG00000012124	PELI2	71	68	75	122	153	196	160	141	178	70	69	75	123	159	188	145	137	179	127.32	71	157	154	2.188	1.13	0.00036021	0.00977257	0.0172	0.1085	0.0621	0.0621	TRUE	0.1088
ENSGALG00000016622	STS	138	109	151	194	328	348	296	163	222	137	111	152	196	340	333	269	158	223	213.25	133	290	217	2.179	1.124	0.000398496	0.0104653	0.0571	0.076	0.0671	0.0671	TRUE	0.2879
ENSGALG00000005583	ALG14	141	218	88	300	336	342	306	454	368	140	222	88	303	349	327	278	441	370	279.81	150	326	363	2.178	1.123	0.000536682	0.0128833	0.0795	0.0645	0.071	0.071	TRUE	0.4308
ENSGALG00000036466	ensembl	787	1119	795	2049	1589	2282	1893	1411	1530	779	1138	798	2071	1649	2185	1719	1371	1540	1472.22	905	1968	1543	2.175	1.121	7.31902e-08	1.01164e-05	0.0266	0.0347	0.0304	0.0304	TRUE	0.4034
ENSGALG00000012747	NEDD9	243	223	146	588	365	374	462	281	262	241	227	147	594	379	358	419	273	264	322.37	205	444	319	2.168	1.116	0.0002617	0.007773	0.0694	0.0596	0.0638	0.0638	TRUE	0.6816
ENSGALG00000016464	VSNL1	792	1173	633	1606	1895	2149	1438	1715	1799	784	1193	635	1624	1966	2058	1305	1666	1811	1449.17	871	1883	1594	2.162	1.112	3.71392e-06	0.000253997	0.0493	0.0348	0.0408	0.0408	TRUE	0.8319
ENSGALG00000012894	CHRM2	506	893	702	1230	1499	1834	979	1019	901	501	908	705	1243	1555	1756	889	990	907	1050.51	705	1518	929	2.155	1.108	1.91585e-06	0.000145282	0.0371	0.0375	0.0379	0.0379	TRUE	0.2711
ENSGALG00000043903	ensembl	123	134	246	368	335	380	539	617	425	122	136	247	372	348	364	489	599	428	345	168	361	505	2.145	1.101	0.000135278	0.00471177	0.0533	0.0575	0.0556	0.0556	TRUE	0.801
ENSGALG00000030677	ABCG2	1274	1792	1444	3129	2980	3604	3068	2204	2652	1261	1823	1450	3163	3092	3451	2785	2141	2669	2426.18	1511	3235	2532	2.141	1.098	5.94292e-09	1.20541e-06	0.0185	0.032	0.0252	0.0252	TRUE	0.2616
ENSGALG00000047410	ensembl	202	458	372	869	681	661	822	921	1286	200	466	373	878	707	633	746	895	1294	688.08	346	739	978	2.134	1.094	0.000278614	0.0080625	0.0857	0.0427	0.0631	0.0631	TRUE	0.4642
ENSGALG00000024077	ensembl	161	84	131	221	304	271	222	257	283	159	85	132	223	315	259	202	250	285	212.3	125	266	246	2.12	1.084	0.000376879	0.0100585	0.0439	0.0762	0.0611	0.0611	TRUE	0.4071
ENSGALG00000010234	MMACHC	291	211	133	377	285	696	380	361	434	288	215	134	381	296	666	345	351	437	345.78	212	448	378	2.112	1.078	0.00143713	0.0265584	0.1083	0.0575	0.079	0.079	TRUE	0.4826
ENSGALG00000027096	LGALSL	279	311	314	687	647	573	698	478	672	276	316	315	694	671	549	634	464	676	510.74	302	638	591	2.109	1.076	1.23526e-06	0.000102659	0.0186	0.0479	0.0331	0.0331	TRUE	0.277
ENSGALG00000032518	NCALD	190	493	336	1077	513	567	786	1077	899	188	502	337	1089	532	543	714	1046	905	650.62	342	721	888	2.107	1.075	0.00176249	0.0306127	0.1439	0.0435	0.0831	0.0831	TRUE	0.6051
ENSGALG00000015156	NMRK1	370	587	316	1133	727	833	871	1231	979	366	597	317	1145	754	798	791	1196	985	772.22	427	899	991	2.106	1.075	9.01039e-05	0.00341952	0.0715	0.0411	0.0526	0.0526	TRUE	0.3044
ENSGALG00000016509	IFT172	82	113	91	248	182	173	159	189	277	81	115	91	251	189	166	144	184	279	166.6	96	202	202	2.105	1.074	0.0014743	0.0269624	0.0582	0.0895	0.0745	0.0745	TRUE	0.3188
ENSGALG00000005860	ACAA1	3417	4357	3227	6066	6506	10822	7402	7469	9158	3382	4433	3240	6132	6751	10362	6720	7256	9217	6388.11	3685	7748	7731	2.103	1.072	2.17783e-06	0.000161566	0.0488	0.0293	0.0367	0.0367	TRUE	0.709
ENSGALG00000010861	OMA1	261	219	262	404	535	623	432	275	389	258	223	263	408	555	597	392	267	392	372.79	248	520	350	2.096	1.068	2.02363e-05	0.00104205	0.0287	0.0553	0.0423	0.0423	TRUE	0.329
ENSGALG00000005772	BOK	97	126	107	266	198	229	320	321	252	96	128	107	269	205	219	291	312	254	209.03	110	231	286	2.092	1.065	6.25469e-05	0.00255858	0.0115	0.0769	0.0443	0.0443	TRUE	0.1495
ENSGALG00000005618	CTR9	518	686	672	1723	1069	1109	1507	1280	1643	513	698	675	1742	1109	1062	1368	1243	1654	1118.16	629	1304	1422	2.076	1.053	7.97556e-06	0.000482613	0.0426	0.0369	0.0389	0.0389	TRUE	0.6897
ENSGALG00000053658	ensembl	114	109	123	300	216	200	343	664	484	113	111	123	303	224	191	311	645	487	278.86	116	239	481	2.07	1.05	0.000724995	0.0162734	0.0614	0.0646	0.0631	0.0631	TRUE	0.0478
ENSGALG00000023936	ensembl	1049	1071	788	2229	1739	2075	1951	1975	2620	1038	1090	791	2253	1805	1987	1771	1919	2637	1698.94	973	2015	2109	2.071	1.05	5.74053e-07	5.79837e-05	0.0282	0.0338	0.031	0.031	TRUE	0.387
ENSGALG00000008969	EPCAM	1086	1711	1325	4352	1977	2217	3477	3294	3394	1075	1741	1330	4399	2051	2123	3157	3200	3416	2499.13	1382	2858	3258	2.068	1.048	0.000136717	0.00473677	0.0924	0.0318	0.0539	0.0539	TRUE	1.8025
ENSGALG00000009483	MARK1	1147	2018	1477	3790	2091	3815	3271	3574	3729	1135	2053	1483	3831	2170	3653	2970	3472	3753	2724.43	1557	3218	3398	2.067	1.047	3.40889e-05	0.00156511	0.0602	0.0315	0.0456	0.0456	TRUE	0.6576
ENSGALG00000003015	SERPINF1	883	1275	1094	1722	2182	2874	1822	1904	3187	874	1297	1098	1741	2264	2752	1654	1850	3208	1859.74	1090	2252	2237	2.067	1.047	8.22766e-05	0.0031781	0.0762	0.0333	0.0503	0.0503	TRUE	0.3356
ENSGALG00000030376	DHRS3	1343	3509	1949	5234	4552	4283	3639	5588	4361	1329	3570	1957	5291	4723	4101	3304	5428	4389	3788.09	2285	4705	4374	2.059	1.042	0.000367226	0.00986103	0.1098	0.0304	0.0613	0.0613	TRUE	0.5138
ENSGALG00000012612	FBP2	89	131	123	240	226	243	215	207	307	88	133	123	243	235	233	195	201	309	195.55	115	237	235	2.059	1.042	0.000452182	0.011504	0.0323	0.0803	0.0571	0.0571	TRUE	0.5567
ENSGALG00000011801	ESR2	424	396	386	1054	674	757	741	1311	1232	420	403	388	1065	699	725	673	1274	1240	765.12	404	830	1062	2.057	1.041	8.7667e-05	0.00335614	0.0581	0.0412	0.0489	0.0489	TRUE	0.8236
ENSGALG00000050831	ensembl	1756	1692	1955	3551	3696	3877	3740	3637	3664	1738	1721	1963	3590	3835	3712	3395	3533	3688	3019.52	1807	3712	3539	2.054	1.038	7.62286e-13	4.76646e-10	0.0022	0.0311	0.0147	0.0147	TRUE	0.0455
ENSGALG00000008603	ITPKA	362	399	364	875	701	732	728	266	467	358	406	365	885	727	701	661	258	470	536.88	376	771	463	2.047	1.034	0.000378313	0.0100763	0.0741	0.0469	0.059	0.059	TRUE	0.1892
ENSGALG00000013715	DLC1	375	387	279	723	644	771	522	419	528	371	394	280	731	668	738	474	407	531	510.53	348	712	471	2.045	1.032	1.54096e-06	0.000120442	0.0135	0.0479	0.0311	0.0311	TRUE	0.2237
ENSGALG00000010035	NR3C2	413	624	359	1268	937	645	965	1267	1070	409	635	360	1282	972	618	876	1231	1077	828.85	468	957	1061	2.045	1.032	0.000321733	0.00893166	0.0801	0.0401	0.0578	0.0578	TRUE	0.1112
ENSGALG00000008791	NMT2	758	886	860	1608	1807	1712	1554	1783	2167	750	901	863	1626	1875	1639	1411	1732	2181	1442.09	838	1713	1775	2.044	1.031	2.12746e-07	2.49426e-05	0.0198	0.0349	0.0276	0.0276	TRUE	0.1296
ENSGALG00000029582	EVI5	1027	1726	1433	2821	2865	2836	2423	2839	2681	1017	1756	1439	2852	2973	2715	2200	2758	2698	2267.49	1404	2847	2552	2.028	1.02	1.03386e-06	9.05045e-05	0.028	0.0323	0.0309	0.0309	TRUE	0.4672
ENSGALG00000014938	ABHD3	326	335	188	458	564	707	436	458	452	323	341	189	463	585	677	396	445	455	430.35	284	575	432	2.025	1.018	0.000112981	0.00406357	0.0426	0.0516	0.0474	0.0474	TRUE	0.3001
ENSGALG00000031035	PCMTD1	743	1552	792	2659	1734	1886	2698	2271	1980	735	1579	795	2688	1799	1806	2449	2206	1993	1783.45	1036	2098	2216	2.024	1.017	0.000225141	0.00687519	0.0818	0.0335	0.0541	0.0541	TRUE	1.6705
ENSGALG00000011221	GPAT3	168	273	216	491	413	431	544	358	311	166	278	217	496	429	413	494	348	313	350.35	220	446	385	2.024	1.017	0.00016572	0.00545311	0.0407	0.0571	0.0492	0.0492	TRUE	0.474
ENSGALG00000005230	MED13	508	1298	891	2507	1259	1704	1686	2135	1812	503	1321	894	2534	1306	1632	1531	2074	1824	1513.18	906	1824	1810	2.014	1.01	0.00109223	0.0214702	0.1149	0.0345	0.0681	0.0681	TRUE	0.3818
ENSGALG00000004611	FBXL18	194	240	224	471	547	301	423	452	432	192	244	225	476	568	288	384	439	435	361.22	220	444	419	2.014	1.01	0.00020267	0.00636665	0.0429	0.0562	0.0499	0.0499	TRUE	0.2369
ENSGALG00000036288	OAZ2	1145	1683	1252	3105	2483	2637	2345	3248	3556	1133	1712	1257	3139	2577	2525	2129	3155	3579	2356.23	1367	2747	2954	2.009	1.006	1.09866e-05	0.000621832	0.0422	0.0321	0.0372	0.0372	TRUE	0.2965
ENSGALG00000001717	SLC16A1	1900	3712	3287	5680	5509	6792	5452	7321	5713	1881	3776	3300	5742	5717	6503	4950	7112	5750	4970.05	2986	5987	5937	2.005	1.004	2.5337e-05	0.00124142	0.0492	0.0298	0.0407	0.0407	TRUE	0.6457
ENSGALG00000027872	STBD1	1857	3651	2801	6842	4998	4872	5533	6125	5707	1838	3714	2812	6917	5186	4665	5023	5950	5744	4649.96	2788	5589	5572	2.005	1.003	3.1106e-05	0.00145763	0.0548	0.0299	0.0416	0.0416	TRUE	0.3771
ENSGALG00000023670	NAALADL2	272	171	191	326	324	632	358	180	171	269	174	192	330	336	605	325	175	172	286.43	212	424	224	2.002	1.001	0.00330159	0.0475363	0.1008	0.0636	0.0802	0.0802	TRUE	1.1561
ENSGALG00000005580	TMEM56	660	1456	752	2249	1680	1845	2157	2203	1560	653	1481	755	2274	1743	1767	1958	2140	1570	1593.49	963	1928	1889	2.002	1.001	0.000278758	0.0080625	0.0882	0.0342	0.0539	0.0539	TRUE	1.7616
ENSGALG00000034500	CIDEA	1970	2571	2014	4139	4350	4667	3344	3074	3344	1950	2616	2022	4184	4514	4469	3036	2986	3366	3238	2196	4389	3129	1.999	0.999	2.55723e-09	5.62655e-07	0.0107	0.0309	0.0199	0.0199	TRUE	0.2257
ENSGALG00000002159	ACOX1	7170	9759	6948	16746	13961	17251	16513	17246	15033	7098	9928	6975	16929	14487	16518	14991	16754	15130	13201.1	8000	15978	15625	1.997	0.998	1.91427e-08	3.18181e-06	0.018	0.0285	0.0226	0.0226	TRUE	0.3618
ENSGALG00000012607	ZCCHC6	409	692	536	1150	1070	1060	1230	1456	1114	405	704	538	1163	1110	1015	1117	1414	1121	954.12	549	1096	1217	1.996	0.997	8.65085e-06	0.000517104	0.0312	0.0385	0.0349	0.0349	TRUE	0.4762
ENSGALG00000028807	AP1AR	628	857	665	1376	1386	1546	1317	1458	1596	622	872	668	1391	1438	1480	1196	1416	1606	1187.67	721	1436	1406	1.994	0.996	3.79123e-07	4.08054e-05	0.0174	0.0364	0.0267	0.0267	TRUE	0.2095
ENSGALG00000002179	FBF1	698	879	773	2099	1201	1401	1999	1963	1716	691	894	776	2122	1246	1341	1815	1907	1727	1391.08	787	1570	1816	1.995	0.996	7.68526e-06	0.000469373	0.0364	0.0351	0.0348	0.0348	TRUE	0.7604
ENSGALG00000015675	ensembl	668	684	825	1767	1415	1132	1877	1264	1824	661	696	828	1786	1468	1084	1704	1228	1836	1254.62	728	1446	1589	1.985	0.989	1.83867e-05	0.000969621	0.0367	0.0359	0.0374	0.0374	TRUE	0.12
ENSGALG00000037655	BCL9	426	430	480	1152	754	737	1281	904	965	422	437	482	1165	782	706	1163	878	971	778.45	447	884	1004	1.978	0.984	1.856e-05	0.000974848	0.0322	0.0409	0.0364	0.0364	TRUE	0.6109
ENSGALG00000012658	TCP11L2	327	1145	562	1396	1207	1452	1561	1747	1630	324	1165	564	1411	1252	1390	1417	1697	1641	1206.84	684	1351	1585	1.975	0.982	0.00258871	0.039944	0.1365	0.0363	0.0755	0.0755	TRUE	1.5102
ENSGALG00000012025	TA3	149	193	120	284	371	254	260	313	235	147	196	120	287	385	243	236	304	237	239.58	154	305	259	1.971	0.979	0.000778299	0.01709	0.0403	0.0707	0.0563	0.0563	TRUE	0.2542
ENSGALG00000031966	TIMM9	172	217	223	301	438	460	426	463	478	170	221	224	304	455	440	387	450	481	347.97	205	400	439	1.951	0.964	0.000109333	0.00399904	0.0243	0.0573	0.041	0.041	TRUE	0.335
ENSGALG00000013468	TLR3	278	364	246	426	580	738	396	371	440	275	370	247	431	602	707	360	360	443	421.6	297	580	388	1.949	0.963	0.000185826	0.00593692	0.0362	0.0521	0.0453	0.0453	TRUE	0.1318
ENSGALG00000042679	RETREG1	526	784	519	1253	1148	1165	1220	883	1042	521	798	521	1267	1191	1115	1108	858	1049	936.32	613	1191	1005	1.943	0.958	1.01489e-05	0.000592288	0.0279	0.0387	0.0327	0.0327	TRUE	0.5432
ENSGALG00000040348	EHBP1	1077	1432	1433	3073	2458	2129	3992	6497	3808	1066	1457	1439	3107	2551	2039	3624	6312	3833	2825.06	1321	2566	4590	1.943	0.958	8.92923e-05	0.00339854	0.0584	0.0314	0.0425	0.0425	TRUE	0.5262
ENSGALG00000013647	TFB1M	181	241	215	298	429	516	453	557	600	179	245	216	301	445	494	411	541	604	381.88	213	413	519	1.938	0.955	0.000334196	0.00920174	0.0396	0.0547	0.0475	0.0475	TRUE	0.3351
ENSGALG00000004521	GPX3	11465	12481	7149	26330	15231	18698	23878	34496	49143	11349	12698	7177	26617	15805	17903	21678	33511	49461	21799.9	10408	20108	34883	1.932	0.95	0.00100482	0.0203615	0.1058	0.0282	0.0601	0.0601	TRUE	0.0726
ENSGALG00000037443	CRAT	2607	3024	2507	4209	4885	6647	4636	2793	1890	2581	3076	2517	4255	5069	6364	4209	2713	1902	3631.85	2725	5229	2941	1.919	0.941	0.000249309	0.00744016	0.0703	0.0306	0.0472	0.0472	TRUE	0.4527
ENSGALG00000003818	CYFIP2	158	181	187	396	342	270	360	285	223	156	184	188	400	355	259	327	277	224	263.35	176	338	276	1.919	0.94	0.000469756	0.0117195	0.0283	0.0668	0.0477	0.0477	TRUE	0.1911
ENSGALG00000013372	IL7R	279	556	474	876	720	919	708	984	682	276	566	476	886	747	880	643	956	686	679.49	439	838	762	1.907	0.931	0.000509608	0.0125265	0.0588	0.0429	0.05	0.05	TRUE	0.8159
ENSGALG00000003799	USP4	1588	1777	1730	3171	2818	3789	3509	2693	2862	1572	1808	1737	3206	2924	3628	3186	2616	2881	2617.4	1706	3253	2894	1.907	0.931	1.64259e-08	2.91471e-06	0.0082	0.0317	0.0192	0.0192	TRUE	0.0827
ENSGALG00000000551	C26H6orf89	1585	2322	1974	3404	4186	3578	2447	2841	2602	1569	2362	1982	3441	4344	3426	2222	2760	2619	2747.11	1971	3737	2534	1.896	0.923	2.8893e-06	0.000208458	0.0236	0.0315	0.0277	0.0277	TRUE	0.2568
ENSGALG00000027472	TMEM38B	357	435	413	614	806	859	483	604	741	353	443	415	621	836	822	438	587	746	584.57	404	760	590	1.883	0.913	0.000160249	0.00532361	0.0348	0.0453	0.0403	0.0403	TRUE	0.1321
ENSGALG00000003972	FAXDC2	422	446	476	927	860	736	818	995	885	418	454	478	937	892	705	743	967	891	720.39	450	845	867	1.878	0.909	6.28267e-06	0.000406393	0.014	0.042	0.0275	0.0275	TRUE	0.1674
ENSGALG00000008813	CROT	2260	3970	2900	6805	4730	5600	6564	5465	6544	2237	4039	2911	6879	4908	5362	5959	5309	6586	4910.14	3062	5716	5951	1.867	0.9	5.67662e-05	0.00235885	0.0438	0.0298	0.0358	0.0358	TRUE	0.6301
ENSGALG00000001711	PPCDC	140	204	183	372	344	265	273	413	332	139	208	184	376	357	254	248	401	334	277.76	177	329	328	1.862	0.897	0.00172102	0.0302006	0.0436	0.0648	0.0547	0.0547	TRUE	0.1263
ENSGALG00000011805	ensembl	1915	2721	2222	3723	4475	4602	2568	1978	2896	1896	2768	2231	3764	4644	4406	2331	1922	2915	2986.2	2298	4271	2389	1.859	0.894	1.55966e-05	0.000846275	0.03	0.0312	0.0305	0.0305	TRUE	0.299
ENSGALG00000022991	SMIM20	1378	2026	1248	3596	2552	2510	2722	3689	3905	1364	2061	1253	3635	2648	2403	2471	3584	3930	2594.44	1559	2895	3328	1.857	0.893	0.000307617	0.00861262	0.0601	0.0317	0.0436	0.0436	TRUE	0.6367
ENSGALG00000017302	SLCO2B1	938	2208	1025	3046	2603	2113	2667	3280	3011	929	2246	1029	3079	2701	2023	2421	3186	3030	2293.94	1401	2601	2879	1.856	0.892	0.00221576	0.0358315	0.1113	0.0322	0.0608	0.0608	TRUE	1.6313
ENSGALG00000016094	SFXN5	184	151	154	266	305	339	303	278	270	182	154	155	269	316	325	275	270	272	246.36	164	303	272	1.856	0.892	0.000133925	0.00467705	0.0021	0.0695	0.0346	0.0346	TRUE	0.0743
ENSGALG00000009082	COQ8B	971	1899	1451	2446	2549	3019	1791	2356	2950	961	1932	1457	2473	2645	2891	1626	2289	2969	2138	1450	2670	2295	1.841	0.881	0.000756415	0.0167535	0.0672	0.0325	0.0487	0.0487	TRUE	0.1448
ENSGALG00000002883	SCAPER	196	362	248	542	499	443	517	505	344	194	368	249	548	518	424	469	491	346	400.81	270	497	435	1.837	0.877	0.00134544	0.0252746	0.0485	0.0534	0.0511	0.0511	TRUE	0.7478
ENSGALG00000013427	SORBS2	333	402	415	586	729	806	639	531	534	330	409	417	592	756	772	580	516	537	545.47	385	707	544	1.836	0.876	2.11607e-05	0.00108117	0.0117	0.0466	0.0286	0.0286	TRUE	0.1582
ENSGALG00000016563	ASB9	719	696	670	1390	1014	1431	1107	569	969	712	708	673	1405	1052	1370	1005	553	975	939.22	698	1276	844	1.829	0.871	0.000275932	0.0080625	0.042	0.0387	0.0403	0.0403	TRUE	0.7243
ENSGALG00000016418	BCLAF3	334	508	409	770	763	754	919	932	804	331	517	411	778	792	722	834	905	809	677.67	420	764	849	1.822	0.866	3.11928e-05	0.00145763	0.016	0.0429	0.0293	0.0293	TRUE	0.3182
ENSGALG00000006830	CHID1	173	234	238	384	425	368	336	486	407	171	238	239	388	441	352	305	472	410	335.18	216	394	396	1.823	0.866	0.000733813	0.0164152	0.0285	0.0584	0.0438	0.0438	TRUE	0.1873
ENSGALG00000007503	KMO	2668	3484	3358	6235	6144	4847	4238	5798	6543	2641	3544	3371	6303	6375	4641	3847	5632	6585	4771.26	3185	5773	5355	1.812	0.858	0.000119884	0.00423173	0.0393	0.0299	0.0356	0.0356	TRUE	0.2437
ENSGALG00000003861	ensembl	770	760	829	1556	1303	1421	1362	1133	1294	762	773	832	1573	1352	1361	1237	1101	1302	1143.65	789	1429	1213	1.81	0.856	3.4139e-07	3.73566e-05	0.005	0.0367	0.0193	0.0193	TRUE	0.0627
ENSGALG00000017072	ensembl	2555	3676	2525	6801	4797	4223	5694	6070	5159	2529	3740	2535	6875	4978	4044	5169	5897	5192	4550.96	2935	5299	5419	1.806	0.853	0.000142581	0.00489598	0.0451	0.03	0.0359	0.0359	TRUE	0.2575
ENSGALG00000008238	MED13L	649	654	828	1387	1226	1238	1447	1018	984	642	665	831	1402	1272	1185	1314	989	990	1032.41	713	1286	1098	1.804	0.852	1.74683e-05	0.000936231	0.0175	0.0377	0.0272	0.0272	TRUE	0.2375
ENSGALG00000014335	ITFG2	152	256	273	441	376	415	398	369	340	150	260	274	446	390	397	361	358	342	331.14	228	411	354	1.801	0.849	0.00108307	0.0213541	0.03	0.0588	0.0452	0.0452	TRUE	0.6568
ENSGALG00000011811	SYNE2	885	1260	1378	2069	2094	2210	1593	1847	1462	876	1282	1383	2092	2173	2116	1446	1794	1471	1625.98	1180	2127	1570	1.802	0.849	2.45674e-05	0.00121276	0.0215	0.0341	0.0286	0.0286	TRUE	0.4072
ENSGALG00000037791	FRMD4B	439	302	444	798	582	753	739	554	694	435	307	446	807	604	721	671	538	698	580.75	396	711	636	1.795	0.844	0.000205464	0.00643833	0.0247	0.0454	0.0353	0.0353	TRUE	0.2763
ENSGALG00000019768	ACSF2	1585	2109	1790	3050	2917	3947	2665	3169	4638	1569	2146	1797	3083	3027	3779	2419	3079	4668	2840.77	1837	3296	3389	1.794	0.843	0.000359362	0.00976973	0.0519	0.0313	0.0398	0.0398	TRUE	0.3246
ENSGALG00000031734	AQP11	274	209	257	419	525	374	387	248	278	271	213	258	424	545	358	351	241	280	326.71	247	442	291	1.787	0.838	0.00115268	0.0224234	0.0297	0.0592	0.0447	0.0447	TRUE	0.1658
ENSGALG00000006283	THAP4	630	740	739	1217	1422	1127	1064	1446	1268	624	753	742	1230	1476	1079	966	1405	1276	1061.13	706	1262	1216	1.787	0.837	6.11841e-05	0.00251065	0.0218	0.0374	0.0303	0.0303	TRUE	0.2564
ENSGALG00000001975	TMEM120A	390	474	393	839	752	654	1339	855	826	386	482	395	848	780	626	1216	831	831	710.56	421	751	959	1.785	0.836	0.000242144	0.0072753	0.0285	0.0422	0.0355	0.0355	TRUE	0.4369
ENSGALG00000039139	TNS3	206	316	301	511	450	514	365	273	258	204	321	302	517	467	492	331	265	260	351.06	276	492	285	1.783	0.835	0.000611663	0.014266	0.022	0.057	0.0399	0.0399	TRUE	0.3906
ENSGALG00000004460	FOXK1	167	207	206	350	341	346	397	358	299	165	211	207	354	354	331	360	348	301	292.31	194	346	336	1.783	0.834	0.000238206	0.00717403	0.0045	0.0629	0.0331	0.0331	TRUE	0.1232
ENSGALG00000052223	YPEL1	457	883	549	1189	998	1199	1095	895	1092	452	898	551	1202	1036	1148	994	869	1099	916.67	634	1129	987	1.78	0.832	0.000748246	0.0167002	0.0502	0.039	0.0427	0.0427	TRUE	1.0448
ENSGALG00000012973	ESR1	324	262	398	593	521	641	368	268	294	321	267	400	599	541	614	334	260	296	403.45	329	585	297	1.777	0.83	0.000277784	0.0080625	0.0163	0.0532	0.0352	0.0352	TRUE	0.2674
ENSGALG00000033683	PHOSPHO1	1000	1701	1636	1833	2353	3602	1948	2680	2267	990	1731	1642	1853	2442	3449	1769	2603	2282	2084.45	1454	2581	2218	1.775	0.828	0.00178261	0.0308399	0.0696	0.0327	0.0501	0.0501	TRUE	0.1738
ENSGALG00000035369	ensembl	1028	1072	974	1856	2085	1500	1351	1531	1244	1018	1091	978	1876	2164	1436	1227	1487	1252	1391.99	1029	1825	1322	1.774	0.827	2.1628e-05	0.00110077	0.0173	0.0351	0.0266	0.0266	TRUE	0.1311
ENSGALG00000001369	ensembl	4459	4424	5206	9854	9041	5973	6517	9787	9485	4414	4501	5226	9961	9382	5719	5917	9508	9546	7130.41	4714	8354	8324	1.772	0.826	0.00051826	0.0126104	0.0489	0.0292	0.0406	0.0406	TRUE	0.6201
ENSGALG00000009320	PSEN1	849	929	917	1599	1452	1740	1223	814	932	840	945	921	1616	1507	1666	1110	791	938	1148.27	902	1596	946	1.77	0.824	6.10327e-06	0.000398717	0.0102	0.0367	0.023	0.023	TRUE	0.1836
ENSGALG00000013571	F11	335	594	494	1004	669	858	728	788	713	332	604	496	1015	694	822	661	766	718	678.51	477	844	715	1.768	0.822	0.000851461	0.0183287	0.0393	0.0429	0.0421	0.0421	TRUE	0.3217
ENSGALG00000012760	WASHC3	564	593	441	833	976	1021	1218	981	803	558	603	443	842	1013	978	1106	953	808	811.53	535	944	956	1.766	0.82	7.0096e-05	0.00278918	0.0171	0.0404	0.0292	0.0292	TRUE	0.1129
ENSGALG00000044026	ensembl	10903	10576	12909	18959	24473	17002	15881	20285	18986	10793	10759	12959	19166	25395	16279	14418	19706	19109	16509.4	11504	20280	17744	1.763	0.818	5.01975e-05	0.00214517	0.0304	0.0283	0.0293	0.0293	TRUE	0.2551
ENSGALG00000040784	RAB39B	325	460	310	777	562	598	680	926	797	322	468	311	785	583	573	617	900	802	595.69	367	647	773	1.763	0.818	0.000922789	0.0192641	0.0391	0.045	0.0418	0.0418	TRUE	0.3402
ENSGALG00000014840	C6	2019	2012	1913	4373	3004	3115	2973	3128	2320	1999	2047	1920	4421	3117	2983	2699	3039	2335	2728.8	1989	3507	2691	1.763	0.818	2.39295e-05	0.00119475	0.0226	0.0315	0.0266	0.0266	TRUE	0.4214
ENSGALG00000016174	LMBRD1	415	488	351	718	645	858	543	593	452	411	496	352	726	669	822	493	576	455	555.59	420	739	508	1.76	0.816	0.000132871	0.00465518	0.0157	0.0462	0.031	0.031	TRUE	0.1958
ENSGALG00000002706	XRN1	392	552	534	820	825	970	882	383	566	388	562	536	829	856	929	801	372	570	649.11	495	871	581	1.759	0.815	0.00246695	0.0386558	0.0561	0.0436	0.0507	0.0507	TRUE	0.1899
ENSGALG00000017019	WDFY2	728	1071	996	1701	1709	1504	1536	2020	1511	721	1090	1000	1720	1773	1440	1394	1962	1521	1402.3	937	1644	1626	1.755	0.812	0.000146859	0.00498295	0.0281	0.0351	0.0321	0.0321	TRUE	0.3241
ENSGALG00000005696	ABHD6	2904	3811	2705	5263	5597	5650	5016	6902	5676	2875	3877	2716	5320	5808	5410	4554	6705	5713	4775.22	3156	5513	5657	1.747	0.805	4.2822e-05	0.00188059	0.0257	0.0299	0.0276	0.0276	TRUE	0.1481
ENSGALG00000013689	TMEM242	161	184	248	352	346	338	327	293	290	159	187	249	356	359	324	297	285	292	278.6	198	346	291	1.744	0.802	0.00100891	0.020413	0.0125	0.0647	0.0389	0.0389	TRUE	0.3587
ENSGALG00000008162	FBH1	347	463	316	738	573	655	599	449	520	343	471	317	746	595	627	544	436	523	511.43	377	656	501	1.739	0.798	0.000426543	0.0109822	0.022	0.0478	0.0349	0.0349	TRUE	0.3615
ENSGALG00000014766	HAO2	1141	1378	1325	2756	2175	1740	1630	1459	1355	1129	1402	1330	2786	2257	1666	1480	1417	1364	1647.95	1287	2236	1420	1.737	0.797	0.000111482	0.00402206	0.0245	0.034	0.03	0.03	TRUE	0.0774
ENSGALG00000016883	DOCK9	406	425	385	687	552	890	876	614	753	402	432	387	694	573	852	795	596	758	609.98	407	706	716	1.737	0.796	0.000270652	0.00795063	0.0206	0.0446	0.0325	0.0325	TRUE	0.1315
ENSGALG00000008493	METTL21A	437	626	441	1007	886	709	806	1056	895	433	637	443	1018	919	679	732	1026	901	754.09	504	872	886	1.73	0.791	0.000978272	0.0200401	0.0378	0.0414	0.0399	0.0399	TRUE	0.3054
ENSGALG00000006598	SORL1	2738	3457	3606	4504	6172	6221	4343	4590	4455	2710	3517	3620	4553	6405	5957	3943	4459	4484	4405.25	3282	5638	4295	1.718	0.78	3.05725e-05	0.00144636	0.0188	0.0301	0.025	0.025	TRUE	0.2304
ENSGALG00000020939	SLC35C2	1629	2510	2326	5118	2821	3179	3479	4382	3498	1613	2554	2335	5174	2927	3044	3158	4257	3521	3175.79	2167	3715	3645	1.714	0.778	0.00175611	0.0305424	0.0632	0.031	0.0442	0.0442	TRUE	0.9572
ENSGALG00000002954	MBTD1	1112	1790	1192	2891	1747	2398	2297	2698	2343	1101	1821	1197	2923	1813	2296	2085	2621	2358	2023.82	1373	2344	2355	1.707	0.772	0.00105735	0.0210685	0.0494	0.0328	0.0395	0.0395	TRUE	0.2286
ENSGALG00000008937	PPP1R21	590	874	639	1540	1140	893	1179	1412	921	584	889	641	1557	1183	855	1070	1372	927	1008.72	705	1198	1123	1.7	0.765	0.00302269	0.0444965	0.0583	0.0379	0.0469	0.0469	TRUE	0.1039
ENSGALG00000035952	KIAA1143	320	320	336	510	574	577	527	531	520	317	326	337	516	596	552	478	516	523	462.33	327	555	506	1.698	0.764	5.44066e-05	0.00229715	0	0.05	0.0234	0.0234	TRUE	0.0326
ENSGALG00000015544	ALDOB	123622	141096	154358	249904	217268	244955	177142	208041	267851	122372	143544	154961	252630	225453	234544	160820	202102	269584	196223	140292	237542	210835	1.693	0.76	0.000114268	0.0040773	0.0284	0.0278	0.0279	0.0279	TRUE	0.215
ENSGALG00000002621	SLC25A42	932	825	874	1508	1490	1456	1543	991	983	923	839	877	1524	1546	1394	1401	963	989	1161.88	880	1488	1118	1.692	0.758	8.83035e-05	0.00337068	0.0165	0.0366	0.0261	0.0261	TRUE	0.3938
ENSGALG00000011175	TMEM150C	675	1191	1007	1651	1412	1825	1371	1873	1582	668	1212	1011	1669	1465	1747	1245	1820	1592	1380.98	964	1627	1552	1.689	0.756	0.00126102	0.0240676	0.0402	0.0352	0.0388	0.0388	TRUE	0.423
ENSGALG00000010785	ACOT11	1000	1233	1035	1643	2302	1558	1906	1758	1695	990	1254	1039	1661	2389	1492	1730	1708	1706	1552.1	1094	1847	1715	1.688	0.755	0.000257753	0.00767473	0.0267	0.0344	0.03	0.03	TRUE	0.5297
ENSGALG00000003734	SZRD1	2755	4350	3793	7234	5669	5531	7727	10907	8171	2727	4425	3808	7313	5883	5296	7015	10596	8224	6142.93	3653	6164	8612	1.687	0.755	0.000713625	0.0161284	0.0425	0.0294	0.0356	0.0356	TRUE	0.2032
ENSGALG00000043756	PEX11G	875	1035	1039	1506	1568	1928	1492	1304	2299	866	1053	1043	1522	1627	1846	1355	1267	2314	1432.54	987	1665	1645	1.687	0.754	0.00139103	0.0259087	0.0475	0.0349	0.0393	0.0393	TRUE	1.017
ENSGALG00000011340	ZRANB2	699	928	776	1453	1209	1386	1483	1507	1279	692	944	779	1469	1255	1327	1346	1464	1287	1173.68	805	1350	1366	1.677	0.746	4.26512e-05	0.00187937	0.0107	0.0365	0.023	0.023	TRUE	0.1808
ENSGALG00000015949	ASRGL1	262	268	274	434	479	436	397	434	368	259	273	275	439	497	417	360	422	370	368.08	269	451	384	1.677	0.745	0.000303009	0.00851994	0.0034	0.0557	0.0277	0.0277	TRUE	0.0613
ENSGALG00000010081	SH3D19	1121	1362	1181	2076	1930	2161	2079	2215	1726	1110	1386	1186	2099	2003	2069	1887	2152	1737	1736.42	1227	2057	1925	1.676	0.745	9.35736e-06	0.000555979	0.0077	0.0337	0.0197	0.0197	TRUE	0.1023
ENSGALG00000037030	CREBL2	858	1204	1081	2027	1593	1658	1888	1735	2370	849	1225	1085	2049	1653	1588	1714	1685	2385	1581.55	1053	1763	1928	1.674	0.744	0.000509356	0.0125265	0.0306	0.0342	0.0322	0.0322	TRUE	0.3464
ENSGALG00000034860	BCHE	1229	1258	1180	1526	2198	2440	1828	1091	1413	1217	1280	1185	1543	2281	2336	1660	1060	1422	1553.59	1227	2053	1381	1.673	0.743	0.000712767	0.0161284	0.031	0.0343	0.0341	0.0341	TRUE	0.3255
ENSGALG00000015478	USP45	504	461	638	973	867	840	933	964	826	499	469	640	984	900	804	847	936	831	767.87	536	896	871	1.671	0.741	0.000161372	0.00533746	0.0124	0.0411	0.0263	0.0263	TRUE	0.2262
ENSGALG00000015699	NELFA	706	1182	972	1915	1519	1333	1638	1313	1662	699	1203	976	1936	1576	1276	1487	1276	1673	1344.55	959	1596	1479	1.664	0.735	0.00179452	0.0309757	0.0422	0.0354	0.0391	0.0391	TRUE	0.1809
ENSGALG00000007961	ARMC7	491	459	503	896	714	811	619	677	703	486	467	505	906	741	777	562	658	708	645.37	486	808	643	1.662	0.733	0.000117242	0.00414959	0.0075	0.0437	0.0244	0.0244	TRUE	0.0949
ENSGALG00000001988	TXNRD2	509	540	622	926	978	874	880	1047	806	504	549	624	936	1015	837	799	1017	811	788.08	559	929	876	1.662	0.733	0.000164732	0.00543492	0.0116	0.0408	0.0258	0.0258	TRUE	0.1584
ENSGALG00000028940	NUDT14	510	501	412	800	679	891	681	740	759	505	510	414	809	705	853	618	719	764	655.07	476	789	700	1.657	0.729	0.000198486	0.00626518	0.0099	0.0434	0.026	0.026	TRUE	0.1021
ENSGALG00000026862	CLDN1	7361	13118	8770	14778	18168	15612	15454	15468	16789	7287	13346	8804	14939	18852	14948	14030	15026	16898	13792.3	9812	16246	15318	1.656	0.728	0.000887347	0.0187027	0.0437	0.0285	0.0344	0.0344	TRUE	0.8084
ENSGALG00000007697	OGA	855	1557	1265	2010	2058	2025	2123	2357	1911	846	1584	1270	2032	2136	1939	1927	2290	1923	1771.91	1233	2036	2047	1.65	0.723	0.00104072	0.0208318	0.0334	0.0335	0.0344	0.0344	TRUE	0.3829
ENSGALG00000004332	PLA2G12B	1241	1879	1956	2568	3054	2712	2317	2208	2562	1228	1912	1964	2596	3169	2597	2104	2145	2579	2254.73	1701	2787	2276	1.638	0.712	0.000663554	0.0151797	0.0278	0.0323	0.0311	0.0311	TRUE	0.4759
ENSGALG00000015804	LTN1	1086	1051	1001	1555	1703	1852	1582	1467	1414	1075	1069	1005	1572	1767	1773	1436	1425	1423	1394.01	1050	1704	1428	1.623	0.699	4.57232e-06	0.000304767	0.0014	0.0351	0.016	0.016	TRUE	0.037
ENSGALG00000031841	SLX4	462	542	462	902	850	612	739	884	678	457	551	464	912	882	586	671	859	682	673.83	491	793	737	1.616	0.692	0.00232564	0.0370689	0.0279	0.043	0.0356	0.0356	TRUE	0.4151
ENSGALG00000012699	MCUR1	397	297	353	557	508	631	578	507	483	393	302	354	563	527	604	525	493	486	471.92	350	565	501	1.614	0.691	0.000521471	0.0126104	0.0049	0.0495	0.0263	0.0263	TRUE	0.1081
ENSGALG00000048042	ensembl	691	901	695	1528	956	1221	977	1220	1012	684	917	698	1545	992	1169	887	1185	1019	1010.54	766	1235	1030	1.612	0.689	0.00207224	0.0343741	0.0325	0.0379	0.035	0.035	TRUE	0.2509
ENSGALG00000033077	TRMT1L	308	450	349	642	567	575	648	513	590	305	458	350	649	588	551	588	498	594	509.05	371	596	560	1.606	0.684	0.00182945	0.031443	0.0172	0.0479	0.0325	0.0325	TRUE	0.3199
ENSGALG00000010879	FGGY	836	903	1040	1338	1073	2094	1153	1012	1032	828	919	1044	1353	1113	2005	1047	983	1039	1147.76	930	1490	1023	1.603	0.68	0.00253919	0.0393936	0.0355	0.0367	0.0357	0.0357	TRUE	0.3376
ENSGALG00000034777	VPS13D	1449	1763	1658	2771	2419	2621	2304	2176	1705	1434	1794	1664	2801	2510	2510	2092	2114	1716	2070.55	1631	2607	1974	1.599	0.677	6.87639e-05	0.00275286	0.0091	0.0327	0.0203	0.0203	TRUE	0.1052
ENSGALG00000008469	ensembl	953	1115	1239	2174	1621	1488	2220	1756	1692	943	1134	1244	2198	1682	1425	2015	1706	1703	1561.15	1107	1768	1808	1.597	0.675	0.00102601	0.0206321	0.0251	0.0343	0.0298	0.0298	TRUE	0.2666
ENSGALG00000006599	ZMYND11	1151	1488	1200	2233	1936	1974	1914	2029	2083	1139	1514	1205	2257	2009	1890	1738	1971	2096	1757.72	1286	2052	1935	1.596	0.674	0.000179804	0.00580101	0.0129	0.0336	0.0227	0.0227	TRUE	0.1924
ENSGALG00000005854	CLUH	1700	1729	2198	2510	3269	3120	2761	2433	2422	1683	1759	2207	2537	3392	2987	2507	2364	2438	2430.35	1883	2972	2436	1.579	0.659	0.000231742	0.00702773	0.0141	0.032	0.0226	0.0226	TRUE	0.1304
ENSGALG00000014978	IQGAP2	2253	2905	2375	3760	4212	3928	3687	4499	3900	2230	2955	2384	3801	4371	3761	3347	4371	3925	3460.64	2523	3978	3881	1.576	0.657	0.000242676	0.0072753	0.0155	0.0307	0.0227	0.0227	TRUE	0.1814
ENSGALG00000033054	RMC1	760	1044	835	1346	1401	1400	1392	1316	1418	752	1062	838	1361	1454	1340	1264	1278	1427	1197.44	884	1385	1323	1.566	0.647	0.000422746	0.0109059	0.0118	0.0363	0.0234	0.0234	TRUE	0.2458
ENSGALG00000004179	ANAPC5	831	1142	907	1622	1547	1330	1251	1227	1277	823	1162	911	1640	1605	1273	1136	1192	1285	1225.15	965	1506	1204	1.561	0.642	0.000997117	0.0202367	0.0171	0.0361	0.0266	0.0266	TRUE	0.2533
ENSGALG00000053194	ensembl	605	630	562	947	879	981	1047	994	1180	599	641	564	957	912	939	951	966	1188	857.39	601	936	1035	1.557	0.639	0.000328271	0.00909393	0.0059	0.0397	0.0214	0.0214	TRUE	0.1333
ENSGALG00000041417	ACADSB	2301	2166	2483	3866	2992	4016	2654	3106	3617	2278	2204	2493	3908	3105	3845	2409	3017	3640	2988.82	2325	3619	3022	1.557	0.639	0.000792925	0.0173821	0.0198	0.0312	0.0258	0.0258	TRUE	0.1239
ENSGALG00000005299	ANXA7	528	484	614	918	822	788	993	776	836	523	492	616	928	853	755	902	754	841	740.41	544	845	832	1.554	0.636	0.000855796	0.0183619	0.0088	0.0416	0.0247	0.0247	TRUE	0.1064
ENSGALG00000016560	SELENOI	7038	8526	7650	11358	12608	12069	11626	12158	8812	6967	8674	7680	11482	13083	11556	10555	11811	8869	10075.1	7774	12040	10412	1.549	0.631	0.000171178	0.0055914	0.0125	0.0287	0.0202	0.0202	TRUE	0.1368
ENSGALG00000016724	RGN	13220	14386	12013	21944	21659	17001	22911	22096	21217	13086	14636	12060	22183	22475	16278	20800	21465	21354	18259.8	13261	20312	21206	1.532	0.615	0.000293122	0.0083492	0.0131	0.0283	0.0207	0.0207	TRUE	0.2462
ENSGALG00000013265	GYS2	1773	2110	1955	3021	2823	3127	2023	1815	1784	1755	2147	1963	3054	2929	2994	1837	1763	1796	2248.56	1955	2992	1799	1.531	0.614	4.4931e-05	0.00195361	0.0029	0.0323	0.0159	0.0159	TRUE	0.0644
ENSGALG00000014464	MTR	2023	1862	2236	2982	3022	3325	2767	2182	2033	2003	1894	2245	3015	3136	3184	2512	2120	2046	2461.51	2047	3112	2226	1.52	0.604	0.000154211	0.00516567	0.0064	0.0319	0.0179	0.0179	TRUE	0.1023
ENSGALG00000013102	COBL	881	897	848	1331	1188	1489	1315	1074	992	872	913	851	1346	1233	1426	1194	1043	998	1097.28	879	1335	1078	1.519	0.603	0.000298459	0.00842809	0.0043	0.0371	0.0191	0.0191	TRUE	0.0701
ENSGALG00000016985	CPB2	5398	6176	4873	8048	8441	8539	7391	7881	7305	5343	6283	4892	8136	8759	8176	6710	7656	7352	7034.19	5506	8357	7239	1.518	0.602	0.000104669	0.00388253	0.0074	0.0292	0.0172	0.0172	TRUE	0.1238
ENSGALG00000007262	SPG21	1079	956	939	1545	1169	1816	1612	1667	1383	1068	973	943	1562	1213	1739	1463	1619	1392	1330.21	995	1505	1491	1.513	0.598	0.00135278	0.025304	0.0128	0.0355	0.0242	0.0242	TRUE	0.2305
ENSGALG00000008369	ABCC5	1494	1590	1625	2764	2139	2202	3302	2917	3196	1479	1618	1631	2794	2220	2108	2998	2834	3217	2322.01	1576	2374	3016	1.506	0.591	0.000473347	0.0117684	0.0096	0.0322	0.0201	0.0201	TRUE	0.1936
ENSGALG00000006505	ZFAND6	1106	1132	1131	1888	1539	1644	2113	2412	2194	1095	1152	1135	1909	1597	1574	1918	2343	2208	1659.02	1127	1693	2156	1.502	0.587	0.000445081	0.0113703	0.0067	0.0339	0.0194	0.0194	TRUE	0.0996
ENSGALG00000005999	ABTB1	980	1182	1053	1545	1673	1598	1730	1483	1278	970	1203	1057	1562	1736	1530	1571	1441	1286	1372.8	1077	1609	1433	1.495	0.58	0.000763534	0.0168221	0.0077	0.0352	0.0206	0.0206	TRUE	0.0835

## Sheet: UGO
Term	Overlap	P-value	Adjusted P-value	Old P-value	Old Adjusted P-value	Z-score	Combined Score	Genes
carnitine metabolic process (GO:0009437)	4/12	8.5413e-06	0.0114368	3.76695e-05	0.0430467	-3.04799	35.5719	CPT1A;SLC22A5;CROT;CRAT
fatty acid beta-oxidation using acyl-CoA oxidase (GO:0033540)	4/16	3.02632e-05	0.0172666	9.64453e-05	0.0430467	-2.52935	26.3193	ACOX1;CROT;ACAA1;CRAT
fatty acid metabolic process (GO:0006631)	8/107	3.86854e-05	0.0172666	9.43412e-05	0.0430467	-1.32332	13.445	CPT1A;ACSL1;ACOX1;ACOT11;CROT;ACAA1;HAO2;PPARGC1A
coenzyme metabolic process (GO:0006732)	5/52	0.000355716	0.0788169	0.000702736	0.159754	-2.50211	19.8702	PANK1;ACOT11;CROT;PPCDC;ACSF2
alpha-linolenic acid metabolic process (GO:0036109)	3/14	0.000529762	0.0788169	0.00113583	0.159754	-2.62529	19.8028	ACSL1;ACOX1;ACAA1
regulation of execution phase of apoptosis (GO:1900117)	3/14	0.000529762	0.0788169	0.00113583	0.159754	-2.52376	19.0369	DLC1;CIDEA;BOK
triglyceride-rich lipoprotein particle remodeling (GO:0034370)	3/14	0.000529762	0.0788169	0.00113583	0.159754	-2.20299	16.6174	CETP;APOC3;APOA1
phospholipid efflux (GO:0033700)	3/13	0.000419875	0.0788169	0.000943996	0.159754	-2.11376	16.4357	APOC3;APOA1;ABCA12
fatty acid oxidation (GO:0019395)	5/51	0.000324589	0.0788169	0.000647546	0.159754	-1.81965	14.6172	ACOX1;CROT;ACAA1;HAO2;PPARGC1A
phospholipid transport (GO:0015914)	5/59	0.00064108	0.0848321	0.00119309	0.159754	-1.475	10.8448	CETP;ABCB1;APOC3;APOA1;ABCA12
organic anion transport (GO:0015711)	7/125	0.000696903	0.0848321	0.0013197	0.160643	-1.15688	8.40922	CETP;SLC22A5;CA5B;SLC35C2;SLCO2B1;SLC25A42;SLC4A4
high-density lipoprotein particle remodeling (GO:0034375)	3/18	0.00114708	0.10971	0.00214173	0.196025	-2.0624	13.9636	CETP;APOC3;APOA1
reverse cholesterol transport (GO:0043691)	3/18	0.00114708	0.10971	0.00214173	0.196025	-2.0323	13.7598	CETP;APOC3;APOA1
glucose metabolic process (GO:0006006)	5/65	0.000999127	0.10971	0.00178372	0.196025	-1.31881	9.11116	G6PC;OMA1;ALDOB;PPARGC1A;FBP2
regulation of lipid metabolic process (GO:0019216)	6/101	0.00123555	0.110294	0.00219595	0.196025	-1.27854	8.56142	CPT1A;ACSL1;ACOX1;APOC3;APOA1;NPAS2
gluconeogenesis (GO:0006094)	4/42	0.00146512	0.122612	0.00252489	0.211302	-2.1132	13.7904	G6PC;ALDOB;PPARGC1A;FBP2
phosphatidylcholine metabolic process (GO:0046470)	5/72	0.0015838	0.124747	0.0027156	0.213893	-1.60413	10.3433	CETP;PHOSPHO1;ABHD3;ENPP2;APOA1
tetrapyrrole metabolic process (GO:0033013)	3/22	0.00209113	0.133335	0.00357098	0.227692	-2.31077	14.2576	LMBRD1;MTR;MMACHC
cobalamin metabolic process (GO:0009235)	3/22	0.00209113	0.133335	0.00357098	0.227692	-2.20896	13.6294	LMBRD1;MTR;MMACHC
cholesterol transport (GO:0030301)	4/45	0.00189747	0.133335	0.00318486	0.224449	-1.77424	11.1196	CETP;APOC3;APOA1;ABCG2
hexose biosynthetic process (GO:0019319)	4/45	0.00189747	0.133335	0.00318486	0.224449	-1.72051	10.7828	G6PC;ALDOB;PPARGC1A;FBP2
acylglycerol homeostasis (GO:0055090)	3/23	0.0023841	0.145105	0.00400014	0.243463	-1.87715	11.336	CETP;APOC3;APOA1
cholesterol efflux (GO:0033344)	3/24	0.00270124	0.157259	0.00445936	0.259613	-1.91996	11.3548	APOC3;APOA1;ABCG2
fructose 1,6-bisphosphate metabolic process (GO:0030388)	2/8	0.00367394	0.164305	0.00649898	0.275953	-3.18065	17.8323	ALDOB;FBP2
fructose metabolic process (GO:0006000)	2/8	0.00367394	0.164305	0.00649898	0.275953	-2.90651	16.2953	ALDOB;FBP2
regulation of Cdc42 protein signal transduction (GO:0032489)	2/8	0.00367394	0.164305	0.00649898	0.275953	-2.64843	14.8484	APOC3;APOA1
negative regulation of telomere maintenance via telomere lengthening (GO:1904357)	3/27	0.00380393	0.164305	0.00602314	0.275953	-2.20751	12.2996	SLX4;TEN1;XRN1
fatty acid beta-oxidation (GO:0006635)	4/51	0.00301273	0.164305	0.00483917	0.269986	-1.5135	8.78575	ACOX1;CROT;ACAA1;CRAT
monocarboxylic acid transport (GO:0015718)	4/54	0.00370974	0.164305	0.00584899	0.275953	-1.44611	8.09357	SLC16A1;SLCO2B1;SLC16A12;SLC16A5
triglyceride metabolic process (GO:0006641)	4/53	0.00346641	0.164305	0.00549812	0.275953	-1.42783	8.08817	CETP;APOC3;APOA1;GPAT3
carboxylic acid transport (GO:0046942)	4/52	0.00323415	0.164305	0.00516161	0.275953	-1.38056	7.91609	SLC16A1;SLC16A12;SLC6A12;SLC16A5
long-chain fatty acid metabolic process (GO:0001676)	4/56	0.00423065	0.177026	0.00659484	0.275953	-1.49676	8.18038	CPT1A;ACSL1;ACOX1;ACAA1
benzene-containing compound metabolic process (GO:0042537)	2/9	0.00468716	0.178489	0.00787849	0.277706	-3.14408	16.8615	KMO;ACAA1
phospholipid homeostasis (GO:0055091)	2/9	0.00468716	0.178489	0.00787849	0.277706	-2.67685	14.3558	CETP;APOA1
regulation of Rho protein signal transduction (GO:0035023)	4/58	0.0047988	0.178489	0.00740116	0.277706	-2.01343	10.7505	DLC1;APOC3;APOA1;EPS8L3
triglyceride homeostasis (GO:0070328)	3/29	0.00467078	0.178489	0.00722587	0.277706	-1.69787	9.1115	CETP;APOC3;APOA1
positive regulation of execution phase of apoptosis (GO:1900119)	2/11	0.00705091	0.181561	0.0109921	0.277706	-3.21238	15.916	DLC1;BOK
very-low-density lipoprotein particle remodeling (GO:0034372)	2/10	0.00581374	0.181561	0.00937724	0.277706	-2.67829	13.7866	CETP;APOA1
medium-chain fatty acid metabolic process (GO:0051791)	2/11	0.00705091	0.181561	0.0109921	0.277706	-2.6991	13.3729	ABHD3;CROT
regulation of triglyceride catabolic process (GO:0010896)	2/11	0.00705091	0.181561	0.0109921	0.277706	-2.66594	13.2087	APOC3;APOA1
chylomicron assembly (GO:0034378)	2/11	0.00705091	0.181561	0.0109921	0.277706	-2.63581	13.0594	APOC3;APOA1
neuron projection regeneration (GO:0031102)	2/11	0.00705091	0.181561	0.0109921	0.277706	-2.6353	13.0569	APOA1;MTR
chylomicron remodeling (GO:0034371)	2/10	0.00581374	0.181561	0.00937724	0.277706	-2.51533	12.9478	APOC3;APOA1
coenzyme A metabolic process (GO:0015936)	2/11	0.00705091	0.181561	0.0109921	0.277706	-2.49546	12.364	CROT;PPCDC
acylglycerol catabolic process (GO:0046464)	3/31	0.00564772	0.181561	0.00856095	0.277706	-1.9415	10.0502	APOC3;APOA1;ABHD6
positive regulation of dendrite development (GO:1900006)	3/33	0.00673828	0.181561	0.0100314	0.277706	-2.00258	10.0128	CUX2;COBL;PSEN1
phosphatidylcholine biosynthetic process (GO:0006656)	3/33	0.00673828	0.181561	0.0100314	0.277706	-1.93382	9.66902	PHOSPHO1;ABHD3;APOA1
regulation of hair cycle (GO:0042634)	2/10	0.00581374	0.181561	0.00937724	0.277706	-1.75653	9.0418	EPS8L3;ARNTL
mitochondrial transmembrane transport (GO:1990542)	3/33	0.00673828	0.181561	0.0100314	0.277706	-1.59605	7.98017	CPT1A;MCUR1;TIMM9
sterol metabolic process (GO:0016125)	4/60	0.00541607	0.181561	0.00826992	0.277706	-1.334	6.96131	CETP;FAXDC2;APOA1;CYP17A1
phosphate-containing compound metabolic process (GO:0006796)	7/184	0.00618034	0.181561	0.0100324	0.277706	-1.32798	6.75461	G6PC;PPIP5K2;ITPKA;ENPP2;ALDOB;FBP2;DUSP13
regulation of primary metabolic process (GO:0080090)	6/140	0.00627718	0.181561	0.0099174	0.277706	-1.16814	5.92343	CPT1A;ACSL1;ACOX1;APOA1;NPAS2;OAZ2
glycogen metabolic process (GO:0005977)	3/34	0.00732715	0.185114	0.0108181	0.277706	-1.6279	8.00303	GYS2;G6PC;STBD1
fatty acid catabolic process (GO:0009062)	4/66	0.00758039	0.187966	0.011269	0.279429	-1.7603	8.59414	ABHD3;CROT;ACAA1;HAO2
intracellular steroid hormone receptor signaling pathway (GO:0030518)	4/67	0.0079889	0.194493	0.0118283	0.287966	-1.29546	6.25671	MED13;PPARGC1A;ESR1;ESR2
organic cyclic compound catabolic process (GO:1901361)	2/12	0.00839593	0.200753	0.0127199	0.304143	-2.47184	11.8154	STS;ACAA1
acylglycerol metabolic process (GO:0006639)	3/37	0.00927224	0.217816	0.0133878	0.314497	-1.61172	7.54403	CETP;APOC3;ABHD6
negative regulation of metabolic process (GO:0009892)	2/13	0.00984612	0.22731	0.0145578	0.336084	-1.63324	7.54667	DLC1;APOC3
regulation of production of miRNAs involved in gene silencing by miRNA (GO:1903798)	2/14	0.0113988	0.258696	0.0165026	0.374525	-2.09456	9.37159	ESR1;EGFR
cellular response to oxidative stress (GO:0034599)	5/116	0.0120015	0.267833	0.0176801	0.388093	-1.95387	8.64142	GPX3;TXNRD2;PPARGC1A;EGFR;ARNTL
negative regulation of catabolic process (GO:0009895)	3/41	0.0122927	0.269834	0.0173103	0.386308	-1.3903	6.11556	CIDEA;APOC3;EGFR
glycerophospholipid biosynthetic process (GO:0046474)	6/165	0.0134617	0.281644	0.0202138	0.413723	-1.962	8.45212	PIKFYVE;PHOSPHO1;ABHD3;APOA1;GPAT3;SELENOI
water-soluble vitamin metabolic process (GO:0006767)	4/78	0.0134592	0.281644	0.0191759	0.413723	-1.42719	6.14845	LMBRD1;AOX1;MTR;MMACHC
positive regulation of protein modification process (GO:0031401)	6/164	0.0130967	0.281644	0.0197013	0.413723	-1.03333	4.47989	DLC1;PELI2;WDFY2;PDE8A;EGFR;ARNTL
selective autophagy (GO:0061912)	2/16	0.0148016	0.291461	0.0207016	0.413723	-2.16948	9.14007	STBD1;RETREG1
negative regulation of lipid catabolic process (GO:0050995)	2/16	0.0148016	0.291461	0.0207016	0.413723	-1.9391	8.16947	CIDEA;APOC3
phosphatidylethanolamine biosynthetic process (GO:0006646)	2/16	0.0148016	0.291461	0.0207016	0.413723	-1.74579	7.35504	PHOSPHO1;SELENOI
mitochondrion organization (GO:0007005)	6/168	0.0145993	0.291461	0.0218057	0.416572	-1.15539	4.88358	PIKFYVE;CLUH;TIMM9;TFB1M;PPARGC1A;DNM1
unsaturated fatty acid metabolic process (GO:0033559)	3/45	0.0158137	0.296047	0.0218074	0.416572	-1.69389	7.02438	ACSL1;ACOX1;ACAA1
positive regulation of intracellular transport (GO:0032388)	3/45	0.0158137	0.296047	0.0218074	0.416572	-1.60178	6.64241	SORL1;OAZ2;BOK
negative regulation of cell death (GO:0060548)	4/82	0.0159189	0.296047	0.0224148	0.416572	-1.41189	5.84556	PPARGC1A;PDE8A;SORL1;NPAS2
positive regulation of protein catabolic process (GO:0045732)	4/82	0.0159189	0.296047	0.0224148	0.416572	-1.21678	5.03777	ASB9;SORL1;OAZ2;SH3D19
hexose metabolic process (GO:0019318)	3/46	0.0167733	0.303505	0.0230219	0.416572	-1.91078	7.81121	OMA1;ALDOB;FBP2
nicotinamide nucleotide metabolic process (GO:0046496)	3/46	0.0167733	0.303505	0.0230219	0.416572	-1.74306	7.12556	NMRK1;ALDOB;KMO
positive regulation of fatty acid metabolic process (GO:0045923)	2/18	0.018584	0.327421	0.0252943	0.445646	-2.14222	8.53773	APOA1;PPARGC1A
regulation of lipid catabolic process (GO:0050994)	2/18	0.018584	0.327421	0.0252943	0.445646	-1.74392	6.95031	CIDEA;APOC3
anion homeostasis (GO:0055081)	2/19	0.0206115	0.349352	0.0277314	0.472293	-2.05232	7.96693	CETP;APOA1
regulation of cholesterol efflux (GO:0010874)	2/19	0.0206115	0.349352	0.0277314	0.472293	-2.04944	7.95573	CETP;ABCA12
organic substance transport (GO:0071702)	4/88	0.020108	0.349352	0.0278649	0.472293	-1.25537	4.90428	CETP;SLC22A5;APOC3;ABCA12
lipid homeostasis (GO:0055088)	3/50	0.0209319	0.350347	0.0282408	0.472681	-1.72418	6.66649	CETP;ACOX1;APOA1
regulation of lipoprotein lipase activity (GO:0051004)	2/21	0.0249272	0.362799	0.0328739	0.478459	-2.21706	8.18494	APOC3;APOA1
negative regulation of telomere maintenance via telomerase (GO:0032211)	2/21	0.0249272	0.362799	0.0328739	0.478459	-2.17285	8.02171	TEN1;XRN1
regulation of cholesterol transport (GO:0032374)	2/21	0.0249272	0.362799	0.0328739	0.478459	-2.09721	7.74249	CETP;APOA1
positive regulation of dendritic spine development (GO:0060999)	2/21	0.0249272	0.362799	0.0328739	0.478459	-1.99862	7.3785	CUX2;PSEN1
negative regulation of lipid metabolic process (GO:0045833)	2/20	0.0227267	0.362799	0.0302588	0.478459	-1.92958	7.30195	CIDEA;APOC3
steroid hormone mediated signaling pathway (GO:0043401)	2/21	0.0249272	0.362799	0.0328739	0.478459	-1.93085	7.1283	MED13;ESR1
aromatic amino acid family catabolic process (GO:0009074)	2/21	0.0249272	0.362799	0.0328739	0.478459	-1.91904	7.0847	KMO;ASRGL1
phosphatidylethanolamine metabolic process (GO:0046337)	2/21	0.0249272	0.362799	0.0328739	0.478459	-1.88066	6.94303	PHOSPHO1;SELENOI
intracellular estrogen receptor signaling pathway (GO:0030520)	2/20	0.0227267	0.362799	0.0302588	0.478459	-1.73182	6.55359	ESR1;ESR2
lipid transport (GO:0006869)	4/92	0.0232442	0.362799	0.0319005	0.478459	-1.68343	6.33257	CETP;SLCO2B1;APOC3;ABCA12
regulation of protein catabolic process (GO:0042176)	4/92	0.0232442	0.362799	0.0319005	0.478459	-1.59219	5.98933	ASB9;SORL1;OAZ2;EGFR
cellular response to estradiol stimulus (GO:0071392)	2/21	0.0249272	0.362799	0.0328739	0.478459	-1.41589	5.22717	ESR1;EGFR
sterol transport (GO:0015918)	2/22	0.0272108	0.387609	0.0355742	0.506743	-1.88015	6.77631	CETP;APOA1
positive regulation of lipid metabolic process (GO:0045834)	2/22	0.0272108	0.387609	0.0355742	0.506743	-1.47824	5.32779	APOA1;CREBL2
positive regulation of protein metabolic process (GO:0051247)	4/97	0.0275607	0.388461	0.0374034	0.507166	-1.35941	4.88214	ASB9;PSEN1;SORL1;OAZ2
regulation of cellular catabolic process (GO:0031329)	3/56	0.0281336	0.392404	0.0371444	0.507166	-1.38119	4.93193	RAB39B;TMEM150C;BOK
positive regulation of biosynthetic process (GO:0009891)	2/23	0.0295752	0.400013	0.0383571	0.507166	-2.03154	7.15268	APOA1;CREBL2
digestive system development (GO:0055123)	2/23	0.0295752	0.400013	0.0383571	0.507166	-1.95721	6.89097	GATA5;COBL
triglyceride catabolic process (GO:0019433)	2/23	0.0295752	0.400013	0.0383571	0.507166	-1.69947	5.98352	APOC3;APOA1
regulation of smooth muscle contraction (GO:0006940)	2/24	0.0320183	0.402534	0.0412201	0.507166	-2.20891	7.60185	CHRM2;KCNB2
regulation of transcription elongation from RNA polymerase II promoter (GO:0034243)	2/24	0.0320183	0.402534	0.0412201	0.507166	-1.97622	6.80104	CTR9;ZMYND11
NAD metabolic process (GO:0019674)	2/24	0.0320183	0.402534	0.0412201	0.507166	-1.90641	6.56082	NMRK1;KMO
protein localization to Golgi apparatus (GO:0034067)	2/24	0.0320183	0.402534	0.0412201	0.507166	-1.54988	5.33382	VPS13D;SORL1
cholesterol homeostasis (GO:0042632)	3/59	0.0321667	0.402534	0.0420728	0.507166	-1.41093	4.84912	CETP;APOC3;APOA1
positive regulation of cell morphogenesis involved in differentiation (GO:0010770)	3/59	0.0321667	0.402534	0.0420728	0.507166	-1.30836	4.49661	CUX2;PLXNA2;APOA1
sterol homeostasis (GO:0055092)	3/59	0.0321667	0.402534	0.0420728	0.507166	-1.27877	4.39491	CETP;APOC3;APOA1
regulation of neurogenesis (GO:0050767)	3/58	0.0307904	0.402534	0.0403951	0.507166	-1.24608	4.33706	SERPINF1;SORL1;ARNTL
organic cation transport (GO:0015695)	2/25	0.0345379	0.424278	0.044161	0.507166	-2.09943	7.06603	SLC22A5;SLC25A42
cellular lipid catabolic process (GO:0044242)	2/25	0.0345379	0.424278	0.044161	0.507166	-1.74204	5.86317	ENPP2;HAO2
response to reactive oxygen species (GO:0000302)	3/61	0.0350141	0.426217	0.0455317	0.507166	-1.22397	4.10274	TXNRD2;DLC1;EGFR
transmembrane transport (GO:0055085)	9/379	0.035711	0.430784	0.0540223	0.507166	-1.26949	4.23031	SLC22A5;ABCB1;ABCC5;APOA1;ABCA12;SGK2;CLCN2;RYR3;ABCG2
long-chain fatty acid transport (GO:0015909)	2/26	0.0371319	0.436136	0.0471773	0.507166	-1.7871	5.88543	CPT1A;ACSL1
cellular response to epidermal growth factor stimulus (GO:0071364)	2/26	0.0371319	0.436136	0.0471773	0.507166	-1.78066	5.86421	PDE8A;EGFR
monocarboxylic acid catabolic process (GO:0072329)	2/26	0.0371319	0.436136	0.0471773	0.507166	-1.60418	5.28303	ACAA1;HAO2
positive regulation of catabolic process (GO:0009896)	3/63	0.0379875	0.438493	0.0491272	0.507166	-1.69553	5.54522	ASB9;SORL1;OAZ2
diterpenoid metabolic process (GO:0016101)	3/63	0.0379875	0.438493	0.0491272	0.507166	-1.34001	4.38249	APOC3;APOA1;DHRS3
aromatic compound catabolic process (GO:0019439)	1/7	0.0794183	0.442371	0.0954099	0.507166	-3.50486	8.87789	ACAA1
positive regulation of protein localization to endosome (GO:1905668)	1/7	0.0794183	0.442371	0.0954099	0.507166	-3.46768	8.78374	SORL1
response to DNA damage checkpoint signaling (GO:0072423)	1/7	0.0794183	0.442371	0.0954099	0.507166	-3.25367	8.24164	SLX4
ceramide transport (GO:0035627)	1/7	0.0794183	0.442371	0.0954099	0.507166	-3.23933	8.20531	ABCB1
quaternary ammonium group transport (GO:0015697)	1/7	0.0794183	0.442371	0.0954099	0.507166	-3.1643	8.01527	SLC22A5
carnitine transport (GO:0015879)	1/8	0.0902389	0.442371	0.106681	0.507166	-3.31538	7.97446	SLC22A5
rescue of stalled ribosome (GO:0072344)	1/7	0.0794183	0.442371	0.0954099	0.507166	-3.1326	7.93495	LTN1
amino-acid betaine transport (GO:0015838)	1/8	0.0902389	0.442371	0.106681	0.507166	-3.28731	7.90695	SLC22A5
adenylate cyclase-inhibiting G-protein coupled acetylcholine receptor signaling pathway (GO:0007197)	1/7	0.0794183	0.442371	0.0954099	0.507166	-3.10804	7.87274	CHRM2
positive regulation of protein localization to early endosome (GO:1902966)	1/7	0.0794183	0.442371	0.0954099	0.507166	-3.10729	7.87086	SORL1
positive regulation of triglyceride catabolic process (GO:0010898)	1/8	0.0902389	0.442371	0.106681	0.507166	-3.25494	7.8291	APOA1
kynurenine metabolic process (GO:0070189)	1/9	0.100933	0.442371	0.117812	0.507166	-3.36641	7.72018	KMO
ammonium transmembrane transport (GO:0072488)	1/7	0.0794183	0.442371	0.0954099	0.507166	-3.03675	7.69217	SLC22A5
regulation of t-circle formation (GO:1904429)	1/7	0.0794183	0.442371	0.0954099	0.507166	-2.96815	7.51839	SLX4
positive regulation of protein acetylation (GO:1901985)	1/7	0.0794183	0.442371	0.0954099	0.507166	-2.96702	7.51553	ARNTL
phospholipase C-activating G-protein coupled acetylcholine receptor signaling pathway (GO:0007207)	1/7	0.0794183	0.442371	0.0954099	0.507166	-2.95042	7.47349	CHRM2
negative regulation of MyD88-independent toll-like receptor signaling pathway (GO:0034128)	1/8	0.0902389	0.442371	0.106681	0.507166	-3.09839	7.45253	TLR3
response to UV-A (GO:0070141)	1/7	0.0794183	0.442371	0.0954099	0.507166	-2.91897	7.39383	EGFR
sterol import (GO:0035376)	1/7	0.0794183	0.442371	0.0954099	0.507166	-2.91353	7.38004	APOA1
regulation of protein localization to early endosome (GO:1902965)	1/7	0.0794183	0.442371	0.0954099	0.507166	-2.90488	7.35814	SORL1
regulation of endocytic recycling (GO:2001135)	1/8	0.0902389	0.442371	0.106681	0.507166	-3.04076	7.31392	SORL1
positive regulation of sequestering of triglyceride (GO:0010890)	1/8	0.0902389	0.442371	0.106681	0.507166	-3.02145	7.26748	CIDEA
nucleus localization (GO:0051647)	1/7	0.0794183	0.442371	0.0954099	0.507166	-2.86402	7.25465	SYNE2
calcium ion import (GO:0070509)	2/29	0.0453393	0.442371	0.0566558	0.507166	-2.33099	7.21111	CASR;MCUR1
positive regulation of mitotic sister chromatid separation (GO:1901970)	1/8	0.0902389	0.442371	0.106681	0.507166	-2.98575	7.18161	ANAPC5
chitin metabolic process (GO:0006030)	1/8	0.0902389	0.442371	0.106681	0.507166	-2.96644	7.13516	CHID1
regulation of mitochondrial fusion (GO:0010635)	1/8	0.0902389	0.442371	0.106681	0.507166	-2.95557	7.10901	OMA1
positive regulation of protein import into nucleus, translocation (GO:0033160)	1/7	0.0794183	0.442371	0.0954099	0.507166	-2.77787	7.03643	PSEN1
purine ribonucleotide transport (GO:0015868)	1/8	0.0902389	0.442371	0.106681	0.507166	-2.90837	6.99549	SLC25A42
cholesterol import (GO:0070508)	1/7	0.0794183	0.442371	0.0954099	0.507166	-2.74094	6.94287	APOA1
neuron projection maintenance (GO:1990535)	1/7	0.0794183	0.442371	0.0954099	0.507166	-2.71323	6.87268	PSEN1
regulation of aspartic-type endopeptidase activity involved in amyloid precursor protein catabolic process (GO:1902959)	1/9	0.100933	0.442371	0.117812	0.507166	-2.98523	6.84604	SORL1
fructose 6-phosphate metabolic process (GO:0006002)	1/7	0.0794183	0.442371	0.0954099	0.507166	-2.67985	6.78814	FBP2
positive regulation of metaphase/anaphase transition of cell cycle (GO:1902101)	1/8	0.0902389	0.442371	0.106681	0.507166	-2.81479	6.7704	ANAPC5
axon regeneration (GO:0031103)	1/8	0.0902389	0.442371	0.106681	0.507166	-2.81101	6.76132	MTR
bleb assembly (GO:0032060)	1/8	0.0902389	0.442371	0.106681	0.507166	-2.80641	6.75023	MYLK
negative regulation of glucocorticoid receptor signaling pathway (GO:2000323)	1/7	0.0794183	0.442371	0.0954099	0.507166	-2.65372	6.72193	ARNTL
response to hydroperoxide (GO:0033194)	1/9	0.100933	0.442371	0.117812	0.507166	-2.91022	6.674	GPX3
positive regulation of dendritic spine morphogenesis (GO:0061003)	1/8	0.0902389	0.442371	0.106681	0.507166	-2.77406	6.67243	CUX2
protein autoprocessing (GO:0016540)	1/10	0.111502	0.442371	0.128806	0.507166	-3.03858	6.66578	TMPRSS2
positive regulation of ATP biosynthetic process (GO:2001171)	1/7	0.0794183	0.442371	0.0954099	0.507166	-2.59175	6.56497	PPARGC1A
regulation of MyD88-independent toll-like receptor signaling pathway (GO:0034127)	1/9	0.100933	0.442371	0.117812	0.507166	-2.85852	6.55544	TLR3
tube closure (GO:0060606)	2/30	0.0482103	0.442371	0.0599512	0.507166	-2.15975	6.54875	DLC1;COBL
regulation of glucocorticoid receptor signaling pathway (GO:2000322)	1/8	0.0902389	0.442371	0.106681	0.507166	-2.71417	6.52837	ARNTL
smooth muscle tissue development (GO:0048745)	1/7	0.0794183	0.442371	0.0954099	0.507166	-2.57563	6.52413	MYLK
phosphate ion transmembrane transport (GO:0035435)	1/8	0.0902389	0.442371	0.106681	0.507166	-2.7118	6.52267	SLC20A2
actin filament network formation (GO:0051639)	1/9	0.100933	0.442371	0.117812	0.507166	-2.80988	6.4439	COBL
semaphorin-plexin signaling pathway involved in axon guidance (GO:1902287)	1/10	0.111502	0.442371	0.128806	0.507166	-2.91675	6.39852	PLXNA2
adenine nucleotide transport (GO:0051503)	1/8	0.0902389	0.442371	0.106681	0.507166	-2.62913	6.32382	SLC25A42
snRNA transcription from RNA polymerase III promoter (GO:0042796)	1/7	0.0794183	0.442371	0.0954099	0.507166	-2.49463	6.31895	ICE2
peroxisomal transport (GO:0043574)	1/9	0.100933	0.442371	0.117812	0.507166	-2.73946	6.28241	ZFAND6
negative regulation of production of miRNAs involved in gene silencing by miRNA (GO:1903799)	1/8	0.0902389	0.442371	0.106681	0.507166	-2.61059	6.27925	ESR1
establishment of protein localization to peroxisome (GO:0072663)	1/8	0.0902389	0.442371	0.106681	0.507166	-2.6038	6.26291	ZFAND6
lipoprotein metabolic process (GO:0042157)	1/7	0.0794183	0.442371	0.0954099	0.507166	-2.45683	6.2232	APOA1
positive regulation of cyclin-dependent protein serine/threonine kinase activity involved in G1/S transition of mitotic cell cycle (GO:0031659)	1/8	0.0902389	0.442371	0.106681	0.507166	-2.5444	6.12003	EGFR
brown fat cell differentiation (GO:0050873)	1/8	0.0902389	0.442371	0.106681	0.507166	-2.53962	6.10853	PPARGC1A
protein targeting to vacuole (GO:0006623)	2/28	0.0425346	0.442371	0.053427	0.507166	-1.9324	6.10144	VPS13D;SORL1
hyperosmotic response (GO:0006972)	1/8	0.0902389	0.442371	0.106681	0.507166	-2.52944	6.08406	TLR3
regulation of skeletal muscle cell differentiation (GO:2001014)	1/10	0.111502	0.442371	0.128806	0.507166	-2.75353	6.04046	ARNTL
positive regulation of catenin import into nucleus (GO:0035413)	1/9	0.100933	0.442371	0.117812	0.507166	-2.62908	6.02926	EGFR
coenzyme A biosynthetic process (GO:0015937)	1/8	0.0902389	0.442371	0.106681	0.507166	-2.50135	6.01649	PPCDC
toll-like receptor 3 signaling pathway (GO:0034138)	1/10	0.111502	0.442371	0.128806	0.507166	-2.72956	5.98787	TLR3
regulation of sterol transport (GO:0032371)	1/8	0.0902389	0.442371	0.106681	0.507166	-2.47746	5.95903	APOA1
renal filtration cell differentiation (GO:0061318)	1/7	0.0794183	0.442371	0.0954099	0.507166	-2.34663	5.94407	PROM1
regulation of PERK-mediated unfolded protein response (GO:1903897)	1/9	0.100933	0.442371	0.117812	0.507166	-2.58724	5.93332	BOK
primary neural tube formation (GO:0014020)	2/29	0.0453393	0.442371	0.0566558	0.507166	-1.90853	5.9042	DLC1;COBL
protein import into mitochondrial inner membrane (GO:0045039)	1/8	0.0902389	0.442371	0.106681	0.507166	-2.44776	5.88759	TIMM9
negative regulation of cardiocyte differentiation (GO:1905208)	1/8	0.0902389	0.442371	0.106681	0.507166	-2.44287	5.87582	EGFR
amyloid precursor protein catabolic process (GO:0042987)	1/9	0.100933	0.442371	0.117812	0.507166	-2.56216	5.87581	PSEN1
chitin catabolic process (GO:0006032)	1/8	0.0902389	0.442371	0.106681	0.507166	-2.43903	5.86658	CHID1
androgen biosynthetic process (GO:0006702)	1/11	0.121947	0.442371	0.139663	0.507166	-2.78564	5.86146	CYP17A1
long-chain fatty acid import (GO:0044539)	1/8	0.0902389	0.442371	0.106681	0.507166	-2.43556	5.85823	ACSL1
positive regulation of lamellipodium morphogenesis (GO:2000394)	1/8	0.0902389	0.442371	0.106681	0.507166	-2.41902	5.81846	ENPP2
peroxisome fission (GO:0016559)	1/10	0.111502	0.442371	0.128806	0.507166	-2.6523	5.8184	PEX11G
cellular response to purine-containing compound (GO:0071415)	1/9	0.100933	0.442371	0.117812	0.507166	-2.52906	5.79989	RYR3
regulation of cell-cell adhesion mediated by cadherin (GO:2000047)	1/10	0.111502	0.442371	0.128806	0.507166	-2.64037	5.79221	EPCAM
positive regulation of phosphate metabolic process (GO:0045937)	2/29	0.0453393	0.442371	0.0566558	0.507166	-1.86755	5.77741	PSEN1;EGFR
mitochondrial protein processing (GO:0034982)	1/10	0.111502	0.442371	0.128806	0.507166	-2.62808	5.76526	OMA1
I-kappaB phosphorylation (GO:0007252)	1/11	0.121947	0.442371	0.139663	0.507166	-2.73615	5.75733	TLR3
positive regulation of fatty acid oxidation (GO:0046321)	1/12	0.13227	0.442371	0.150385	0.507166	-2.83547	5.73591	PPARGC1A
regulation of type B pancreatic cell development (GO:2000074)	1/9	0.100933	0.442371	0.117812	0.507166	-2.49962	5.73239	ARNTL
glomerular epithelial cell differentiation (GO:0072311)	1/7	0.0794183	0.442371	0.0954099	0.507166	-2.26052	5.72595	PROM1
positive regulation of production of miRNAs involved in gene silencing by miRNA (GO:1903800)	1/9	0.100933	0.442371	0.117812	0.507166	-2.48555	5.70012	EGFR
L-ascorbic acid metabolic process (GO:0019852)	1/10	0.111502	0.442371	0.128806	0.507166	-2.59597	5.69482	RGN
negative regulation of amyloid-beta formation (GO:1902430)	1/10	0.111502	0.442371	0.128806	0.507166	-2.59554	5.69388	SORL1
negative regulation of response to reactive oxygen species (GO:1901032)	1/10	0.111502	0.442371	0.128806	0.507166	-2.5904	5.6826	PDE8A
regulation of low-density lipoprotein particle clearance (GO:0010988)	1/8	0.0902389	0.442371	0.106681	0.507166	-2.36091	5.67869	APOC3
regulation of muscle contraction (GO:0006937)	2/27	0.0397981	0.442371	0.0502667	0.507166	-1.75374	5.65395	CHRM2;KCNB2
positive regulation of mitochondrial calcium ion concentration (GO:0051561)	1/9	0.100933	0.442371	0.117812	0.507166	-2.46009	5.64173	MCUR1
actin filament-based transport (GO:0099515)	1/11	0.121947	0.442371	0.139663	0.507166	-2.66786	5.61364	SYNE2
cellular response to caffeine (GO:0071313)	1/8	0.0902389	0.442371	0.106681	0.507166	-2.32773	5.59888	RYR3
cellular biogenic amine metabolic process (GO:0006576)	1/11	0.121947	0.442371	0.139663	0.507166	-2.64567	5.56693	OAZ2
telomeric D-loop disassembly (GO:0061820)	1/9	0.100933	0.442371	0.117812	0.507166	-2.42713	5.56613	SLX4
positive regulation of epithelial cell differentiation involved in kidney development (GO:2000698)	1/8	0.0902389	0.442371	0.106681	0.507166	-2.30775	5.55083	PROM1
regulation of ATP biosynthetic process (GO:2001169)	1/9	0.100933	0.442371	0.117812	0.507166	-2.41695	5.54279	PPARGC1A
sulfur amino acid biosynthetic process (GO:0000097)	1/8	0.0902389	0.442371	0.106681	0.507166	-2.30038	5.5331	MTR
dynamin family protein polymerization involved in membrane fission (GO:0003373)	1/10	0.111502	0.442371	0.128806	0.507166	-2.51677	5.52109	DNM1
very long-chain fatty acid metabolic process (GO:0000038)	2/30	0.0482103	0.442371	0.0599512	0.507166	-1.81807	5.51273	ACOX1;ACAA1
organelle fission (GO:0048285)	2/29	0.0453393	0.442371	0.0566558	0.507166	-1.78159	5.5115	PEX11G;DNM1
regulation of ER to Golgi vesicle-mediated transport (GO:0060628)	1/8	0.0902389	0.442371	0.106681	0.507166	-2.27624	5.47502	SORL1
columnar/cuboidal epithelial cell differentiation (GO:0002065)	1/10	0.111502	0.442371	0.128806	0.507166	-2.48683	5.4554	GATA5
negative regulation of mRNA polyadenylation (GO:1900364)	1/9	0.100933	0.442371	0.117812	0.507166	-2.34287	5.3729	CTR9
chylomicron remnant clearance (GO:0034382)	1/8	0.0902389	0.442371	0.106681	0.507166	-2.22191	5.34434	APOC3
polyol biosynthetic process (GO:0046173)	1/9	0.100933	0.442371	0.117812	0.507166	-2.32485	5.33159	PPIP5K2
regulation of lipid biosynthetic process (GO:0046890)	2/29	0.0453393	0.442371	0.0566558	0.507166	-1.72121	5.32472	APOA1;CREBL2
glucosamine-containing compound catabolic process (GO:1901072)	1/11	0.121947	0.442371	0.139663	0.507166	-2.52789	5.3191	CHID1
positive regulation of RNA polymerase II transcriptional preinitiation complex assembly (GO:0045899)	1/9	0.100933	0.442371	0.117812	0.507166	-2.31824	5.31642	ESR1
regulation of protein acetylation (GO:1901983)	1/10	0.111502	0.442371	0.128806	0.507166	-2.42004	5.30888	ARNTL
t-circle formation (GO:0090656)	1/12	0.13227	0.442371	0.150385	0.507166	-2.62391	5.30794	SLX4
tachykinin receptor signaling pathway (GO:0007217)	1/8	0.0902389	0.442371	0.106681	0.507166	-2.20468	5.30291	GRK5
transcription initiation from RNA polymerase II promoter (GO:0006367)	5/161	0.0417339	0.442371	0.0566941	0.507166	-1.65873	5.26887	MED13;PPARGC1A;ESR1;ESR2;NR3C2
stress-induced premature senescence (GO:0090400)	1/9	0.100933	0.442371	0.117812	0.507166	-2.29481	5.26269	ARNTL
cellular response to nitric oxide (GO:0071732)	1/9	0.100933	0.442371	0.117812	0.507166	-2.28656	5.24377	MTR
negative regulation of interleukin-1 beta secretion (GO:0050713)	1/11	0.121947	0.442371	0.139663	0.507166	-2.48835	5.23592	APOA1
mitochondrial calcium uptake (GO:0036444)	1/10	0.111502	0.442371	0.128806	0.507166	-2.37691	5.21426	MCUR1
actin filament reorganization (GO:0090527)	1/10	0.111502	0.442371	0.128806	0.507166	-2.37196	5.20341	NEDD9
astrocyte activation (GO:0048143)	1/7	0.0794183	0.442371	0.0954099	0.507166	-2.03613	5.15758	PSEN1
positive regulation of triglyceride lipase activity (GO:0061365)	1/10	0.111502	0.442371	0.128806	0.507166	-2.34961	5.15437	APOA1
intraciliary retrograde transport (GO:0035721)	1/11	0.121947	0.442371	0.139663	0.507166	-2.44402	5.14264	TTC21B
positive regulation of mitotic metaphase/anaphase transition (GO:0045842)	1/9	0.100933	0.442371	0.117812	0.507166	-2.23859	5.13376	ANAPC5
carbohydrate phosphorylation (GO:0046835)	1/12	0.13227	0.442371	0.150385	0.507166	-2.52466	5.10716	FGGY
indolalkylamine catabolic process (GO:0046218)	1/10	0.111502	0.442371	0.128806	0.507166	-2.32722	5.10525	KMO
secondary alcohol metabolic process (GO:1902652)	2/32	0.0541435	0.442371	0.0667327	0.507166	-1.74087	5.07657	CETP;APOA1
negative regulation of cell-cell adhesion (GO:0022408)	2/32	0.0541435	0.442371	0.0667327	0.507166	-1.73937	5.07222	EPCAM;APOA1
ribonucleoside bisphosphate biosynthetic process (GO:0034030)	1/8	0.0902389	0.442371	0.106681	0.507166	-2.10736	5.06881	PPCDC
negative regulation of inclusion body assembly (GO:0090084)	1/11	0.121947	0.442371	0.139663	0.507166	-2.4083	5.06748	SORL1
negative regulation of execution phase of apoptosis (GO:1900118)	1/9	0.100933	0.442371	0.117812	0.507166	-2.20794	5.06346	CIDEA
vacuolar proton-transporting V-type ATPase complex assembly (GO:0070072)	1/10	0.111502	0.442371	0.128806	0.507166	-2.30551	5.05763	ALDOB
dynamin family protein polymerization involved in mitochondrial fission (GO:0003374)	1/10	0.111502	0.442371	0.128806	0.507166	-2.30351	5.05324	DNM1
regulation of cytokine secretion involved in immune response (GO:0002739)	1/10	0.111502	0.442371	0.128806	0.507166	-2.30306	5.05227	APOA1
negative regulation of DNA biosynthetic process (GO:2000279)	2/31	0.0511457	0.442371	0.0633108	0.507166	-1.6901	5.02479	TEN1;XRN1
regulation of anion channel activity (GO:0010359)	1/7	0.0794183	0.442371	0.0954099	0.507166	-1.97879	5.01233	ABCB1
telomere maintenance via telomere trimming (GO:0090737)	1/12	0.13227	0.442371	0.150385	0.507166	-2.47387	5.00443	SLX4
nuclear migration (GO:0007097)	1/10	0.111502	0.442371	0.128806	0.507166	-2.27715	4.99542	SYNE2
negative regulation of gene silencing by miRNA (GO:0060965)	1/11	0.121947	0.442371	0.139663	0.507166	-2.3716	4.99025	ESR1
response to axon injury (GO:0048678)	1/12	0.13227	0.442371	0.150385	0.507166	-2.46609	4.98869	MTR
methionine metabolic process (GO:0006555)	1/12	0.13227	0.442371	0.150385	0.507166	-2.46004	4.97645	MTR
motor neuron axon guidance (GO:0008045)	1/11	0.121947	0.442371	0.139663	0.507166	-2.35312	4.95137	PLXNA2
monocarboxylic acid metabolic process (GO:0032787)	4/109	0.0397574	0.442371	0.0527023	0.507166	-1.53429	4.94802	SLC16A1;ACOT11;CROT;ACAA1
negative regulation of amyloid precursor protein catabolic process (GO:1902992)	1/12	0.13227	0.442371	0.150385	0.507166	-2.44563	4.94729	SORL1
peptidyl-amino acid modification (GO:0018193)	1/10	0.111502	0.442371	0.128806	0.507166	-2.24509	4.92508	APOA1
negative regulation of heterotypic cell-cell adhesion (GO:0034115)	1/10	0.111502	0.442371	0.128806	0.507166	-2.23481	4.90253	APOA1
apical junction assembly (GO:0043297)	2/36	0.0667226	0.442371	0.081002	0.507166	-1.80871	4.89657	FBF1;CLDN1
positive regulation of fatty acid biosynthetic process (GO:0045723)	1/12	0.13227	0.442371	0.150385	0.507166	-2.41976	4.89497	APOA1
neural tube closure (GO:0001843)	2/34	0.060319	0.442371	0.0737549	0.507166	-1.74297	4.89446	DLC1;COBL
negative regulation of cytokine production involved in inflammatory response (GO:1900016)	1/10	0.111502	0.442371	0.128806	0.507166	-2.23019	4.89241	CHID1
regulation of cell-cell adhesion involved in gastrulation (GO:0070587)	1/10	0.111502	0.442371	0.128806	0.507166	-2.22649	4.88429	APOA1
positive regulation of NIK/NF-kappaB signaling (GO:1901224)	2/36	0.0667226	0.442371	0.081002	0.507166	-1.79805	4.86771	TLR3;EGFR
negative regulation of mRNA 3'-end processing (GO:0031441)	1/10	0.111502	0.442371	0.128806	0.507166	-2.21569	4.8606	CTR9
neuron projection organization (GO:0106027)	1/10	0.111502	0.442371	0.128806	0.507166	-2.21349	4.85576	PSEN1
regulation of hydrogen peroxide-induced cell death (GO:1903205)	1/12	0.13227	0.442371	0.150385	0.507166	-2.39983	4.85464	PDE8A
cellular response to reactive nitrogen species (GO:1902170)	1/9	0.100933	0.442371	0.117812	0.507166	-2.11146	4.84221	MTR
cellular response to ATP (GO:0071318)	1/11	0.121947	0.442371	0.139663	0.507166	-2.29692	4.83311	RYR3
regulation of peptide hormone secretion (GO:0090276)	3/74	0.0565342	0.442371	0.0712524	0.507166	-1.67407	4.80944	GLP1R;RAPGEF4;ARNTL
positive regulation of DNA repair (GO:0045739)	2/39	0.076725	0.442371	0.0922607	0.507166	-1.87144	4.80497	NPAS2;EGFR
progesterone metabolic process (GO:0042448)	1/12	0.13227	0.442371	0.150385	0.507166	-2.3658	4.7858	CYP17A1
fatty acid transmembrane transport (GO:1902001)	1/12	0.13227	0.442371	0.150385	0.507166	-2.35774	4.76951	CPT1A
acyl-CoA metabolic process (GO:0006637)	2/40	0.0801583	0.442371	0.0961099	0.507166	-1.88649	4.76104	ACOT11;ACSF2
formation of extrachromosomal circular DNA (GO:0001325)	1/12	0.13227	0.442371	0.150385	0.507166	-2.35173	4.75735	SLX4
histone mRNA catabolic process (GO:0071044)	1/12	0.13227	0.442371	0.150385	0.507166	-2.34048	4.73458	XRN1
positive regulation of circadian rhythm (GO:0042753)	1/11	0.121947	0.442371	0.139663	0.507166	-2.24691	4.72787	ARNTL
positive regulation of lipid biosynthetic process (GO:0046889)	2/29	0.0453393	0.442371	0.0566558	0.507166	-1.51783	4.69553	APOA1;CREBL2
glucocorticoid biosynthetic process (GO:0006704)	1/11	0.121947	0.442371	0.139663	0.507166	-2.2288	4.68978	CYP17A1
inositol metabolic process (GO:0006020)	1/10	0.111502	0.442371	0.128806	0.507166	-2.11492	4.63953	PPIP5K2
mitochondrion distribution (GO:0048311)	1/12	0.13227	0.442371	0.150385	0.507166	-2.29189	4.6363	CLUH
inositol phosphate metabolic process (GO:0043647)	2/48	0.109187	0.442371	0.128391	0.507166	-2.08556	4.61888	PPIP5K2;ITPKA
positive regulation of phospholipase C activity (GO:0010863)	2/31	0.0511457	0.442371	0.0633108	0.507166	-1.55219	4.61478	ESR1;EGFR
coenzyme biosynthetic process (GO:0009108)	2/30	0.0482103	0.442371	0.0599512	0.507166	-1.52057	4.61066	PANK1;PPCDC
positive regulation of catalytic activity (GO:0043085)	2/34	0.060319	0.442371	0.0737549	0.507166	-1.64073	4.60734	APOA1;PSEN1
L-phenylalanine catabolic process (GO:0006559)	1/12	0.13227	0.442371	0.150385	0.507166	-2.26224	4.57631	ASRGL1
response to caffeine (GO:0031000)	1/8	0.0902389	0.442371	0.106681	0.507166	-1.90241	4.57586	RYR3
positive regulation of transcription from RNA polymerase III promoter (GO:0045945)	1/11	0.121947	0.442371	0.139663	0.507166	-2.16985	4.56573	ICE2
positive regulation of hydrolase activity (GO:0051345)	5/173	0.0537807	0.442371	0.0718817	0.507166	-1.56073	4.56175	DOCK9;RGN;APOA1;ALDOB;EVI5
response to estradiol (GO:0032355)	2/31	0.0511457	0.442371	0.0633108	0.507166	-1.53259	4.55651	ESR1;EGFR
response to nitric oxide (GO:0071731)	1/12	0.13227	0.442371	0.150385	0.507166	-2.24247	4.53633	MTR
tryptophan metabolic process (GO:0006568)	1/11	0.121947	0.442371	0.139663	0.507166	-2.14944	4.5228	KMO
regulation of nephron tubule epithelial cell differentiation (GO:0072182)	1/10	0.111502	0.442371	0.128806	0.507166	-2.04913	4.49522	PROM1
very-low-density lipoprotein particle assembly (GO:0034379)	1/11	0.121947	0.442371	0.139663	0.507166	-2.12564	4.47271	APOC3
astrocyte development (GO:0014002)	1/11	0.121947	0.442371	0.139663	0.507166	-2.12544	4.47228	PSEN1
positive regulation of nucleic acid-templated transcription (GO:1903508)	10/503	0.0741076	0.442371	0.108049	0.507166	-1.71404	4.46034	MED13;CREBL2;PSEN1;PPARGC1A;ESR1;NPAS2;EGFR;ESR2;SUPT3H;ARNTL
cellular response to magnesium ion (GO:0071286)	1/7	0.0794183	0.442371	0.0954099	0.507166	-1.76013	4.45847	RYR3
erythrose 4-phosphate/phosphoenolpyruvate family amino acid catabolic process (GO:1902222)	1/12	0.13227	0.442371	0.150385	0.507166	-2.19811	4.44659	ASRGL1
organic hydroxy compound transport (GO:0015850)	2/37	0.0700054	0.442371	0.084705	0.507166	-1.67081	4.44299	SLC16A1;SLCO2B1
chemical homeostasis (GO:0048878)	2/39	0.076725	0.442371	0.0922607	0.507166	-1.72447	4.42761	CETP;ACOX1
L-phenylalanine metabolic process (GO:0006558)	1/12	0.13227	0.442371	0.150385	0.507166	-2.18841	4.42696	ASRGL1
carnitine shuttle (GO:0006853)	1/12	0.13227	0.442371	0.150385	0.507166	-2.18633	4.42276	CPT1A
positive regulation of cholesterol esterification (GO:0010873)	1/10	0.111502	0.442371	0.128806	0.507166	-2.00548	4.39946	APOA1
positive regulation of protein exit from endoplasmic reticulum (GO:0070863)	1/11	0.121947	0.442371	0.139663	0.507166	-2.08259	4.38212	SORL1
nuclear mRNA surveillance (GO:0071028)	1/11	0.121947	0.442371	0.139663	0.507166	-2.08108	4.37894	XRN1
cytoskeletal anchoring at nuclear membrane (GO:0090286)	1/9	0.100933	0.442371	0.117812	0.507166	-1.89923	4.35551	SYNE2
hyaluronan biosynthetic process (GO:0030213)	1/8	0.0902389	0.442371	0.106681	0.507166	-1.80925	4.35178	ABCC5
negative regulation of cholesterol transport (GO:0032375)	1/11	0.121947	0.442371	0.139663	0.507166	-2.05806	4.33052	APOC3
cofactor biosynthetic process (GO:0051188)	2/32	0.0541435	0.442371	0.0667327	0.507166	-1.47903	4.31302	PANK1;PPCDC
tryptophan catabolic process (GO:0006569)	1/11	0.121947	0.442371	0.139663	0.507166	-2.04675	4.30671	KMO
positive regulation of transcription from RNA polymerase II promoter in response to endoplasmic reticulum stress (GO:1990440)	1/12	0.13227	0.442371	0.150385	0.507166	-2.1251	4.2989	CREB3L3
low-density lipoprotein particle remodeling (GO:0034374)	1/12	0.13227	0.442371	0.150385	0.507166	-2.12193	4.29247	CETP
regulation of phospholipase C activity (GO:1900274)	1/11	0.121947	0.442371	0.139663	0.507166	-2.03779	4.28785	ESR1
regulation of RNA polymerase II transcriptional preinitiation complex assembly (GO:0045898)	1/12	0.13227	0.442371	0.150385	0.507166	-2.11752	4.28355	ESR1
intraciliary transport involved in cilium assembly (GO:0035735)	2/41	0.0836386	0.442371	0.100004	0.507166	-1.70362	4.22711	TTC21B;IFT172
histone H3-K4 trimethylation (GO:0080182)	1/10	0.111502	0.442371	0.128806	0.507166	-1.92617	4.22547	CTR9
negative regulation of response to cytokine stimulus (GO:0060761)	1/11	0.121947	0.442371	0.139663	0.507166	-1.99935	4.20697	APOA1
nuclear RNA surveillance (GO:0071027)	1/10	0.111502	0.442371	0.128806	0.507166	-1.90891	4.18761	XRN1
organophosphate catabolic process (GO:0046434)	1/9	0.100933	0.442371	0.117812	0.507166	-1.82345	4.18172	ENPP2
regulation of fatty acid biosynthetic process (GO:0042304)	2/29	0.0453393	0.442371	0.0566558	0.507166	-1.35111	4.17978	APOC3;APOA1
response to magnesium ion (GO:0032026)	1/9	0.100933	0.442371	0.117812	0.507166	-1.81575	4.16407	RYR3
telomeric loop disassembly (GO:0090657)	1/11	0.121947	0.442371	0.139663	0.507166	-1.97605	4.15795	SLX4
bicarbonate transport (GO:0015701)	2/42	0.0871643	0.442371	0.103942	0.507166	-1.69789	4.14278	CA5B;SLC4A4
activation of cysteine-type endopeptidase activity involved in apoptotic process by cytochrome c (GO:0008635)	1/8	0.0902389	0.442371	0.106681	0.507166	-1.7187	4.13399	BOK
regulation of response to stress (GO:0080134)	1/11	0.121947	0.442371	0.139663	0.507166	-1.95932	4.12274	ABCB1
proton-transporting V-type ATPase complex assembly (GO:0070070)	1/10	0.111502	0.442371	0.128806	0.507166	-1.87729	4.11825	ALDOB
glycerophospholipid metabolic process (GO:0006650)	3/65	0.0410856	0.442371	0.0528575	0.507166	-1.2775	4.0779	CETP;ABHD3;APOA1
zymogen activation (GO:0031638)	2/37	0.0700054	0.442371	0.084705	0.507166	-1.53173	4.07316	CYFIP2;F11
negative regulation of lipase activity (GO:0060192)	1/9	0.100933	0.442371	0.117812	0.507166	-1.75848	4.03273	APOC3
regulation of anion transport (GO:0044070)	1/8	0.0902389	0.442371	0.106681	0.507166	-1.6685	4.01324	ABCB1
regulation of DNA repair (GO:0006282)	2/38	0.0733401	0.442371	0.0884585	0.507166	-1.53035	3.99827	NPAS2;EGFR
positive regulation of response to DNA damage stimulus (GO:2001022)	2/50	0.116824	0.442371	0.136816	0.507166	-1.85961	3.99275	NPAS2;EGFR
positive regulation of interferon-gamma biosynthetic process (GO:0045078)	1/12	0.13227	0.442371	0.150385	0.507166	-1.96979	3.98472	TLR3
histone H2B ubiquitination (GO:0033523)	1/11	0.121947	0.442371	0.139663	0.507166	-1.88487	3.96609	CTR9
retinoid metabolic process (GO:0001523)	3/76	0.0602922	0.442371	0.0756831	0.507166	-1.40514	3.94642	APOC3;APOA1;DHRS3
negative regulation of fatty acid biosynthetic process (GO:0045717)	1/12	0.13227	0.442371	0.150385	0.507166	-1.94783	3.94029	APOC3
pentose metabolic process (GO:0019321)	1/8	0.0902389	0.442371	0.106681	0.507166	-1.63057	3.92201	FGGY
sterol biosynthetic process (GO:0016126)	2/41	0.0836386	0.442371	0.100004	0.507166	-1.57851	3.91668	FAXDC2;APOA1
regulation of substrate adhesion-dependent cell spreading (GO:1900024)	2/42	0.0871643	0.442371	0.103942	0.507166	-1.59128	3.88267	APOA1;AP1AR
positive regulation of steroid metabolic process (GO:0045940)	1/11	0.121947	0.442371	0.139663	0.507166	-1.84115	3.87409	APOA1
endodermal cell fate commitment (GO:0001711)	1/9	0.100933	0.442371	0.117812	0.507166	-1.68455	3.86318	CTR9
regulation of lamellipodium morphogenesis (GO:2000392)	1/12	0.13227	0.442371	0.150385	0.507166	-1.88985	3.82301	ENPP2
protein targeting (GO:0006605)	4/134	0.0735531	0.442371	0.0938257	0.507166	-1.46392	3.82048	ZFAND6;TIMM9;VPS13D;SORL1
regulation of cholesterol esterification (GO:0010872)	1/12	0.13227	0.442371	0.150385	0.507166	-1.88396	3.81108	APOA1
cellular response to mechanical stimulus (GO:0071260)	2/49	0.112989	0.442371	0.132588	0.507166	-1.73889	3.79159	TMEM150C;TLR3
regulation of protein exit from endoplasmic reticulum (GO:0070861)	1/11	0.121947	0.442371	0.139663	0.507166	-1.80068	3.78893	SORL1
xenobiotic catabolic process (GO:0042178)	1/8	0.0902389	0.442371	0.106681	0.507166	-1.56999	3.7763	ACAA1
positive regulation of viral entry into host cell (GO:0046598)	1/9	0.100933	0.442371	0.117812	0.507166	-1.64344	3.76891	TMPRSS2
regulation of mRNA polyadenylation (GO:1900363)	1/12	0.13227	0.442371	0.150385	0.507166	-1.85508	3.75268	CTR9
regulation of amyloid fibril formation (GO:1905906)	1/9	0.100933	0.442371	0.117812	0.507166	-1.63568	3.7511	PSEN1
protein deubiquitination (GO:0016579)	6/258	0.0846101	0.442371	0.112467	0.507166	-1.51507	3.74176	INO80D;USP4;USP45;FOXK1;ESR1;SUPT3H
positive regulation of lipoprotein lipase activity (GO:0051006)	1/9	0.100933	0.442371	0.117812	0.507166	-1.63036	3.7389	APOA1
negative regulation of blood coagulation (GO:0030195)	2/37	0.0700054	0.442371	0.084705	0.507166	-1.39851	3.7189	CPB2;F11
calcium ion transport (GO:0006816)	4/119	0.0519256	0.442371	0.0676875	0.507166	-1.25232	3.70429	CASR;MCUR1;PSEN1;RYR3
purine nucleoside bisphosphate biosynthetic process (GO:0034033)	1/8	0.0902389	0.442371	0.106681	0.507166	-1.53909	3.70197	PPCDC
sodium-independent organic anion transport (GO:0043252)	2/38	0.0733401	0.442371	0.0884585	0.507166	-1.41136	3.68738	SLC22A5;SLCO2B1
neurotransmitter receptor internalization (GO:0099590)	1/11	0.121947	0.442371	0.139663	0.507166	-1.72274	3.62494	DNM1
androgen receptor signaling pathway (GO:0030521)	2/41	0.0836386	0.442371	0.100004	0.507166	-1.4432	3.58095	MED13;PPARGC1A
urate metabolic process (GO:0046415)	1/12	0.13227	0.442371	0.150385	0.507166	-1.75226	3.54466	ABCG2
positive regulation of fat cell differentiation (GO:0045600)	2/40	0.0801583	0.442371	0.0961099	0.507166	-1.40432	3.54416	CREBL2;WDFY2
ether lipid metabolic process (GO:0046485)	1/10	0.111502	0.442371	0.128806	0.507166	-1.6042	3.51915	TMEM86A
digestive tract development (GO:0048565)	2/44	0.0943455	0.442371	0.111941	0.507166	-1.48859	3.51426	GATA5;COBL
negative regulation of TOR signaling (GO:0032007)	2/41	0.0836386	0.442371	0.100004	0.507166	-1.41619	3.51391	ITFG2;ARNTL
positive regulation of cytoplasmic transport (GO:1903651)	1/11	0.121947	0.442371	0.139663	0.507166	-1.66081	3.49463	SORL1
positive regulation of phosphorylation (GO:0042327)	5/209	0.100738	0.442371	0.129231	0.507166	-1.52047	3.48982	PELI2;PSEN1;WDFY2;PDE8A;EGFR
protein homooligomerization (GO:0051260)	5/191	0.0752591	0.442371	0.0984253	0.507166	-1.34481	3.47879	MPP2;GPX3;TMEM120A;CLDN1;RYR3
positive regulation of ATPase activity (GO:0032781)	2/36	0.0667226	0.442371	0.081002	0.507166	-1.26902	3.4355	RGN;ALDOB
regulation of fat cell differentiation (GO:0045598)	3/73	0.0546986	0.442371	0.0690825	0.507166	-1.17732	3.4212	CREBL2;WDFY2;ARNTL
positive regulation of glucose metabolic process (GO:0010907)	1/12	0.13227	0.442371	0.150385	0.507166	-1.68387	3.40633	PPARGC1A
negative regulation of cytokine secretion (GO:0050710)	2/41	0.0836386	0.442371	0.100004	0.507166	-1.36526	3.38755	CIDEA;APOA1
regulation of epithelial cell migration (GO:0010632)	2/49	0.112989	0.442371	0.132588	0.507166	-1.53724	3.3519	ENPP2;PTPRG
negative regulation of cell differentiation (GO:0045596)	4/151	0.102719	0.442371	0.12833	0.507166	-1.45279	3.3062	CETP;CTR9;EGFR;ARNTL
protein localization to organelle (GO:0033365)	3/98	0.108669	0.442371	0.131627	0.507166	-1.48122	3.28749	PIKFYVE;TTC21B;SORL1
carboxylic acid biosynthetic process (GO:0046394)	2/45	0.0979982	0.442371	0.116	0.507166	-1.40752	3.2694	ABCC5;RGN
negative regulation of neuron death (GO:1901215)	3/84	0.0764442	0.442371	0.0945676	0.507166	-1.26883	3.26241	PPARGC1A;SORL1;RETREG1
intraciliary transport (GO:0042073)	2/47	0.10542	0.442371	0.124226	0.507166	-1.44278	3.24598	TTC21B;IFT172
DNA-templated transcription, initiation (GO:0006352)	5/187	0.0701347	0.442371	0.092146	0.507166	-1.21957	3.24081	MED13;PPARGC1A;ESR1;ESR2;NR3C2
chaperone-mediated protein transport (GO:0072321)	1/11	0.121947	0.442371	0.139663	0.507166	-1.53657	3.23321	TIMM9
regulation of ATPase activity (GO:0043462)	2/41	0.0836386	0.442371	0.100004	0.507166	-1.28634	3.19174	RGN;ALDOB
protein heterooligomerization (GO:0051291)	2/50	0.116824	0.442371	0.136816	0.507166	-1.4795	3.1766	TMEM120A;CLDN1
cytoskeleton organization (GO:0007010)	4/127	0.0629638	0.442371	0.081097	0.507166	-1.13409	3.13598	NEDD9;SYNE2;MARK1;SH3D19
amino acid transport (GO:0006865)	2/49	0.112989	0.442371	0.132588	0.507166	-1.40736	3.06871	SLC16A12;SLC6A12
steroid metabolic process (GO:0008202)	3/100	0.113644	0.442371	0.137288	0.507166	-1.39884	3.04203	STS;ACAA1;CYP17A1
polyol metabolic process (GO:0019751)	2/48	0.109187	0.442371	0.128391	0.507166	-1.34317	2.97471	PPIP5K2;ITPKA
glucocorticoid metabolic process (GO:0008211)	1/11	0.121947	0.442371	0.139663	0.507166	-1.40367	2.95357	CYP17A1
aspartate family amino acid biosynthetic process (GO:0009067)	1/12	0.13227	0.442371	0.150385	0.507166	-1.44617	2.92548	MTR
positive regulation of proteolysis (GO:0045862)	2/53	0.128522	0.442371	0.149673	0.507166	-1.41981	2.91296	CYFIP2;SH3D19
negative regulation of multicellular organismal process (GO:0051241)	4/126	0.0615214	0.442371	0.0793535	0.507166	-1.04046	2.9012	APOC3;APOA1;EGFR;PTPRG
negative regulation of I-kappaB kinase/NF-kappaB signaling (GO:0043124)	2/48	0.109187	0.442371	0.128391	0.507166	-1.2884	2.85342	ZMYND11;ESR1
pyruvate metabolic process (GO:0006090)	2/47	0.10542	0.442371	0.124226	0.507166	-1.26415	2.84408	SLC16A1;ALDOB
regulation of calcium ion transport (GO:0051924)	2/53	0.128522	0.442371	0.149673	0.507166	-1.36004	2.79033	CASR;MYLK
regulation of cell migration (GO:0030334)	7/317	0.0811767	0.442371	0.110667	0.507166	-1.09244	2.74327	DLC1;PLXNA2;ENPP2;SORL1;SYNE2;EGFR;MYLK
regulation of cell death (GO:0010941)	3/97	0.106214	0.442371	0.128829	0.507166	-1.18908	2.66628	DLC1;PDE8A;NPAS2
regulation of telomere maintenance via telomerase (GO:0032210)	2/52	0.124592	0.442371	0.14536	0.507166	-1.27949	2.6648	TEN1;XRN1
vesicle-mediated transport (GO:0016192)	8/411	0.112706	0.442371	0.152841	0.507166	-1.20721	2.63532	DENND1B;PIKFYVE;CUX2;RAB39B;TC2N;EVI5;DNM1;NCALD
protein processing (GO:0016485)	3/102	0.118704	0.442371	0.143032	0.507166	-1.19935	2.55595	TMPRSS2;OMA1;PSEN1
positive regulation of protein import into nucleus (GO:0042307)	2/54	0.13248	0.442371	0.154011	0.507166	-1.20293	2.43151	PSEN1;EGFR
regulation of insulin secretion (GO:0050796)	3/99	0.111146	0.442371	0.134447	0.507166	-1.07876	2.36994	GLP1R;RAPGEF4;ARNTL
positive regulation of nervous system development (GO:0051962)	2/53	0.128522	0.442371	0.149673	0.507166	-1.11329	2.28409	CUX2;SERPINF1
peptide metabolic process (GO:0006518)	3/105	0.126448	0.442371	0.151793	0.507166	-1.03767	2.14582	PSEN1;MMACHC;TRHDE
proteasome-mediated ubiquitin-dependent protein catabolic process (GO:0043161)	6/292	0.130717	0.442371	0.168382	0.508333	-0.959129	1.95156	ABTB1;LTN1;FBXL18;ANAPC5;FBXL22;ARNTL
negative regulation of substrate adhesion-dependent cell spreading (GO:1900025)	1/13	0.142472	0.445723	0.160975	0.507166	-2.70843	5.27769	AP1AR
positive regulation of endoplasmic reticulum unfolded protein response (GO:1900103)	1/13	0.142472	0.445723	0.160975	0.507166	-2.57589	5.01941	BOK
negative regulation of interleukin-1 secretion (GO:0050711)	1/13	0.142472	0.445723	0.160975	0.507166	-2.48104	4.83458	APOA1
positive regulation of ruffle assembly (GO:1900029)	1/13	0.142472	0.445723	0.160975	0.507166	-2.34164	4.56294	EPS8L3
activation of cysteine-type endopeptidase activity (GO:0097202)	1/13	0.142472	0.445723	0.160975	0.507166	-2.30126	4.48426	CYFIP2
positive regulation of skeletal muscle tissue development (GO:0048643)	1/13	0.142472	0.445723	0.160975	0.507166	-2.27969	4.44223	ARNTL
regulation of sequestering of triglyceride (GO:0010889)	1/13	0.142472	0.445723	0.160975	0.507166	-2.19585	4.27886	CIDEA
regulation of histone methylation (GO:0031060)	1/13	0.142472	0.445723	0.160975	0.507166	-2.12384	4.13854	CTR9
regulation of protein import into nucleus, translocation (GO:0033158)	1/13	0.142472	0.445723	0.160975	0.507166	-2.1085	4.10864	PSEN1
prostanoid metabolic process (GO:0006692)	1/13	0.142472	0.445723	0.160975	0.507166	-2.08795	4.06861	ACOX1
cellular glucan metabolic process (GO:0006073)	1/13	0.142472	0.445723	0.160975	0.507166	-2.08022	4.05354	G6PC
retinol metabolic process (GO:0042572)	1/13	0.142472	0.445723	0.160975	0.507166	-2.06939	4.03244	DHRS3
protein insertion into membrane (GO:0051205)	1/13	0.142472	0.445723	0.160975	0.507166	-2.02379	3.94359	EGFR
spliceosomal tri-snRNP complex assembly (GO:0000244)	1/13	0.142472	0.445723	0.160975	0.507166	-2.01248	3.92155	USP4
negative regulation of oxidoreductase activity (GO:0051354)	1/13	0.142472	0.445723	0.160975	0.507166	-2.00445	3.9059	DLC1
eye photoreceptor cell differentiation (GO:0001754)	1/13	0.142472	0.445723	0.160975	0.507166	-1.97562	3.84973	PROM1
negative regulation of protein oligomerization (GO:0032460)	1/13	0.142472	0.445723	0.160975	0.507166	-1.96753	3.83396	SORL1
plasminogen activation (GO:0031639)	1/13	0.142472	0.445723	0.160975	0.507166	-1.96255	3.82426	F11
polyamine metabolic process (GO:0006595)	1/13	0.142472	0.445723	0.160975	0.507166	-1.9545	3.80857	OAZ2
negative regulation of fatty acid metabolic process (GO:0045922)	1/13	0.142472	0.445723	0.160975	0.507166	-1.83735	3.58029	APOC3
sensory perception (GO:0007600)	2/55	0.136466	0.445723	0.158374	0.507166	-1.59269	3.17213	TMEM150C;RETREG1
peptidyl-methionine modification (GO:0018206)	1/13	0.142472	0.445723	0.160975	0.507166	-1.39061	2.70975	APOA1
establishment of protein localization to mitochondrial membrane (GO:0090151)	1/13	0.142472	0.445723	0.160975	0.507166	-1.37696	2.68315	TIMM9
negative regulation of cellular component organization (GO:0051129)	2/55	0.136466	0.445723	0.158374	0.507166	-1.23651	2.46272	APOC3;APOA1
regulation of cell motility (GO:2000145)	3/110	0.139742	0.445723	0.166761	0.508333	-1.19523	2.35216	PLXNA2;ENPP2;EGFR
fat cell differentiation (GO:0045444)	2/56	0.140478	0.445723	0.16276	0.508333	-1.02776	2.01718	TMEM120A;PPARGC1A
regulation of protein secretion (GO:0050708)	3/108	0.134368	0.445723	0.160721	0.507166	-0.932303	1.87129	GLP1R;RAPGEF4;ARNTL
organonitrogen compound catabolic process (GO:1901565)	2/57	0.144516	0.450016	0.167168	0.508333	-1.14574	2.21628	ENPP2;TRHDE
negative regulation of cellular catabolic process (GO:0031330)	2/57	0.144516	0.450016	0.167168	0.508333	-0.949881	1.83742	DLC1;APOC3
nucleotide metabolic process (GO:0009117)	1/14	0.152554	0.450252	0.171433	0.508333	-2.53832	4.77264	PDE8A
semaphorin-plexin signaling pathway involved in neuron projection guidance (GO:1902285)	1/14	0.152554	0.450252	0.171433	0.508333	-2.33696	4.39403	PLXNA2
Notch receptor processing, ligand-dependent (GO:0035333)	1/14	0.152554	0.450252	0.171433	0.508333	-2.26499	4.25871	PSEN1
phosphate ion transport (GO:0006817)	1/14	0.152554	0.450252	0.171433	0.508333	-2.21659	4.16772	SLC20A2
negative regulation of macrophage derived foam cell differentiation (GO:0010745)	1/14	0.152554	0.450252	0.171433	0.508333	-2.07624	3.90382	CETP
amyloid precursor protein metabolic process (GO:0042982)	1/14	0.152554	0.450252	0.171433	0.508333	-2.0479	3.85054	PSEN1
regulation of fibrinolysis (GO:0051917)	1/14	0.152554	0.450252	0.171433	0.508333	-2.00975	3.7788	F11
regulation of oxidoreductase activity (GO:0051341)	1/14	0.152554	0.450252	0.171433	0.508333	-1.97291	3.70953	DLC1
regulation of retinoic acid receptor signaling pathway (GO:0048385)	1/14	0.152554	0.450252	0.171433	0.508333	-1.94348	3.65421	DHRS3
glycerolipid catabolic process (GO:0046503)	1/14	0.152554	0.450252	0.171433	0.508333	-1.93324	3.63494	ABHD6
positive regulation of cholesterol efflux (GO:0010875)	1/14	0.152554	0.450252	0.171433	0.508333	-1.89219	3.55777	ABCA12
positive regulation of histone H3-K4 methylation (GO:0051571)	1/14	0.152554	0.450252	0.171433	0.508333	-1.89181	3.55705	CTR9
regulation of axon guidance (GO:1902667)	1/14	0.152554	0.450252	0.171433	0.508333	-1.86616	3.50882	PLXNA2
positive regulation of smoothened signaling pathway (GO:0045880)	1/14	0.152554	0.450252	0.171433	0.508333	-1.81825	3.41875	EVC
steroid catabolic process (GO:0006706)	1/14	0.152554	0.450252	0.171433	0.508333	-1.79474	3.37453	STS
high-density lipoprotein particle assembly (GO:0034380)	1/14	0.152554	0.450252	0.171433	0.508333	-1.77827	3.34357	APOA1
detection of calcium ion (GO:0005513)	1/14	0.152554	0.450252	0.171433	0.508333	-1.69924	3.19498	CASR
chromatin assembly or disassembly (GO:0006333)	1/14	0.152554	0.450252	0.171433	0.508333	-1.63448	3.07321	M1AP
regulation of cell aging (GO:0090342)	1/14	0.152554	0.450252	0.171433	0.508333	-1.56024	2.93362	ARNTL
regulation of fatty acid oxidation (GO:0046320)	1/14	0.152554	0.450252	0.171433	0.508333	-1.5088	2.8369	PPARGC1A
glomerular visceral epithelial cell differentiation (GO:0072112)	1/14	0.152554	0.450252	0.171433	0.508333	-1.26997	2.38784	PROM1
protein homotetramerization (GO:0051289)	2/58	0.148577	0.450252	0.171596	0.508333	-1.18952	2.268	GPX3;RYR3
integrin-mediated signaling pathway (GO:0007229)	2/59	0.152662	0.450252	0.176043	0.511301	-1.16275	2.18542	APOA1;NEDD9
proteasomal protein catabolic process (GO:0010498)	5/238	0.149533	0.450252	0.186682	0.517179	-1.0814	2.05493	ABTB1;LTN1;ANAPC5;FBXL22;ARNTL
negative regulation of focal adhesion assembly (GO:0051895)	1/15	0.162518	0.454305	0.181762	0.511301	-2.27364	4.13111	DLC1
lipid particle organization (GO:0034389)	1/15	0.162518	0.454305	0.181762	0.511301	-2.23764	4.06572	CIDEA
hydrogen peroxide catabolic process (GO:0042744)	1/15	0.162518	0.454305	0.181762	0.511301	-2.20456	4.0056	GPX3
necroptotic process (GO:0070266)	1/15	0.162518	0.454305	0.181762	0.511301	-2.11158	3.83667	TLR3
amyloid-beta metabolic process (GO:0050435)	1/15	0.162518	0.454305	0.181762	0.511301	-2.10061	3.81673	PSEN1
negative regulation of hemopoiesis (GO:1903707)	1/15	0.162518	0.454305	0.181762	0.511301	-2.01374	3.65889	CTR9
negative regulation of Rho protein signal transduction (GO:0035024)	1/15	0.162518	0.454305	0.181762	0.511301	-2.00285	3.6391	DLC1
negative regulation of hydrogen peroxide-induced cell death (GO:1903206)	1/15	0.162518	0.454305	0.181762	0.511301	-1.96231	3.56545	PDE8A
modified amino acid transport (GO:0072337)	1/15	0.162518	0.454305	0.181762	0.511301	-1.95642	3.55475	SLC16A12
smooth muscle contraction (GO:0006939)	1/15	0.162518	0.454305	0.181762	0.511301	-1.95536	3.55283	MYLK
negative regulation of interleukin-1 beta production (GO:0032691)	1/15	0.162518	0.454305	0.181762	0.511301	-1.91943	3.48754	APOA1
oligosaccharide-lipid intermediate biosynthetic process (GO:0006490)	1/15	0.162518	0.454305	0.181762	0.511301	-1.90751	3.46588	ALG14
cellular response to osmotic stress (GO:0071470)	1/15	0.162518	0.454305	0.181762	0.511301	-1.90084	3.45376	MYLK
quinone biosynthetic process (GO:1901663)	1/15	0.162518	0.454305	0.181762	0.511301	-1.86912	3.39613	COQ8B
ubiquinone metabolic process (GO:0006743)	1/15	0.162518	0.454305	0.181762	0.511301	-1.81637	3.30028	COQ8B
regulation of interferon-gamma biosynthetic process (GO:0045072)	1/15	0.162518	0.454305	0.181762	0.511301	-1.77947	3.23324	TLR3
response to ATP (GO:0033198)	1/15	0.162518	0.454305	0.181762	0.511301	-1.70905	3.10528	RYR3
regulation of cyclin-dependent protein serine/threonine kinase activity involved in G1/S transition of mitotic cell cycle (GO:0031657)	1/15	0.162518	0.454305	0.181762	0.511301	-1.67575	3.04477	EGFR
regulation of phosphate metabolic process (GO:0019220)	1/15	0.162518	0.454305	0.181762	0.511301	-1.58907	2.88728	PSEN1
negative regulation of receptor-mediated endocytosis (GO:0048261)	1/15	0.162518	0.454305	0.181762	0.511301	-1.55477	2.82496	APOC3
positive regulation of transporter activity (GO:0032411)	1/15	0.162518	0.454305	0.181762	0.511301	-1.54125	2.80039	SGK2
cell morphogenesis (GO:0000902)	2/60	0.156769	0.454305	0.180509	0.511301	-1.42409	2.63881	CYFIP2;TENM2
interleukin-6-mediated signaling pathway (GO:0070102)	1/15	0.162518	0.454305	0.181762	0.511301	-1.33842	2.43186	CTR9
plasma membrane bounded cell projection assembly (GO:0120031)	5/242	0.156939	0.454305	0.195255	0.518394	-1.21784	2.25532	IFT172;FBF1;CEP162;PTPDC1;MYLK
regulation of stress fiber assembly (GO:0051492)	2/61	0.160896	0.454305	0.184992	0.517179	-1.04492	1.90908	DLC1;APOA1
regulation of tumor necrosis factor production (GO:0032680)	2/62	0.165043	0.460401	0.18949	0.517179	-1.08994	1.96359	CIDEA;TLR3
positive regulation of NF-kappaB import into nucleus (GO:0042346)	1/16	0.172366	0.463418	0.191963	0.517179	-2.06102	3.62354	TLR3
negative regulation of adherens junction organization (GO:1903392)	1/16	0.172366	0.463418	0.191963	0.517179	-2.0371	3.58149	DLC1
fatty acid beta-oxidation using acyl-CoA dehydrogenase (GO:0033539)	1/16	0.172366	0.463418	0.191963	0.517179	-2.03378	3.57565	ACOX1
positive regulation of response to wounding (GO:1903036)	1/16	0.172366	0.463418	0.191963	0.517179	-2.03237	3.57317	MYLK
intracellular lipid transport (GO:0032365)	1/16	0.172366	0.463418	0.191963	0.517179	-1.9919	3.50202	CPT1A
regulation of mitotic metaphase/anaphase transition (GO:0030071)	1/16	0.172366	0.463418	0.191963	0.517179	-1.9917	3.50167	ANAPC5
negative regulation of TORC1 signaling (GO:1904262)	1/16	0.172366	0.463418	0.191963	0.517179	-1.92165	3.37851	ITFG2
embryonic axis specification (GO:0000578)	1/16	0.172366	0.463418	0.191963	0.517179	-1.90666	3.35217	COBL
glycerophospholipid catabolic process (GO:0046475)	1/16	0.172366	0.463418	0.191963	0.517179	-1.87124	3.28989	ENPP2
negative regulation of cytokine production involved in immune response (GO:0002719)	1/16	0.172366	0.463418	0.191963	0.517179	-1.85233	3.25665	APOA1
positive regulation of membrane protein ectodomain proteolysis (GO:0051044)	1/16	0.172366	0.463418	0.191963	0.517179	-1.81091	3.18383	SH3D19
protein targeting to peroxisome (GO:0006625)	1/16	0.172366	0.463418	0.191963	0.517179	-1.79612	3.15781	ZFAND6
ubiquinone biosynthetic process (GO:0006744)	1/16	0.172366	0.463418	0.191963	0.517179	-1.77789	3.12577	COQ8B
positive regulation of transcription elongation from RNA polymerase II promoter (GO:0032968)	1/16	0.172366	0.463418	0.191963	0.517179	-1.76394	3.10124	CTR9
negative regulation of RNA metabolic process (GO:0051253)	1/16	0.172366	0.463418	0.191963	0.517179	-1.74241	3.06339	ESR1
positive regulation of acute inflammatory response (GO:0002675)	1/16	0.172366	0.463418	0.191963	0.517179	-1.73005	3.04166	CREB3L3
positive regulation of peptidyl-lysine acetylation (GO:2000758)	1/16	0.172366	0.463418	0.191963	0.517179	-1.6924	2.97546	PPARGC1A
inhibition of cysteine-type endopeptidase activity (GO:0097340)	1/16	0.172366	0.463418	0.191963	0.517179	-1.60385	2.81977	CAST
regulation of acute inflammatory response (GO:0002673)	3/122	0.173392	0.463418	0.204273	0.518394	-1.14389	2.00433	CPB2;C6;CREB3L3
regulation of proteolysis (GO:0030162)	2/64	0.173392	0.463418	0.198531	0.518394	-1.00626	1.76317	CYFIP2;ABTB1
negative regulation of neuron apoptotic process (GO:0043524)	2/64	0.173392	0.463418	0.198531	0.518394	-0.996618	1.74627	PPARGC1A;RETREG1
establishment of skin barrier (GO:0061436)	1/17	0.182099	0.465429	0.202037	0.518394	-2.20558	3.75656	CLDN1
regulation of water loss via skin (GO:0033561)	1/17	0.182099	0.465429	0.202037	0.518394	-2.17974	3.71255	CLDN1
positive regulation of triglyceride metabolic process (GO:0090208)	1/17	0.182099	0.465429	0.202037	0.518394	-2.17473	3.70402	APOA1
G-protein coupled acetylcholine receptor signaling pathway (GO:0007213)	1/17	0.182099	0.465429	0.202037	0.518394	-2.04258	3.47893	CHRM2
regulation of energy homeostasis (GO:2000505)	1/17	0.182099	0.465429	0.202037	0.518394	-1.98846	3.38675	PPARGC1A
Notch receptor processing (GO:0007220)	1/17	0.182099	0.465429	0.202037	0.518394	-1.95178	3.32428	PSEN1
regulation of stem cell proliferation (GO:0072091)	1/17	0.182099	0.465429	0.202037	0.518394	-1.92641	3.28108	EPCAM
negative regulation of transcription regulatory region DNA binding (GO:2000678)	1/17	0.182099	0.465429	0.202037	0.518394	-1.92252	3.27445	PSEN1
fibrinolysis (GO:0042730)	1/17	0.182099	0.465429	0.202037	0.518394	-1.77003	3.01473	CPB2
programmed necrotic cell death (GO:0097300)	1/17	0.182099	0.465429	0.202037	0.518394	-1.76257	3.00201	TLR3
peptidyl-lysine methylation (GO:0018022)	1/17	0.182099	0.465429	0.202037	0.518394	-1.72373	2.93588	METTL21A
linoleic acid metabolic process (GO:0043651)	1/17	0.182099	0.465429	0.202037	0.518394	-1.72093	2.9311	ACSL1
activation of NF-kappaB-inducing kinase activity (GO:0007250)	1/17	0.182099	0.465429	0.202037	0.518394	-1.68325	2.86693	TLR3
regulation of histone H3-K4 methylation (GO:0051569)	1/17	0.182099	0.465429	0.202037	0.518394	-1.68185	2.86454	CTR9
positive regulation of response to endoplasmic reticulum stress (GO:1905898)	1/17	0.182099	0.465429	0.202037	0.518394	-1.67661	2.85562	BOK
glucose 6-phosphate metabolic process (GO:0051156)	1/17	0.182099	0.465429	0.202037	0.518394	-1.32457	2.25602	G6PC
positive regulation of dendrite morphogenesis (GO:0050775)	1/17	0.182099	0.465429	0.202037	0.518394	-1.2758	2.17294	CUX2
aorta morphogenesis (GO:0035909)	1/17	0.182099	0.465429	0.202037	0.518394	-1.2429	2.11691	MYLK
protein localization to chromatin (GO:0071168)	1/17	0.182099	0.465429	0.202037	0.518394	-1.12992	1.92449	ESR1
negative regulation of macromolecule metabolic process (GO:0010605)	3/125	0.182139	0.465429	0.213944	0.518394	-1.05579	1.798	ANXA7;AP1AR;ESR1
cellular response to reactive oxygen species (GO:0034614)	2/66	0.181808	0.465429	0.207623	0.518394	-1.04102	1.77474	MTR;EGFR
inorganic anion transmembrane transport (GO:0098661)	2/65	0.177592	0.465429	0.203072	0.518394	-0.999505	1.72741	SLC20A2;CLCN2
cellular calcium ion homeostasis (GO:0006874)	3/124	0.17921	0.465429	0.210709	0.518394	-0.943646	1.62231	CASR;RGN;PSEN1
receptor-mediated endocytosis (GO:0006898)	4/189	0.183076	0.466932	0.220348	0.518394	-0.988839	1.6789	DLC1;APOA1;SORL1;DNM1
regulation of receptor recycling (GO:0001919)	1/18	0.191717	0.468588	0.211986	0.518394	-2.11088	3.48661	AP1AR
positive regulation of stem cell proliferation (GO:2000648)	1/18	0.191717	0.468588	0.211986	0.518394	-2.02169	3.3393	EPCAM
negative regulation of cell development (GO:0010721)	1/18	0.191717	0.468588	0.211986	0.518394	-1.91256	3.15904	SORL1
negative regulation of stress fiber assembly (GO:0051497)	1/18	0.191717	0.468588	0.211986	0.518394	-1.89544	3.13076	DLC1
purine-containing compound metabolic process (GO:0072521)	1/18	0.191717	0.468588	0.211986	0.518394	-1.88437	3.11248	ABCG2
negative regulation of telomere maintenance (GO:0032205)	1/18	0.191717	0.468588	0.211986	0.518394	-1.87042	3.08943	SLX4
negative regulation of tumor necrosis factor-mediated signaling pathway (GO:0010804)	1/18	0.191717	0.468588	0.211986	0.518394	-1.83067	3.02378	APOA1
regulation of mitochondrial outer membrane permeabilization involved in apoptotic signaling pathway (GO:1901028)	1/18	0.191717	0.468588	0.211986	0.518394	-1.8222	3.00978	BOK
regulation of chemokine production (GO:0032642)	1/19	0.201223	0.468588	0.221812	0.518394	-1.8692	2.99696	TLR3
actin filament polymerization (GO:0030041)	1/19	0.201223	0.468588	0.221812	0.518394	-1.79917	2.88469	COBL
endoplasmic reticulum calcium ion homeostasis (GO:0032469)	1/19	0.201223	0.468588	0.221812	0.518394	-1.78332	2.85927	PSEN1
release of cytochrome c from mitochondria (GO:0001836)	1/19	0.201223	0.468588	0.221812	0.518394	-1.78152	2.85638	BOK
positive regulation of cholesterol transport (GO:0032376)	1/18	0.191717	0.468588	0.211986	0.518394	-1.71798	2.83764	ABCA12
cellular response to inorganic substance (GO:0071241)	1/18	0.191717	0.468588	0.211986	0.518394	-1.68943	2.79049	MTR
rRNA catabolic process (GO:0016075)	1/18	0.191717	0.468588	0.211986	0.518394	-1.68863	2.78917	XRN1
anion transmembrane transport (GO:0098656)	1/19	0.201223	0.468588	0.221812	0.518394	-1.71165	2.74436	SLC25A42
regulation of telomere maintenance via telomere lengthening (GO:1904356)	1/18	0.191717	0.468588	0.211986	0.518394	-1.65099	2.72699	SLX4
positive regulation of lipid catabolic process (GO:0050996)	1/19	0.201223	0.468588	0.221812	0.518394	-1.69924	2.72447	APOA1
regulation of epithelial cell differentiation (GO:0030856)	1/19	0.201223	0.468588	0.221812	0.518394	-1.69272	2.71401	ARNTL
dolichol-linked oligosaccharide biosynthetic process (GO:0006488)	1/19	0.201223	0.468588	0.221812	0.518394	-1.6672	2.6731	ALG14
positive regulation of transcription initiation from RNA polymerase II promoter (GO:0060261)	1/18	0.191717	0.468588	0.211986	0.518394	-1.59893	2.64101	ESR1
glucan biosynthetic process (GO:0009250)	1/19	0.201223	0.468588	0.221812	0.518394	-1.64268	2.63378	GYS2
phospholipid catabolic process (GO:0009395)	1/18	0.191717	0.468588	0.211986	0.518394	-1.59015	2.62651	ENPP2
peptidyl-lysine trimethylation (GO:0018023)	1/18	0.191717	0.468588	0.211986	0.518394	-1.57867	2.60754	CTR9
long-chain fatty-acyl-CoA biosynthetic process (GO:0035338)	1/19	0.201223	0.468588	0.221812	0.518394	-1.61269	2.58569	ACSL1
DNA packaging (GO:0006323)	1/18	0.191717	0.468588	0.211986	0.518394	-1.53159	2.52977	M1AP
focal adhesion assembly (GO:0048041)	1/19	0.201223	0.468588	0.221812	0.518394	-1.56525	2.50963	DLC1
membrane protein ectodomain proteolysis (GO:0006509)	1/19	0.201223	0.468588	0.221812	0.518394	-1.56434	2.50818	PSEN1
negative regulation of osteoclast differentiation (GO:0045671)	1/19	0.201223	0.468588	0.221812	0.518394	-1.56268	2.5055	TLR3
regulation of smooth muscle cell migration (GO:0014910)	1/19	0.201223	0.468588	0.221812	0.518394	-1.54061	2.47012	SORL1
cell-substrate adherens junction assembly (GO:0007045)	1/19	0.201223	0.468588	0.221812	0.518394	-1.53433	2.46005	DLC1
glucan catabolic process (GO:0009251)	1/19	0.201223	0.468588	0.221812	0.518394	-1.53105	2.4548	STBD1
negative regulation of lipid biosynthetic process (GO:0051055)	1/18	0.191717	0.468588	0.211986	0.518394	-1.47776	2.44087	APOC3
establishment of epithelial cell polarity (GO:0090162)	1/19	0.201223	0.468588	0.221812	0.518394	-1.49945	2.40412	FBF1
regulation of amyloid-beta formation (GO:1902003)	1/19	0.201223	0.468588	0.221812	0.518394	-1.44678	2.31968	SORL1
glyceraldehyde-3-phosphate metabolic process (GO:0019682)	1/19	0.201223	0.468588	0.221812	0.518394	-1.44617	2.31871	ALDOB
positive regulation of plasma membrane bounded cell projection assembly (GO:0120034)	2/70	0.198811	0.468588	0.225929	0.518394	-1.18529	1.91471	TENM2;EPS8L3
positive regulation of mitochondrion organization (GO:0010822)	3/129	0.193981	0.468588	0.226987	0.518394	-1.15329	1.89139	PPARGC1A;SELENOI;BOK
glycogen biosynthetic process (GO:0005978)	1/19	0.201223	0.468588	0.221812	0.518394	-1.17452	1.88316	GYS2
glycogen catabolic process (GO:0005980)	1/19	0.201223	0.468588	0.221812	0.518394	-1.13307	1.8167	STBD1
positive regulation of synaptic transmission (GO:0050806)	2/68	0.190284	0.468588	0.216759	0.518394	-1.03875	1.72353	MPP2;CUX2
response to organic cyclic compound (GO:0014070)	2/70	0.198811	0.468588	0.225929	0.518394	-1.05118	1.69807	ESR1;TLR3
extrinsic apoptotic signaling pathway (GO:0097191)	2/68	0.190284	0.468588	0.216759	0.518394	-1.02294	1.69729	TLR3;BOK
cholesterol metabolic process (GO:0008203)	2/69	0.194541	0.468588	0.22134	0.518394	-1.03515	1.69466	CETP;APOA1
regulation of TOR signaling (GO:0032006)	2/68	0.190284	0.468588	0.216759	0.518394	-1.01555	1.68505	GPAT3;ARNTL
endocytosis (GO:0006897)	5/264	0.200175	0.468588	0.244637	0.522595	-1.03657	1.66739	DENND1B;DLC1;APOA1;SORL1;DNM1
negative regulation of response to stimulus (GO:0048585)	3/128	0.191003	0.468588	0.223712	0.518394	-0.904042	1.49661	APOA1;ESR1;EGFR
cilium organization (GO:0044782)	4/193	0.192521	0.468588	0.230932	0.518394	-0.878132	1.44677	IFT172;FBF1;CEP162;PTPDC1
positive regulation of gene expression (GO:0010628)	12/772	0.198996	0.468588	0.271856	0.532272	-0.886143	1.43065	CUX2;MED13;CREBL2;PSEN1;PPARGC1A;ESR1;NPAS2;TLR3;EGFR;ESR2;SUPT3H;ARNTL
protein modification by small protein removal (GO:0070646)	5/262	0.196084	0.468588	0.24001	0.522382	-0.821276	1.33803	INO80D;USP4;USP45;FOXK1;ESR1
positive regulation of toll-like receptor signaling pathway (GO:0034123)	1/20	0.210618	0.469246	0.231516	0.518394	-2.05092	3.19473	TLR3
DNA double-strand break processing (GO:0000729)	1/20	0.210618	0.469246	0.231516	0.518394	-2.03615	3.17173	SLX4
positive regulation of lipid storage (GO:0010884)	1/20	0.210618	0.469246	0.231516	0.518394	-1.97866	3.08219	CIDEA
positive regulation of STAT cascade (GO:1904894)	1/20	0.210618	0.469246	0.231516	0.518394	-1.92002	2.99083	IL7R
acetylcholine receptor signaling pathway (GO:0095500)	1/20	0.210618	0.469246	0.231516	0.518394	-1.82689	2.84576	CHRM2
negative regulation of cell junction assembly (GO:1901889)	1/20	0.210618	0.469246	0.231516	0.518394	-1.75681	2.73661	DLC1
extrinsic apoptotic signaling pathway in absence of ligand (GO:0097192)	1/20	0.210618	0.469246	0.231516	0.518394	-1.74793	2.72276	BOK
positive regulation of interferon-alpha production (GO:0032727)	1/20	0.210618	0.469246	0.231516	0.518394	-1.71302	2.6684	TLR3
positive regulation of phospholipase activity (GO:0010518)	1/20	0.210618	0.469246	0.231516	0.518394	-1.68093	2.6184	ESR1
positive regulation of excitatory postsynaptic potential (GO:2000463)	1/20	0.210618	0.469246	0.231516	0.518394	-1.64595	2.56392	CUX2
cellular response to interleukin-7 (GO:0098761)	1/20	0.210618	0.469246	0.231516	0.518394	-1.63396	2.54524	IL7R
histone deubiquitination (GO:0016578)	1/20	0.210618	0.469246	0.231516	0.518394	-1.60808	2.50493	SUPT3H
excitatory postsynaptic potential (GO:0060079)	1/20	0.210618	0.469246	0.231516	0.518394	-1.56431	2.43675	MPP2
acylglycerol biosynthetic process (GO:0046463)	1/20	0.210618	0.469246	0.231516	0.518394	-1.56117	2.43186	GPAT3
muscle tissue morphogenesis (GO:0060415)	1/20	0.210618	0.469246	0.231516	0.518394	-1.55623	2.42415	MYLK
interleukin-7-mediated signaling pathway (GO:0038111)	1/20	0.210618	0.469246	0.231516	0.518394	-1.514	2.35838	IL7R
primary alcohol metabolic process (GO:0034308)	1/20	0.210618	0.469246	0.231516	0.518394	-1.51238	2.35585	DHRS3
regulation of catenin import into nucleus (GO:0035412)	1/20	0.210618	0.469246	0.231516	0.518394	-1.49328	2.32609	EGFR
cellular polysaccharide catabolic process (GO:0044247)	1/20	0.210618	0.469246	0.231516	0.518394	-1.40197	2.18386	STBD1
mitochondrial calcium ion homeostasis (GO:0051560)	1/20	0.210618	0.469246	0.231516	0.518394	-1.39954	2.18007	MCUR1
protein targeting to lysosome (GO:0006622)	1/20	0.210618	0.469246	0.231516	0.518394	-1.39005	2.16529	SORL1
triglyceride biosynthetic process (GO:0019432)	1/20	0.210618	0.469246	0.231516	0.518394	-1.38843	2.16277	GPAT3
regulation of gluconeogenesis (GO:0006111)	1/20	0.210618	0.469246	0.231516	0.518394	-1.38056	2.15052	PPARGC1A
regulation of heterotypic cell-cell adhesion (GO:0034114)	1/20	0.210618	0.469246	0.231516	0.518394	-1.35354	2.10842	APOA1
drug transport (GO:0015893)	1/20	0.210618	0.469246	0.231516	0.518394	-1.21181	1.88765	SLC22A5
telomere capping (GO:0016233)	1/20	0.210618	0.469246	0.231516	0.518394	-1.17665	1.83289	TEN1
regulation of neuron death (GO:1901214)	2/73	0.211685	0.470059	0.239736	0.522382	-1.05855	1.64356	PPARGC1A;SORL1
lipid biosynthetic process (GO:0008610)	2/73	0.211685	0.470059	0.239736	0.522382	-0.938204	1.45671	ACSL1;CYP17A1
adenylate cyclase-modulating G-protein coupled receptor signaling pathway (GO:0007188)	3/135	0.212085	0.470168	0.246824	0.522595	-0.803233	1.24563	CHRM2;GLP1R;GRK5
regulation of cell development (GO:0060284)	1/21	0.219902	0.470491	0.2411	0.522382	-2.08291	3.15471	ARNTL
Golgi to endosome transport (GO:0006895)	1/21	0.219902	0.470491	0.2411	0.522382	-1.98658	3.00883	AP1AR
cell projection assembly (GO:0030031)	1/21	0.219902	0.470491	0.2411	0.522382	-1.74578	2.64411	CYFIP2
immune response-activating cell surface receptor signaling pathway (GO:0002429)	1/21	0.219902	0.470491	0.2411	0.522382	-1.6883	2.55705	SPG21
regulation of response to cytokine stimulus (GO:0060759)	1/21	0.219902	0.470491	0.2411	0.522382	-1.66828	2.52673	APOA1
androgen metabolic process (GO:0008209)	1/21	0.219902	0.470491	0.2411	0.522382	-1.62214	2.45684	CYP17A1
organelle disassembly (GO:1903008)	1/21	0.219902	0.470491	0.2411	0.522382	-1.58049	2.39377	RETREG1
regulation of endoplasmic reticulum stress-induced intrinsic apoptotic signaling pathway (GO:1902235)	1/21	0.219902	0.470491	0.2411	0.522382	-1.57553	2.38626	BOK
hydrogen peroxide metabolic process (GO:0042743)	1/21	0.219902	0.470491	0.2411	0.522382	-1.57048	2.37861	GPX3
regulation of toll-like receptor signaling pathway (GO:0034121)	1/21	0.219902	0.470491	0.2411	0.522382	-1.54941	2.34669	TLR3
positive regulation of gene silencing by miRNA (GO:2000637)	1/21	0.219902	0.470491	0.2411	0.522382	-1.54883	2.34582	EGFR
negative regulation of actin filament bundle assembly (GO:0032232)	1/21	0.219902	0.470491	0.2411	0.522382	-1.51709	2.29774	DLC1
Arp2/3 complex-mediated actin nucleation (GO:0034314)	1/21	0.219902	0.470491	0.2411	0.522382	-1.49864	2.2698	IQGAP2
regulation of vacuole organization (GO:0044088)	1/21	0.219902	0.470491	0.2411	0.522382	-1.48542	2.24978	PIKFYVE
calcium-independent cell-cell adhesion via plasma membrane cell-adhesion molecules (GO:0016338)	1/21	0.219902	0.470491	0.2411	0.522382	-1.46929	2.22534	CLDN1
mitochondrial respiratory chain complex IV assembly (GO:0033617)	1/21	0.219902	0.470491	0.2411	0.522382	-1.4615	2.21355	SMIM20
regulation of DNA-templated transcription, elongation (GO:0032784)	1/21	0.219902	0.470491	0.2411	0.522382	-1.45442	2.20282	ZMYND11
positive regulation of inflammatory response (GO:0050729)	2/74	0.215994	0.470491	0.244348	0.522595	-1.11745	1.7125	CREB3L3;TLR3
protein N-linked glycosylation (GO:0006487)	2/74	0.215994	0.470491	0.244348	0.522595	-0.905662	1.38793	B3GALT5;NUDT14
regulation of G-protein coupled receptor protein signaling pathway (GO:0008277)	2/75	0.220312	0.470491	0.248964	0.522595	-0.911762	1.37923	GRK5;NMT2
glucose homeostasis (GO:0042593)	2/75	0.220312	0.470491	0.248964	0.522595	-0.910739	1.37768	G6PC;PPARGC1A
cellular response to organic cyclic compound (GO:0071407)	3/136	0.215138	0.470491	0.250157	0.522595	-0.823473	1.26525	ESR1;RYR3;EGFR
transcription from RNA polymerase II promoter (GO:0006366)	8/486	0.214114	0.470491	0.274285	0.532272	-0.700839	1.08017	MED13;ICE2;CTR9;NELFA;PPARGC1A;ESR1;ESR2;NR3C2
regulation of I-kappaB kinase/NF-kappaB signaling (GO:0043122)	4/205	0.221714	0.472731	0.26338	0.531538	-0.776547	1.16976	ZFAND6;PELI2;ZMYND11;ESR1
regulation of ruffle assembly (GO:1900027)	1/22	0.229078	0.475559	0.250564	0.522595	-1.68387	2.48151	EPS8L3
epoxygenase P450 pathway (GO:0019373)	1/22	0.229078	0.475559	0.250564	0.522595	-1.60565	2.36623	CYP2C18
positive regulation of lamellipodium organization (GO:1902745)	1/22	0.229078	0.475559	0.250564	0.522595	-1.60227	2.36126	ENPP2
cellular response to alkaloid (GO:0071312)	1/22	0.229078	0.475559	0.250564	0.522595	-1.60108	2.3595	RYR3
mitochondrial fission (GO:0000266)	1/22	0.229078	0.475559	0.250564	0.522595	-1.59881	2.35615	DNM1
hyaluronan metabolic process (GO:0030212)	1/22	0.229078	0.475559	0.250564	0.522595	-1.578	2.32549	ABCC5
energy reserve metabolic process (GO:0006112)	1/22	0.229078	0.475559	0.250564	0.522595	-1.57304	2.31817	G6PC
phospholipid translocation (GO:0045332)	1/22	0.229078	0.475559	0.250564	0.522595	-1.51632	2.23459	ABCB1
hepaticobiliary system development (GO:0061008)	1/22	0.229078	0.475559	0.250564	0.522595	-1.49991	2.21041	COBL
positive regulation of histone acetylation (GO:0035066)	1/22	0.229078	0.475559	0.250564	0.522595	-1.48761	2.19228	PPARGC1A
mitochondrial respiratory chain complex IV biogenesis (GO:0097034)	1/22	0.229078	0.475559	0.250564	0.522595	-1.4791	2.17974	SMIM20
branched-chain amino acid catabolic process (GO:0009083)	1/22	0.229078	0.475559	0.250564	0.522595	-1.44811	2.13407	ACADSB
long-term synaptic potentiation (GO:0060291)	1/22	0.229078	0.475559	0.250564	0.522595	-1.38317	2.03837	MPP2
histone ubiquitination (GO:0016574)	1/22	0.229078	0.475559	0.250564	0.522595	-1.35355	1.99472	CTR9
lipid catabolic process (GO:0016042)	1/22	0.229078	0.475559	0.250564	0.522595	-1.25832	1.85437	STS
establishment of protein localization to vacuole (GO:0072666)	1/22	0.229078	0.475559	0.250564	0.522595	-1.1683	1.72172	VPS13D
mitochondrial calcium ion transmembrane transport (GO:0006851)	1/22	0.229078	0.475559	0.250564	0.522595	-1.12541	1.65851	MCUR1
regulation of cellular component organization (GO:0051128)	3/141	0.230537	0.477848	0.266919	0.531538	-0.68974	1.01208	CIDEA;SGK2;SH3D19
C21-steroid hormone metabolic process (GO:0008207)	1/23	0.238146	0.480238	0.259912	0.528106	-1.72214	2.47104	CYP17A1
regulation of ERBB signaling pathway (GO:1901184)	1/23	0.238146	0.480238	0.259912	0.528106	-1.65515	2.37493	EGFR
negative regulation of myeloid cell differentiation (GO:0045638)	1/23	0.238146	0.480238	0.259912	0.528106	-1.6036	2.30096	CTR9
STAT cascade (GO:0097696)	1/23	0.238146	0.480238	0.259912	0.528106	-1.54656	2.21912	CTR9
regulation of cytokine production involved in inflammatory response (GO:1900015)	1/23	0.238146	0.480238	0.259912	0.528106	-1.52603	2.18966	CHID1
sulfur amino acid metabolic process (GO:0000096)	1/23	0.238146	0.480238	0.259912	0.528106	-1.50588	2.16074	MTR
regulation of transcription from RNA polymerase III promoter (GO:0006359)	1/23	0.238146	0.480238	0.259912	0.528106	-1.4496	2.07998	ICE2
cytosolic calcium ion transport (GO:0060401)	1/23	0.238146	0.480238	0.259912	0.528106	-1.44692	2.07615	MCUR1
regulation of membrane protein ectodomain proteolysis (GO:0051043)	1/23	0.238146	0.480238	0.259912	0.528106	-1.44661	2.07569	SH3D19
activation of phospholipase C activity (GO:0007202)	1/23	0.238146	0.480238	0.259912	0.528106	-1.42262	2.04127	EGFR
rRNA modification (GO:0000154)	1/23	0.238146	0.480238	0.259912	0.528106	-1.42211	2.04054	TFB1M
protein localization to cell surface (GO:0034394)	1/23	0.238146	0.480238	0.259912	0.528106	-1.41155	2.0254	USP4
branched-chain amino acid metabolic process (GO:0009081)	1/23	0.238146	0.480238	0.259912	0.528106	-1.40799	2.02028	ACADSB
ncRNA catabolic process (GO:0034661)	1/23	0.238146	0.480238	0.259912	0.528106	-1.36441	1.95776	XRN1
lipid translocation (GO:0034204)	1/23	0.238146	0.480238	0.259912	0.528106	-1.3215	1.89619	ABCB1
protein localization to cilium (GO:0061512)	1/23	0.238146	0.480238	0.259912	0.528106	-1.1755	1.68669	TTC21B
negative regulation of nervous system development (GO:0051961)	1/23	0.238146	0.480238	0.259912	0.528106	-1.11711	1.60291	SORL1
negative regulation of inflammatory response (GO:0050728)	2/79	0.237647	0.480238	0.267448	0.531538	-1.03462	1.48672	CHID1;APOA1
vitamin transport (GO:0051180)	1/24	0.247108	0.481628	0.269143	0.531538	-1.70437	2.38259	APOA1
cellular response to interleukin-6 (GO:0071354)	1/24	0.247108	0.481628	0.269143	0.531538	-1.62714	2.27463	CTR9
rRNA methylation (GO:0031167)	1/24	0.247108	0.481628	0.269143	0.531538	-1.61628	2.25944	TFB1M
positive regulation of ATP metabolic process (GO:1903580)	1/24	0.247108	0.481628	0.269143	0.531538	-1.60057	2.23748	PPARGC1A
ammonium transport (GO:0015696)	1/24	0.247108	0.481628	0.269143	0.531538	-1.5528	2.17071	SLC22A5
regulation of dendritic spine morphogenesis (GO:0061001)	1/24	0.247108	0.481628	0.269143	0.531538	-1.50206	2.09977	CUX2
peroxisome organization (GO:0007031)	1/24	0.247108	0.481628	0.269143	0.531538	-1.48514	2.07612	PEX11G
regulation of axon extension involved in axon guidance (GO:0048841)	1/24	0.247108	0.481628	0.269143	0.531538	-1.47379	2.06026	PLXNA2
exogenous drug catabolic process (GO:0042738)	1/24	0.247108	0.481628	0.269143	0.531538	-1.40569	1.96506	CYP2C18
positive regulation of ion transmembrane transporter activity (GO:0032414)	1/24	0.247108	0.481628	0.269143	0.531538	-1.36898	1.91374	ABCB1
regulation of protein oligomerization (GO:0032459)	1/24	0.247108	0.481628	0.269143	0.531538	-1.31446	1.83751	SORL1
cellular response to amyloid-beta (GO:1904646)	1/24	0.247108	0.481628	0.269143	0.531538	-1.31136	1.83319	PSEN1
glycolytic process (GO:0006096)	1/24	0.247108	0.481628	0.269143	0.531538	-1.27679	1.78486	ALDOB
cellular amino acid catabolic process (GO:0009063)	1/24	0.247108	0.481628	0.269143	0.531538	-1.26467	1.76791	ACADSB
regulation of monooxygenase activity (GO:0032768)	1/24	0.247108	0.481628	0.269143	0.531538	-1.1936	1.66857	EGFR
histone H3-K4 methylation (GO:0051568)	1/24	0.247108	0.481628	0.269143	0.531538	-1.06168	1.48416	CTR9
regulation of hydrolase activity (GO:0051336)	2/81	0.246343	0.481628	0.276692	0.532272	-1.03832	1.45472	PLXNA2;APOA1
activation of cysteine-type endopeptidase activity involved in apoptotic process (GO:0006919)	2/80	0.241993	0.481628	0.272071	0.532272	-0.963244	1.36669	DLC1;BOK
steroid biosynthetic process (GO:0006694)	2/80	0.241993	0.481628	0.272071	0.532272	-0.953626	1.35305	FAXDC2;CYP17A1
response to calcium ion (GO:0051592)	2/80	0.241993	0.481628	0.272071	0.532272	-0.889056	1.26143	CASR;RYR3
cell-cell junction assembly (GO:0007043)	2/80	0.241993	0.481628	0.272071	0.532272	-0.75119	1.06582	FBF1;CLDN1
post-translational protein modification (GO:0043687)	6/358	0.245944	0.481628	0.301132	0.54081	-0.660149	0.925959	STS;ASB9;FBXL18;APOA1;FBXL22;CHGB
positive regulation of transcription, DNA-templated (GO:0045893)	16/1121	0.245886	0.481628	0.342326	0.561159	-0.632393	0.887176	ICE2;CTR9;GATA5;CREBL2;PSEN1;ESR1;NPAS2;EGFR;ESR2;SUPT3H;ARNTL;MED13;CREB3L3;EPCAM;PPARGC1A;TLR3
membrane protein intracellular domain proteolysis (GO:0031293)	1/25	0.255966	0.484093	0.27826	0.532272	-1.59939	2.17951	PSEN1
histone mRNA metabolic process (GO:0008334)	1/25	0.255966	0.484093	0.27826	0.532272	-1.55556	2.11978	XRN1
response to dsRNA (GO:0043331)	1/25	0.255966	0.484093	0.27826	0.532272	-1.53259	2.08847	TLR3
sensory perception of pain (GO:0019233)	1/25	0.255966	0.484093	0.27826	0.532272	-1.51622	2.06617	RETREG1
negative regulation of oxidative stress-induced cell death (GO:1903202)	1/25	0.255966	0.484093	0.27826	0.532272	-1.46229	1.99269	PDE8A
drug catabolic process (GO:0042737)	1/25	0.255966	0.484093	0.27826	0.532272	-1.42756	1.94535	CYP2C18
positive regulation of histone methylation (GO:0031062)	1/25	0.255966	0.484093	0.27826	0.532272	-1.39172	1.89652	CTR9
histone monoubiquitination (GO:0010390)	1/25	0.255966	0.484093	0.27826	0.532272	-1.38512	1.88752	CTR9
positive regulation of purine nucleotide biosynthetic process (GO:1900373)	1/25	0.255966	0.484093	0.27826	0.532272	-1.36657	1.86224	PPARGC1A
negative regulation of sequestering of calcium ion (GO:0051283)	1/25	0.255966	0.484093	0.27826	0.532272	-1.33193	1.81503	RYR3
ATP generation from ADP (GO:0006757)	1/25	0.255966	0.484093	0.27826	0.532272	-1.32137	1.80065	ALDOB
positive regulation of DNA-templated transcription, elongation (GO:0032786)	1/25	0.255966	0.484093	0.27826	0.532272	-1.30008	1.77164	CTR9
regulation of cellular senescence (GO:2000772)	1/25	0.255966	0.484093	0.27826	0.532272	-1.2907	1.75885	ARNTL
actin nucleation (GO:0045010)	1/25	0.255966	0.484093	0.27826	0.532272	-1.23205	1.67893	IQGAP2
positive regulation of dephosphorylation (GO:0035306)	1/25	0.255966	0.484093	0.27826	0.532272	-1.17363	1.59932	DLC1
regulated exocytosis (GO:0045055)	3/149	0.25557	0.484093	0.293991	0.537335	-1.06458	1.45236	CHID1;APOA1;ABCA12
positive regulation of DNA metabolic process (GO:0051054)	2/83	0.25505	0.484093	0.28593	0.53349	-1.02724	1.40352	NPAS2;EGFR
retrograde transport, endosome to Golgi (GO:0042147)	2/83	0.25505	0.484093	0.28593	0.53349	-0.99004	1.35269	PIKFYVE;EVI5
ephrin receptor signaling pathway (GO:0048013)	2/83	0.25505	0.484093	0.28593	0.53349	-0.931392	1.27256	PSEN1;DNM1
protein oligomerization (GO:0051259)	4/218	0.254543	0.484093	0.299427	0.54081	-0.802473	1.09801	MPP2;TMEM120A;CLDN1;BOK
cilium assembly (GO:0060271)	5/289	0.253519	0.484093	0.304183	0.54081	-0.710863	0.975529	TTC21B;IFT172;FBF1;CEP162;PTPDC1
positive regulation of filopodium assembly (GO:0051491)	1/26	0.264719	0.484462	0.287264	0.53349	-1.50864	2.00511	TENM2
peptide catabolic process (GO:0043171)	1/26	0.264719	0.484462	0.287264	0.53349	-1.50554	2.001	TRHDE
cyclic nucleotide metabolic process (GO:0009187)	1/26	0.264719	0.484462	0.287264	0.53349	-1.48433	1.9728	PDE8A
long-chain fatty-acyl-CoA metabolic process (GO:0035336)	1/26	0.264719	0.484462	0.287264	0.53349	-1.45718	1.93671	ACSL1
positive regulation of glucose transport (GO:0010828)	1/26	0.264719	0.484462	0.287264	0.53349	-1.45361	1.93197	CREBL2
positive regulation of interleukin-12 production (GO:0032735)	1/26	0.264719	0.484462	0.287264	0.53349	-1.40892	1.87258	TLR3
organophosphate ester transport (GO:0015748)	1/26	0.264719	0.484462	0.287264	0.53349	-1.36948	1.82015	CETP
positive regulation of Rho protein signal transduction (GO:0035025)	1/26	0.264719	0.484462	0.287264	0.53349	-1.36122	1.80918	APOA1
modulation of excitatory postsynaptic potential (GO:0098815)	1/26	0.264719	0.484462	0.287264	0.53349	-1.35082	1.79536	CUX2
prostaglandin metabolic process (GO:0006693)	1/26	0.264719	0.484462	0.287264	0.53349	-1.33419	1.77326	ACOX1
respiratory chain complex IV assembly (GO:0008535)	1/26	0.264719	0.484462	0.287264	0.53349	-1.32096	1.75566	SMIM20
response to amyloid-beta (GO:1904645)	1/26	0.264719	0.484462	0.287264	0.53349	-1.31805	1.7518	PSEN1
misfolded or incompletely synthesized protein catabolic process (GO:0006515)	1/26	0.264719	0.484462	0.287264	0.53349	-1.30625	1.73612	OMA1
female gamete generation (GO:0007292)	1/26	0.264719	0.484462	0.287264	0.53349	-1.29866	1.72603	M1AP
glucose catabolic process to pyruvate (GO:0061718)	1/26	0.264719	0.484462	0.287264	0.53349	-1.23639	1.64327	ALDOB
canonical glycolysis (GO:0061621)	1/26	0.264719	0.484462	0.287264	0.53349	-1.21103	1.60956	ALDOB
glycolytic process through glucose-6-phosphate (GO:0061620)	1/26	0.264719	0.484462	0.287264	0.53349	-1.18323	1.57262	ALDOB
positive regulation of peptidyl-serine phosphorylation (GO:0033138)	2/84	0.259406	0.484462	0.290545	0.535867	-1.10558	1.49183	CREBL2;EGFR
regulation of nervous system development (GO:0051960)	1/26	0.264719	0.484462	0.287264	0.53349	-1.00986	1.34219	ARNTL
protein maturation (GO:0051604)	2/84	0.259406	0.484462	0.290545	0.535867	-0.960908	1.29661	PSEN1;SORL1
positive regulation of homeostatic process (GO:0032846)	2/84	0.259406	0.484462	0.290545	0.535867	-0.953714	1.2869	SLC22A5;PPARGC1A
negative regulation of signaling (GO:0023057)	2/84	0.259406	0.484462	0.290545	0.535867	-0.817318	1.10286	AP1AR;EGFR
positive regulation of cell migration (GO:0030335)	4/222	0.264844	0.484462	0.310646	0.541838	-0.816267	1.0845	ENPP2;SYNE2;EGFR;MYLK
negative regulation of endopeptidase activity (GO:0010951)	2/84	0.259406	0.484462	0.290545	0.535867	-0.720042	0.971595	SERPINF1;SORL1
regulation of peptidyl-tyrosine phosphorylation (GO:0050730)	2/86	0.268121	0.488651	0.299763	0.54081	-1.09911	1.44678	ENPP2;EGFR
positive regulation of intracellular protein transport (GO:0090316)	3/153	0.268229	0.488651	0.307602	0.541838	-0.830563	1.09295	SORL1;OAZ2;SELENOI
protein stabilization (GO:0050821)	3/153	0.268229	0.488651	0.307602	0.541838	-0.676872	0.890705	APOA1;CREBL2;PPARGC1A
positive regulation of wound healing (GO:0090303)	1/27	0.27337	0.488708	0.296156	0.537335	-1.52179	1.97366	MYLK
positive regulation of interferon-beta production (GO:0032728)	1/27	0.27337	0.488708	0.296156	0.537335	-1.4732	1.91064	TLR3
regulation of viral entry into host cell (GO:0046596)	1/27	0.27337	0.488708	0.296156	0.537335	-1.45573	1.88798	TMPRSS2
regulation of NF-kappaB import into nucleus (GO:0042345)	1/27	0.27337	0.488708	0.296156	0.537335	-1.42259	1.84499	TLR3
tRNA methylation (GO:0030488)	1/27	0.27337	0.488708	0.296156	0.537335	-1.4218	1.84398	TRMT1L
regulation of histone acetylation (GO:0035065)	1/27	0.27337	0.488708	0.296156	0.537335	-1.38282	1.79342	PPARGC1A
positive regulation of glucose import (GO:0046326)	1/27	0.27337	0.488708	0.296156	0.537335	-1.29733	1.68255	CREBL2
regulation of rhodopsin mediated signaling pathway (GO:0022400)	1/27	0.27337	0.488708	0.296156	0.537335	-1.29489	1.67938	NMT2
negative chemotaxis (GO:0050919)	1/27	0.27337	0.488708	0.296156	0.537335	-1.28571	1.66748	APOA1
negative regulation of catalytic activity (GO:0043086)	1/27	0.27337	0.488708	0.296156	0.537335	-1.13212	1.46828	DLC1
positive regulation of synapse assembly (GO:0051965)	1/27	0.27337	0.488708	0.296156	0.537335	-1.07685	1.39661	CUX2
regulation of peptidyl-serine phosphorylation (GO:0033135)	2/87	0.272478	0.488708	0.304365	0.54081	-0.965817	1.25575	CREBL2;EGFR
calcium ion transmembrane transport (GO:0070588)	2/87	0.272478	0.488708	0.304365	0.54081	-0.841583	1.09422	MCUR1;RYR3
spermatogenesis (GO:0007283)	3/154	0.271406	0.488708	0.311009	0.541838	-0.718189	0.936619	M1AP;DUSP13;ARNTL
male gamete generation (GO:0048232)	3/155	0.274586	0.490228	0.314418	0.542533	-0.675096	0.872555	M1AP;DUSP13;ARNTL
positive regulation of cellular component biogenesis (GO:0044089)	2/88	0.276834	0.492272	0.308962	0.541838	-0.946814	1.21603	CUX2;SLX4
regulation of MAP kinase activity (GO:0043405)	2/88	0.276834	0.492272	0.308962	0.541838	-0.923664	1.1863	SORL1;EGFR
calcium ion homeostasis (GO:0055074)	2/88	0.276834	0.492272	0.308962	0.541838	-0.884332	1.13578	CASR;RGN
transcription from RNA polymerase III promoter (GO:0006383)	1/28	0.281919	0.493451	0.304938	0.54081	-1.3582	1.71966	ICE2
positive regulation of substrate adhesion-dependent cell spreading (GO:1900026)	1/28	0.281919	0.493451	0.304938	0.54081	-1.33522	1.69057	APOA1
negative regulation of cell-matrix adhesion (GO:0001953)	1/28	0.281919	0.493451	0.304938	0.54081	-1.33436	1.68948	DLC1
release of sequestered calcium ion into cytosol (GO:0051209)	1/28	0.281919	0.493451	0.304938	0.54081	-1.30792	1.656	RYR3
cardiac muscle cell development (GO:0055013)	1/28	0.281919	0.493451	0.304938	0.54081	-1.24058	1.57074	SORBS2
negative regulation of myeloid leukocyte differentiation (GO:0002762)	1/28	0.281919	0.493451	0.304938	0.54081	-1.23681	1.56597	TLR3
endocytic recycling (GO:0032456)	1/28	0.281919	0.493451	0.304938	0.54081	-1.22263	1.54802	DENND1B
protein localization to chromosome (GO:0034502)	1/28	0.281919	0.493451	0.304938	0.54081	-1.12181	1.42036	ESR1
response to hexose (GO:0009746)	1/28	0.281919	0.493451	0.304938	0.54081	-1.11613	1.41317	GYS2
phosphatidylinositol phosphorylation (GO:0046854)	1/28	0.281919	0.493451	0.304938	0.54081	-1.0522	1.33223	PIKFYVE
regulation of intracellular steroid hormone receptor signaling pathway (GO:0033143)	1/28	0.281919	0.493451	0.304938	0.54081	-1.01533	1.28554	ESR1
divalent metal ion transport (GO:0070838)	2/89	0.281189	0.493451	0.313553	0.541838	-0.910757	1.1555	PSEN1;RYR3
synaptic transmission, cholinergic (GO:0007271)	1/29	0.290368	0.49749	0.313611	0.541838	-1.43016	1.76855	CHRM2
regulation of NIK/NF-kappaB signaling (GO:1901222)	1/29	0.290368	0.49749	0.313611	0.541838	-1.3797	1.70615	EGFR
RNA phosphodiester bond hydrolysis (GO:0090501)	1/29	0.290368	0.49749	0.313611	0.541838	-1.24035	1.53382	XRN1
regulation of TORC1 signaling (GO:1903432)	1/29	0.290368	0.49749	0.313611	0.541838	-1.20489	1.48998	ITFG2
negative regulation of JNK cascade (GO:0046329)	1/29	0.290368	0.49749	0.313611	0.541838	-1.18526	1.4657	ZMYND11
negative regulation of endocytosis (GO:0045806)	1/29	0.290368	0.49749	0.313611	0.541838	-1.17503	1.45304	APOC3
bicellular tight junction assembly (GO:0070830)	1/29	0.290368	0.49749	0.313611	0.541838	-1.15181	1.42433	CLDN1
negative regulation of intracellular steroid hormone receptor signaling pathway (GO:0033144)	1/29	0.290368	0.49749	0.313611	0.541838	-1.14376	1.41438	ARNTL
protein K11-linked ubiquitination (GO:0070979)	1/29	0.290368	0.49749	0.313611	0.541838	-1.12416	1.39014	ANAPC5
acute inflammatory response (GO:0002526)	1/29	0.290368	0.49749	0.313611	0.541838	-1.11871	1.3834	DLC1
regulation of actin polymerization or depolymerization (GO:0008064)	1/29	0.290368	0.49749	0.313611	0.541838	-1.07846	1.33363	EPS8L3
regulation of cell morphogenesis (GO:0022604)	1/29	0.290368	0.49749	0.313611	0.541838	-1.02762	1.27076	SH3D19
protein tetramerization (GO:0051262)	2/91	0.289892	0.49749	0.322715	0.54629	-0.881458	1.09146	GPX3;RYR3
positive regulation of cellular biosynthetic process (GO:0031328)	3/160	0.290543	0.49749	0.331469	0.552036	-0.83147	1.0277	APOA1;PPARGC1A;EGFR
regulation of neuron apoptotic process (GO:0043523)	2/90	0.285542	0.49749	0.318137	0.54629	-0.785464	0.984475	PPARGC1A;RETREG1
regulation of JNK cascade (GO:0046328)	2/91	0.289892	0.49749	0.322715	0.54629	-0.7591	0.939955	ZMYND11;EGFR
regulation of transcription from RNA polymerase II promoter (GO:0006357)	20/1479	0.288813	0.49749	0.407041	0.588553	-0.447864	0.556235	TENM2;CTR9;GATA5;FOXK1;PSEN1;ESR1;NPAS2;EGFR;ESR2;SUPT3H;MED13L;ARNTL;CUX2;MED13;CREB3L3;EPCAM;TTC21B;ZMYND11;PPARGC1A;TLR3
positive regulation of transcription from RNA polymerase II promoter in response to stress (GO:0036003)	1/30	0.298719	0.501862	0.322176	0.54629	-1.37011	1.65544	CREB3L3
negative regulation of epithelial cell apoptotic process (GO:1904036)	1/30	0.298719	0.501862	0.322176	0.54629	-1.36547	1.64983	CAST
protein alkylation (GO:0008213)	1/30	0.298719	0.501862	0.322176	0.54629	-1.36538	1.64972	METTL21A
negative regulation of Notch signaling pathway (GO:0045746)	1/30	0.298719	0.501862	0.322176	0.54629	-1.3209	1.59598	EGFR
positive regulation of histone modification (GO:0031058)	1/30	0.298719	0.501862	0.322176	0.54629	-1.29737	1.56756	PPARGC1A
TRIF-dependent toll-like receptor signaling pathway (GO:0035666)	1/30	0.298719	0.501862	0.322176	0.54629	-1.25724	1.51906	TLR3
nuclear-transcribed mRNA poly(A) tail shortening (GO:0000289)	1/30	0.298719	0.501862	0.322176	0.54629	-1.23007	1.48624	ZCCHC6
regulation of macrophage derived foam cell differentiation (GO:0010743)	1/30	0.298719	0.501862	0.322176	0.54629	-1.22217	1.47669	CETP
semaphorin-plexin signaling pathway (GO:0071526)	1/30	0.298719	0.501862	0.322176	0.54629	-1.17549	1.42029	PLXNA2
cellular response to cadmium ion (GO:0071276)	1/30	0.298719	0.501862	0.322176	0.54629	-1.17511	1.41983	EGFR
vacuolar transport (GO:0007034)	1/30	0.298719	0.501862	0.322176	0.54629	-1.10537	1.33557	VPS13D
synaptic vesicle endocytosis (GO:0048488)	1/30	0.298719	0.501862	0.322176	0.54629	-0.925978	1.11882	DNM1
phospholipase C-activating G-protein coupled receptor signaling pathway (GO:0007200)	2/92	0.294239	0.501862	0.327285	0.551332	-0.695728	0.851129	CHRM2;ESR1
negative regulation of intracellular signal transduction (GO:1902532)	3/162	0.296946	0.501862	0.338288	0.557624	-0.652616	0.79241	ZMYND11;ESR1;ARNTL
regulation of signal transduction (GO:0009966)	4/234	0.29617	0.501862	0.34451	0.561159	-0.626302	0.762098	GRK5;ESR1;DHRS3;EGFR
MyD88-independent toll-like receptor signaling pathway (GO:0002756)	1/31	0.306971	0.508706	0.330635	0.551332	-1.36565	1.61284	TLR3
fatty-acyl-CoA biosynthetic process (GO:0046949)	1/31	0.306971	0.508706	0.330635	0.551332	-1.32216	1.56148	ACSL1
protein localization to lysosome (GO:0061462)	1/31	0.306971	0.508706	0.330635	0.551332	-1.2154	1.43539	SORL1
bile acid and bile salt transport (GO:0015721)	1/31	0.306971	0.508706	0.330635	0.551332	-1.21101	1.43021	SLCO2B1
positive regulation of cyclin-dependent protein serine/threonine kinase activity (GO:0045737)	1/31	0.306971	0.508706	0.330635	0.551332	-1.1827	1.39677	EGFR
regulation of protein polymerization (GO:0032271)	1/31	0.306971	0.508706	0.330635	0.551332	-1.17035	1.38218	EPS8L3
bile acid metabolic process (GO:0008206)	1/31	0.306971	0.508706	0.330635	0.551332	-1.15227	1.36083	ACAA1
regulation of intracellular estrogen receptor signaling pathway (GO:0033146)	1/31	0.306971	0.508706	0.330635	0.551332	-1.14503	1.35228	ESR1
negative regulation of cell morphogenesis involved in differentiation (GO:0010771)	1/31	0.306971	0.508706	0.330635	0.551332	-1.09492	1.2931	AP1AR
beta-catenin-TCF complex assembly (GO:1904837)	1/31	0.306971	0.508706	0.330635	0.551332	-1.08581	1.28234	BCL9
negative regulation of stress-activated MAPK cascade (GO:0032873)	1/31	0.306971	0.508706	0.330635	0.551332	-1.06366	1.25618	ZMYND11
regulation of dendritic spine development (GO:0060998)	1/32	0.315127	0.5146	0.338989	0.557624	-1.20999	1.39727	PSEN1
response to cadmium ion (GO:0046686)	1/32	0.315127	0.5146	0.338989	0.557624	-1.16935	1.35035	EGFR
negative regulation of toll-like receptor signaling pathway (GO:0034122)	1/32	0.315127	0.5146	0.338989	0.557624	-1.15619	1.33515	TLR3
liver development (GO:0001889)	1/32	0.315127	0.5146	0.338989	0.557624	-1.1437	1.32072	COBL
alpha-amino acid metabolic process (GO:1901605)	1/32	0.315127	0.5146	0.338989	0.557624	-1.12823	1.30286	KMO
negative regulation of tumor necrosis factor superfamily cytokine production (GO:1903556)	1/32	0.315127	0.5146	0.338989	0.557624	-1.09684	1.26661	CIDEA
regulation of glucose import (GO:0046324)	1/32	0.315127	0.5146	0.338989	0.557624	-1.04035	1.20137	CREBL2
regulation of cytokine secretion (GO:0050707)	1/32	0.315127	0.5146	0.338989	0.557624	-1.01193	1.16855	CIDEA
positive regulation of protein dephosphorylation (GO:0035307)	1/32	0.315127	0.5146	0.338989	0.557624	-0.959645	1.10818	DLC1
epithelial cell differentiation (GO:0030855)	2/97	0.315908	0.5146	0.350002	0.561159	-0.80544	0.928111	CPT1A;ANXA7
cellular metal ion homeostasis (GO:0006875)	2/97	0.315908	0.5146	0.350002	0.561159	-0.789574	0.909829	CASR;RGN
ciliary basal body-plasma membrane docking (GO:0097711)	2/97	0.315908	0.5146	0.350002	0.561159	-0.736961	0.849204	FBF1;CEP162
regulation of heart contraction (GO:0008016)	2/96	0.311585	0.5146	0.345477	0.561159	-0.684169	0.797799	CHRM2;RYR3
transcription elongation from RNA polymerase II promoter (GO:0006368)	2/96	0.311585	0.5146	0.345477	0.561159	-0.679938	0.792866	CTR9;NELFA
cyclic-nucleotide-mediated signaling (GO:0019935)	1/33	0.323187	0.520129	0.347239	0.561159	-1.33374	1.50649	GLP1R
endodermal cell differentiation (GO:0035987)	1/33	0.323187	0.520129	0.347239	0.561159	-1.25516	1.41774	CTR9
activation of adenylate cyclase activity (GO:0007190)	1/33	0.323187	0.520129	0.347239	0.561159	-1.23445	1.39434	GLP1R
positive regulation of tumor necrosis factor superfamily cytokine production (GO:1903557)	1/33	0.323187	0.520129	0.347239	0.561159	-1.22871	1.38786	TLR3
negative regulation of fat cell differentiation (GO:0045599)	1/33	0.323187	0.520129	0.347239	0.561159	-1.22285	1.38124	ARNTL
positive regulation of transcription factor import into nucleus (GO:0042993)	1/33	0.323187	0.520129	0.347239	0.561159	-1.1218	1.2671	TLR3
aminoglycan catabolic process (GO:0006026)	1/33	0.323187	0.520129	0.347239	0.561159	-1.10048	1.24301	CHID1
global genome nucleotide-excision repair (GO:0070911)	1/33	0.323187	0.520129	0.347239	0.561159	-1.06821	1.20657	USP45
positive regulation of telomere maintenance (GO:0032206)	1/33	0.323187	0.520129	0.347239	0.561159	-0.890682	1.00605	SLX4
positive regulation of neuron projection development (GO:0010976)	2/98	0.320226	0.520129	0.354515	0.561159	-0.561812	0.639752	PLXNA2;COBL
response to exogenous dsRNA (GO:0043330)	1/34	0.331153	0.522277	0.355386	0.561159	-1.32182	1.46084	TLR3
positive regulation of intrinsic apoptotic signaling pathway (GO:2001244)	1/34	0.331153	0.522277	0.355386	0.561159	-1.24519	1.37616	BOK
positive regulation of adenylate cyclase activity (GO:0045762)	1/34	0.331153	0.522277	0.355386	0.561159	-1.20295	1.32947	GLP1R
regulation of DNA recombination (GO:0000018)	1/34	0.331153	0.522277	0.355386	0.561159	-1.18113	1.30536	IL7R
regulation of autophagosome assembly (GO:2000785)	1/34	0.331153	0.522277	0.355386	0.561159	-1.1673	1.29007	PIKFYVE
cellular response to glucose starvation (GO:0042149)	1/34	0.331153	0.522277	0.355386	0.561159	-1.15528	1.27679	ITFG2
negative regulation of mitochondrion organization (GO:0010823)	1/34	0.331153	0.522277	0.355386	0.561159	-1.10947	1.22616	OMA1
regulation of intracellular protein transport (GO:0033157)	1/34	0.331153	0.522277	0.355386	0.561159	-1.09795	1.21343	OAZ2
regulation of postsynaptic membrane potential (GO:0060078)	1/34	0.331153	0.522277	0.355386	0.561159	-1.04085	1.15032	MPP2
regulation of interleukin-12 production (GO:0032655)	1/34	0.331153	0.522277	0.355386	0.561159	-1.03656	1.14558	TLR3
negative regulation of neurogenesis (GO:0050768)	1/34	0.331153	0.522277	0.355386	0.561159	-1.01987	1.12714	SORL1
positive regulation of calcium ion transport (GO:0051928)	1/34	0.331153	0.522277	0.355386	0.561159	-1.00698	1.11289	MYLK
oligosaccharide biosynthetic process (GO:0009312)	1/34	0.331153	0.522277	0.355386	0.561159	-0.9985	1.10352	B3GALT5
positive regulation of organelle organization (GO:0010638)	1/34	0.331153	0.522277	0.355386	0.561159	-0.953356	1.05363	PPARGC1A
stem cell differentiation (GO:0048863)	1/34	0.331153	0.522277	0.355386	0.561159	-0.949267	1.04911	EPCAM
chemical synaptic transmission, postsynaptic (GO:0099565)	1/34	0.331153	0.522277	0.355386	0.561159	-0.886903	0.980184	MPP2
cellular glucose homeostasis (GO:0001678)	1/34	0.331153	0.522277	0.355386	0.561159	-0.835854	0.923766	PPARGC1A
cellular response to metal ion (GO:0071248)	2/101	0.333137	0.524789	0.367989	0.571583	-0.703464	0.773248	RYR3;EGFR
regulation of wound healing (GO:0061041)	1/35	0.339025	0.527241	0.363433	0.567838	-1.24184	1.34327	MYLK
apoptotic mitochondrial changes (GO:0008637)	1/35	0.339025	0.527241	0.363433	0.567838	-1.21206	1.31106	BOK
negative regulation of cellular metabolic process (GO:0031324)	1/35	0.339025	0.527241	0.363433	0.567838	-1.187	1.28396	AP1AR
regulation of axon extension (GO:0030516)	1/35	0.339025	0.527241	0.363433	0.567838	-1.11439	1.20542	PLXNA2
regulation of interleukin-8 production (GO:0032677)	1/35	0.339025	0.527241	0.363433	0.567838	-1.09859	1.18833	TLR3
regulation of interferon-beta production (GO:0032648)	1/35	0.339025	0.527241	0.363433	0.567838	-1.01185	1.09449	TLR3
positive regulation of cell development (GO:0010720)	1/35	0.339025	0.527241	0.363433	0.567838	-0.944448	1.02159	SERPINF1
metal ion transport (GO:0030001)	2/102	0.337426	0.527241	0.372457	0.571926	-0.834313	0.906406	KCNB2;SLC4A4
positive regulation of chemokine production (GO:0032722)	1/35	0.339025	0.527241	0.363433	0.567838	-0.829705	0.897476	TLR3
regulation of interleukin-1 beta secretion (GO:0050706)	1/35	0.339025	0.527241	0.363433	0.567838	-0.823798	0.891087	APOA1
cellular divalent inorganic cation homeostasis (GO:0072503)	2/102	0.337426	0.527241	0.372457	0.571926	-0.78731	0.855342	CASR;RGN
cholesterol biosynthetic process (GO:0006695)	1/36	0.346805	0.531318	0.37138	0.571583	-1.25589	1.32998	APOA1
negative regulation of protein complex assembly (GO:0031333)	1/36	0.346805	0.531318	0.37138	0.571583	-1.21167	1.28315	SORL1
regulation of synapse assembly (GO:0051963)	1/36	0.346805	0.531318	0.37138	0.571583	-1.13026	1.19693	CUX2
positive regulation of DNA replication (GO:0045740)	1/36	0.346805	0.531318	0.37138	0.571583	-1.07276	1.13605	EGFR
negative regulation of epithelial cell migration (GO:0010633)	1/36	0.346805	0.531318	0.37138	0.571583	-1.04162	1.10307	PTPRG
carbohydrate catabolic process (GO:0016052)	1/36	0.346805	0.531318	0.37138	0.571583	-0.987758	1.04603	ALDOB
positive regulation of RNA metabolic process (GO:0051254)	1/36	0.346805	0.531318	0.37138	0.571583	-0.963946	1.02081	EGFR
negative regulation of cell-substrate adhesion (GO:0010812)	1/36	0.346805	0.531318	0.37138	0.571583	-0.930129	0.984999	AP1AR
lipid phosphorylation (GO:0046834)	1/36	0.346805	0.531318	0.37138	0.571583	-0.884831	0.937029	PIKFYVE
negative regulation of tumor necrosis factor production (GO:0032720)	1/36	0.346805	0.531318	0.37138	0.571583	-0.86308	0.913995	CIDEA
membrane protein proteolysis (GO:0033619)	1/36	0.346805	0.531318	0.37138	0.571583	-0.819876	0.868243	PSEN1
actin filament bundle organization (GO:0061572)	1/36	0.346805	0.531318	0.37138	0.571583	-0.774058	0.819721	NEDD9
negative regulation of apoptotic process (GO:0043066)	7/486	0.346426	0.531318	0.416539	0.594046	-0.422196	0.447564	GRK5;ZFAND6;CIDEA;PSEN1;PPARGC1A;RETREG1;EGFR
endosome organization (GO:0007032)	1/37	0.354494	0.531887	0.379228	0.572476	-1.22506	1.27046	DNM1
regulation of ubiquitin protein ligase activity (GO:1904666)	1/37	0.354494	0.531887	0.379228	0.572476	-1.19	1.23411	ANAPC5
regulation of filopodium assembly (GO:0051489)	1/37	0.354494	0.531887	0.379228	0.572476	-1.16295	1.20606	TENM2
regulation of nitric-oxide synthase activity (GO:0050999)	1/37	0.354494	0.531887	0.379228	0.572476	-1.08164	1.12173	EGFR
calcium ion transmembrane import into cytosol (GO:0097553)	1/37	0.354494	0.531887	0.379228	0.572476	-1.0764	1.11629	RYR3
actin polymerization or depolymerization (GO:0008154)	1/37	0.354494	0.531887	0.379228	0.572476	-1.05976	1.09904	COBL
organophosphate biosynthetic process (GO:0090407)	1/37	0.354494	0.531887	0.379228	0.572476	-1.04063	1.07919	PPIP5K2
regulation of receptor-mediated endocytosis (GO:0048259)	1/37	0.354494	0.531887	0.379228	0.572476	-1.03752	1.07598	APOC3
inner mitochondrial membrane organization (GO:0007007)	1/37	0.354494	0.531887	0.379228	0.572476	-1.02566	1.06368	TIMM9
regulation of blood circulation (GO:1903522)	1/37	0.354494	0.531887	0.379228	0.572476	-1.00576	1.04303	CHRM2
secondary alcohol biosynthetic process (GO:1902653)	1/37	0.354494	0.531887	0.379228	0.572476	-0.986195	1.02275	APOA1
mRNA catabolic process (GO:0006402)	1/37	0.354494	0.531887	0.379228	0.572476	-0.966401	1.00222	XRN1
regulation of response to DNA damage stimulus (GO:2001020)	1/37	0.354494	0.531887	0.379228	0.572476	-0.937519	0.972267	NPAS2
regulation of smoothened signaling pathway (GO:0008589)	1/37	0.354494	0.531887	0.379228	0.572476	-0.92133	0.955478	EVC
carbohydrate biosynthetic process (GO:0016051)	1/37	0.354494	0.531887	0.379228	0.572476	-0.841119	0.872294	B3GALT5
monovalent inorganic cation transport (GO:0015672)	2/105	0.35024	0.531887	0.385782	0.575099	-0.825279	0.865829	KCNB2;SLC4A4
regulation of cellular response to stress (GO:0080135)	2/105	0.35024	0.531887	0.385782	0.575099	-0.654408	0.686563	NPAS2;ARNTL
positive regulation of cell motility (GO:2000147)	3/180	0.354724	0.531887	0.399267	0.588553	-0.529941	0.54924	SYNE2;EGFR;MYLK
cellular response to lipid (GO:0071396)	3/179	0.351519	0.531887	0.39591	0.585125	-0.514913	0.538338	CTR9;ESR1;EGFR
positive regulation of mitochondrial outer membrane permeabilization involved in apoptotic signaling pathway (GO:1901030)	1/38	0.362093	0.533967	0.386978	0.575099	-1.08861	1.10587	BOK
positive regulation of axonogenesis (GO:0050772)	1/38	0.362093	0.533967	0.386978	0.575099	-1.06294	1.07979	PLXNA2
regulation of osteoclast differentiation (GO:0045670)	1/38	0.362093	0.533967	0.386978	0.575099	-1.05073	1.06739	TLR3
regulation of dendrite development (GO:0050773)	1/38	0.362093	0.533967	0.386978	0.575099	-0.990238	1.00594	COBL
positive regulation of stress fiber assembly (GO:0051496)	1/38	0.362093	0.533967	0.386978	0.575099	-0.967393	0.982731	APOA1
organic cyclic compound biosynthetic process (GO:1901362)	1/38	0.362093	0.533967	0.386978	0.575099	-0.935593	0.950427	CYP17A1
protein monoubiquitination (GO:0006513)	1/38	0.362093	0.533967	0.386978	0.575099	-0.919364	0.93394	CTR9
regulation of regulated secretory pathway (GO:1903305)	1/38	0.362093	0.533967	0.386978	0.575099	-0.844646	0.858038	TC2N
spliceosomal snRNP assembly (GO:0000387)	1/38	0.362093	0.533967	0.386978	0.575099	-0.819375	0.832367	USP4
negative regulation of Ras protein signal transduction (GO:0046580)	1/38	0.362093	0.533967	0.386978	0.575099	-0.798653	0.811315	DLC1
regulation of metal ion transport (GO:0010959)	1/38	0.362093	0.533967	0.386978	0.575099	-0.739678	0.751406	CASR
actin filament bundle assembly (GO:0051017)	1/38	0.362093	0.533967	0.386978	0.575099	-0.720979	0.73241	NEDD9
positive regulation of cellular catabolic process (GO:0031331)	2/107	0.358737	0.533967	0.394598	0.583882	-0.638487	0.654555	APOA1;SH3D19
organonitrogen compound biosynthetic process (GO:1901566)	3/182	0.361128	0.533967	0.405965	0.588553	-0.532635	0.542501	PHOSPHO1;ABHD3;APOA1
positive regulation of protein phosphorylation (GO:0001934)	6/413	0.357766	0.533967	0.422949	0.60122	-0.377483	0.388006	PELI2;ENPP2;CREBL2;WDFY2;PDE8A;EGFR
regulation of protein activation cascade (GO:2000257)	2/109	0.367193	0.539706	0.403356	0.588553	-0.814686	0.816206	CPB2;C6
DNA-templated transcription, elongation (GO:0006354)	2/109	0.367193	0.539706	0.403356	0.588553	-0.726847	0.728204	CTR9;NELFA
nucleotide-excision repair (GO:0006289)	2/109	0.367193	0.539706	0.403356	0.588553	-0.71571	0.717046	SLX4;USP45
positive regulation of innate immune response (GO:0045089)	1/39	0.369602	0.541464	0.394633	0.583882	-1.17697	1.17147	TLR3
regulation of cellular amide metabolic process (GO:0034248)	1/39	0.369602	0.541464	0.394633	0.583882	-1.05107	1.04616	CYFIP2
regulation of cellular pH (GO:0030641)	1/39	0.369602	0.541464	0.394633	0.583882	-0.88185	0.87773	SLC4A4
regulation of complement activation (GO:0030449)	2/110	0.371406	0.541734	0.407713	0.588553	-0.778311	0.770886	CPB2;C6
regulation of Wnt signaling pathway (GO:0030111)	2/110	0.371406	0.541734	0.407713	0.588553	-0.685827	0.679284	PSEN1;ESR1
positive regulation of cysteine-type endopeptidase activity involved in apoptotic process (GO:0043280)	2/110	0.371406	0.541734	0.407713	0.588553	-0.643895	0.637752	DLC1;BOK
regulation of protein phosphorylation (GO:0001932)	4/262	0.370547	0.541734	0.423459	0.60122	-0.540218	0.536314	PELI2;WDFY2;PDE8A;EGFR
ERBB2 signaling pathway (GO:0038128)	1/40	0.377024	0.545178	0.402192	0.588553	-1.05194	1.02611	EGFR
signal transduction by p53 class mediator (GO:0072331)	1/40	0.377024	0.545178	0.402192	0.588553	-0.905524	0.88329	BOK
cellular response to amino acid starvation (GO:0034198)	1/40	0.377024	0.545178	0.402192	0.588553	-0.855237	0.834237	ITFG2
negative regulation of protein catabolic process (GO:0042177)	1/40	0.377024	0.545178	0.402192	0.588553	-0.837709	0.81714	EGFR
alpha-amino acid catabolic process (GO:1901606)	1/40	0.377024	0.545178	0.402192	0.588553	-0.798162	0.778564	KMO
regulation of RNA metabolic process (GO:0051252)	1/40	0.377024	0.545178	0.402192	0.588553	-0.72955	0.711636	RBM38
negative regulation of cytokine production (GO:0001818)	2/111	0.375606	0.545178	0.412054	0.591362	-0.683757	0.669544	CHID1;CIDEA
ubiquitin-dependent protein catabolic process (GO:0006511)	5/342	0.374803	0.545178	0.434755	0.606078	-0.462777	0.454148	ABTB1;LTN1;ANAPC5;FBXL22;ARNTL
positive regulation of mitotic cell cycle phase transition (GO:1901992)	1/41	0.384359	0.54809	0.409658	0.588553	-1.20886	1.15589	ANAPC5
neuron migration (GO:0001764)	1/41	0.384359	0.54809	0.409658	0.588553	-1.11423	1.0654	MARK1
negative regulation of cytokine-mediated signaling pathway (GO:0001960)	1/41	0.384359	0.54809	0.409658	0.588553	-1.10408	1.0557	APOA1
cognition (GO:0050890)	1/41	0.384359	0.54809	0.409658	0.588553	-1.06272	1.01615	CUX2
phosphatidic acid biosynthetic process (GO:0006654)	1/41	0.384359	0.54809	0.409658	0.588553	-1.0297	0.984581	GPAT3
positive regulation of Ras protein signal transduction (GO:0046579)	1/41	0.384359	0.54809	0.409658	0.588553	-0.984809	0.941653	APOA1
negative regulation of epidermal growth factor receptor signaling pathway (GO:0042059)	1/41	0.384359	0.54809	0.409658	0.588553	-0.981256	0.938256	EGFR
JAK-STAT cascade (GO:0007259)	1/41	0.384359	0.54809	0.409658	0.588553	-0.859856	0.822176	CTR9
regulation of protein dephosphorylation (GO:0035304)	1/41	0.384359	0.54809	0.409658	0.588553	-0.74807	0.715289	DLC1
positive regulation of cytokine biosynthetic process (GO:0042108)	1/41	0.384359	0.54809	0.409658	0.588553	-0.72364	0.69193	TLR3
regulation of viral transcription (GO:0046782)	1/41	0.384359	0.54809	0.409658	0.588553	-0.713321	0.682063	NELFA
regulation of GTPase activity (GO:0043087)	3/189	0.383458	0.54809	0.429228	0.603742	-0.565746	0.542282	DOCK9;PLXNA2;EVI5
regulation of protein binding (GO:0043393)	2/112	0.379796	0.54809	0.41638	0.594046	-0.521785	0.505151	PSEN1;SORL1
regulation of humoral immune response (GO:0002920)	2/114	0.388139	0.552892	0.424984	0.601536	-0.781875	0.73996	CPB2;C6
cellular response to peptide (GO:1901653)	1/42	0.391607	0.554881	0.41703	0.594046	-1.03644	0.971656	PSEN1
positive regulation of viral transcription (GO:0050434)	1/42	0.391607	0.554881	0.41703	0.594046	-0.917548	0.860197	NELFA
phosphatidic acid metabolic process (GO:0046473)	1/42	0.391607	0.554881	0.41703	0.594046	-0.908301	0.851528	GPAT3
regulation of stress-activated MAPK cascade (GO:0032872)	1/42	0.391607	0.554881	0.41703	0.594046	-0.900074	0.843816	EGFR
regulation of calcium-mediated signaling (GO:0050848)	1/42	0.391607	0.554881	0.41703	0.594046	-0.823832	0.772339	RGN
regulation of immune effector process (GO:0002697)	2/115	0.392292	0.555264	0.429261	0.603742	-0.817997	0.765439	CPB2;C6
epithelium development (GO:0060429)	2/116	0.396433	0.560532	0.433522	0.605935	-0.699077	0.64682	CPT1A;ANXA7
cellular response to calcium ion (GO:0071277)	1/43	0.398771	0.562057	0.424311	0.60122	-0.989157	0.9094	RYR3
regulation of interleukin-6 production (GO:0032675)	1/43	0.398771	0.562057	0.424311	0.60122	-0.953374	0.876501	TLR3
negative regulation of protein secretion (GO:0050709)	1/43	0.398771	0.562057	0.424311	0.60122	-0.843151	0.775166	CIDEA
RNA processing (GO:0006396)	3/194	0.399304	0.562216	0.445648	0.612156	-0.527077	0.483874	M1AP;ZCCHC6;PPARGC1A
response to hydrogen peroxide (GO:0042542)	1/44	0.405851	0.564314	0.431502	0.603742	-1.06398	0.959465	DLC1
positive regulation of protein localization to plasma membrane (GO:1903078)	1/44	0.405851	0.564314	0.431502	0.603742	-1.00279	0.904283	EGFR
positive regulation of interleukin-6 production (GO:0032755)	1/44	0.405851	0.564314	0.431502	0.603742	-0.98846	0.891364	TLR3
negative regulation of ERBB signaling pathway (GO:1901185)	1/44	0.405851	0.564314	0.431502	0.603742	-0.901767	0.813187	EGFR
intrinsic apoptotic signaling pathway by p53 class mediator (GO:0072332)	1/44	0.405851	0.564314	0.431502	0.603742	-0.863317	0.778513	BOK
positive regulation of interferon-gamma production (GO:0032729)	1/44	0.405851	0.564314	0.431502	0.603742	-0.84564	0.762573	TLR3
negative regulation of protein metabolic process (GO:0051248)	1/44	0.405851	0.564314	0.431502	0.603742	-0.795168	0.717059	EGFR
protein transmembrane import into intracellular organelle (GO:0044743)	1/44	0.405851	0.564314	0.431502	0.603742	-0.734316	0.662184	TIMM9
protein localization to cell periphery (GO:1990778)	2/118	0.404675	0.564314	0.441992	0.610132	-0.68226	0.617221	KCNB2;ABCA12
histone H3 acetylation (GO:0043966)	1/44	0.405851	0.564314	0.431502	0.603742	-0.610998	0.55098	SUPT3H
positive regulation of cell differentiation (GO:0045597)	3/195	0.40246	0.564314	0.448911	0.615242	-0.571511	0.520166	CREBL2;WDFY2;ARNTL
cellular response to oxygen-containing compound (GO:1901701)	4/275	0.40507	0.564314	0.45944	0.618282	-0.502756	0.454339	CTR9;ESR1;RYR3;EGFR
regulation of intracellular pH (GO:0051453)	1/45	0.412847	0.566418	0.438603	0.606078	-1.02965	0.91091	SLC4A4
positive regulation of transport (GO:0051050)	1/45	0.412847	0.566418	0.438603	0.606078	-0.975537	0.863035	SGK2
positive regulation of interleukin-8 production (GO:0032757)	1/45	0.412847	0.566418	0.438603	0.606078	-0.904758	0.800419	TLR3
regulation of focal adhesion assembly (GO:0051893)	1/45	0.412847	0.566418	0.438603	0.606078	-0.895626	0.79234	DLC1
positive regulation of viral life cycle (GO:1903902)	1/45	0.412847	0.566418	0.438603	0.606078	-0.868408	0.768261	TMPRSS2
protein N-linked glycosylation via asparagine (GO:0018279)	1/45	0.412847	0.566418	0.438603	0.606078	-0.856944	0.758119	NUDT14
regulation of dendrite morphogenesis (GO:0048814)	1/45	0.412847	0.566418	0.438603	0.606078	-0.827598	0.732157	CUX2
cytosolic transport (GO:0016482)	2/119	0.408776	0.566418	0.446202	0.612156	-0.80222	0.717657	PIKFYVE;EVI5
positive regulation of viral process (GO:0048524)	1/45	0.412847	0.566418	0.438603	0.606078	-0.727163	0.643304	NELFA
positive regulation of actin filament bundle assembly (GO:0032233)	1/45	0.412847	0.566418	0.438603	0.606078	-0.693667	0.613672	APOA1
regulation of phosphorylation (GO:0042325)	2/120	0.412863	0.566418	0.450393	0.615807	-0.640071	0.566232	PSEN1;EGFR
posttranscriptional regulation of gene expression (GO:0010608)	1/45	0.412847	0.566418	0.438603	0.606078	-0.616799	0.545668	CYFIP2
positive regulation of protein serine/threonine kinase activity (GO:0071902)	2/119	0.408776	0.566418	0.446202	0.612156	-0.420873	0.376508	TLR3;EGFR
positive regulation of transcription from RNA polymerase II promoter (GO:0045944)	11/849	0.413788	0.567106	0.508161	0.654887	-0.282618	0.249383	MED13;CREB3L3;EPCAM;CTR9;GATA5;PPARGC1A;ESR1;NPAS2;TLR3;EGFR;ARNTL
actin filament organization (GO:0007015)	2/121	0.416936	0.570253	0.454567	0.617307	-0.608156	0.532028	COBL;NEDD9
enzyme linked receptor protein signaling pathway (GO:0007167)	2/121	0.416936	0.570253	0.454567	0.617307	-0.603146	0.527645	NEDD9;PTPRG
protein polymerization (GO:0051258)	1/46	0.419762	0.572364	0.445617	0.612156	-0.956059	0.829924	COBL
peptidyl-asparagine modification (GO:0018196)	1/46	0.419762	0.572364	0.445617	0.612156	-0.776998	0.674486	NUDT14
peptidyl-tyrosine autophosphorylation (GO:0038083)	1/46	0.419762	0.572364	0.445617	0.612156	-0.703595	0.610768	EGFR
negative regulation of cell migration (GO:0030336)	2/122	0.420995	0.573462	0.458722	0.618282	-0.412247	0.356648	DLC1;PTPRG
positive regulation of ion transport (GO:0043270)	1/47	0.426595	0.576981	0.452542	0.615807	-0.878249	0.748197	MYLK
regulation of cellular component movement (GO:0051270)	1/47	0.426595	0.576981	0.452542	0.615807	-0.870608	0.741688	EGFR
negative regulation of protein modification by small protein conjugation or removal (GO:1903321)	1/47	0.426595	0.576981	0.452542	0.615807	-0.843688	0.718754	USP4
positive regulation of protein localization to cell periphery (GO:1904377)	1/47	0.426595	0.576981	0.452542	0.615807	-0.834377	0.710822	EGFR
protein methylation (GO:0006479)	1/47	0.426595	0.576981	0.452542	0.615807	-0.808245	0.68856	METTL21A
regulation of DNA metabolic process (GO:0051052)	1/47	0.426595	0.576981	0.452542	0.615807	-0.735349	0.626458	IL7R
regulation of cell growth (GO:0001558)	3/202	0.424415	0.576981	0.471525	0.629941	-0.421498	0.361242	SGK2;EGFR;ESR2
protein polyubiquitination (GO:0000209)	4/284	0.428772	0.57934	0.483908	0.638492	-0.336573	0.28502	PELI2;FBXL18;ANAPC5;FBXL22
positive regulation of tumor necrosis factor production (GO:0032760)	1/48	0.433349	0.580254	0.459382	0.618282	-0.995305	0.832286	TLR3
regulation of organelle assembly (GO:1902115)	1/48	0.433349	0.580254	0.459382	0.618282	-0.934789	0.781682	PIKFYVE
regulation of intrinsic apoptotic signaling pathway (GO:2001242)	1/48	0.433349	0.580254	0.459382	0.618282	-0.822333	0.687645	BOK
fatty acid biosynthetic process (GO:0006633)	1/48	0.433349	0.580254	0.459382	0.618282	-0.750333	0.627438	ABHD3
negative regulation of cellular biosynthetic process (GO:0031327)	1/48	0.433349	0.580254	0.459382	0.618282	-0.746073	0.623875	APOC3
response to glucose (GO:0009749)	1/48	0.433349	0.580254	0.459382	0.618282	-0.739021	0.617979	GYS2
platelet degranulation (GO:0002576)	2/125	0.433085	0.580254	0.471079	0.629941	-0.622819	0.521188	CHID1;APOA1
heterophilic cell-cell adhesion via plasma membrane cell adhesion molecules (GO:0007157)	1/48	0.433349	0.580254	0.459382	0.618282	-0.559557	0.467908	TENM2
regulation of autophagy (GO:0010506)	3/204	0.430638	0.580254	0.477911	0.634928	-0.377376	0.317934	RAB39B;TMEM150C;BOK
G-protein coupled receptor signaling pathway, coupled to cyclic nucleotide second messenger (GO:0007187)	2/126	0.437085	0.584672	0.475161	0.632445	-0.378803	0.313508	CHRM2;GRK5
interstrand cross-link repair (GO:0036297)	1/49	0.440023	0.585677	0.466137	0.624783	-1.07826	0.885174	SLX4
intrinsic apoptotic signaling pathway in response to DNA damage (GO:0008630)	1/49	0.440023	0.585677	0.466137	0.624783	-0.965482	0.792591	BOK
regulation of mitochondrion organization (GO:0010821)	1/49	0.440023	0.585677	0.466137	0.624783	-0.927946	0.761777	PPARGC1A
pattern recognition receptor signaling pathway (GO:0002221)	1/49	0.440023	0.585677	0.466137	0.624783	-0.906277	0.743988	TLR3
positive regulation of signal transduction (GO:0009967)	3/207	0.439928	0.585677	0.487422	0.638609	-0.40581	0.333228	CUX2;EVC;TLR3
organic hydroxy compound biosynthetic process (GO:1901617)	1/50	0.446619	0.590348	0.472808	0.629941	-1.04307	0.840766	FAXDC2
glutathione metabolic process (GO:0006749)	1/50	0.446619	0.590348	0.472808	0.629941	-0.829234	0.668403	MMACHC
RNA methylation (GO:0001510)	1/50	0.446619	0.590348	0.472808	0.629941	-0.800843	0.645519	TFB1M
vesicle organization (GO:0016050)	2/128	0.445039	0.590348	0.483266	0.638492	-0.616062	0.498759	TC2N;DNM1
establishment of protein localization to mitochondrion (GO:0072655)	1/50	0.446619	0.590348	0.472808	0.629941	-0.46452	0.374426	TIMM9
positive regulation of protein kinase B signaling (GO:0051897)	2/128	0.445039	0.590348	0.483266	0.638492	-0.458211	0.370965	ESR1;EGFR
ion transport (GO:0006811)	4/290	0.444441	0.590348	0.499979	0.650604	-0.457036	0.370628	SLC20A2;SGK2;CLCN2;RYR3
regulation of mRNA stability (GO:0043488)	2/129	0.448993	0.592317	0.487291	0.638609	-0.537927	0.430744	XRN1;PCBP4
regulation of protein processing (GO:0070613)	2/129	0.448993	0.592317	0.487291	0.638609	-0.449921	0.360274	CPB2;C6
proteolysis (GO:0006508)	4/292	0.449636	0.592581	0.505288	0.652441	-0.247476	0.197812	CPB2;TMPRSS2;PSEN1;TRHDE
heart morphogenesis (GO:0003007)	1/51	0.453137	0.594854	0.479396	0.634928	-0.941638	0.745363	DLC1
receptor internalization (GO:0031623)	1/51	0.453137	0.594854	0.479396	0.634928	-0.85709	0.678438	DNM1
negative regulation of protein ubiquitination (GO:0031397)	1/51	0.453137	0.594854	0.479396	0.634928	-0.850398	0.673141	USP4
regulation of cellular protein metabolic process (GO:0032268)	1/51	0.453137	0.594854	0.479396	0.634928	-0.736956	0.583345	CYFIP2
protein localization to plasma membrane (GO:0072659)	2/131	0.456853	0.598557	0.49528	0.647005	-0.587649	0.460361	KCNB2;ABCA12
generation of neurons (GO:0048699)	2/131	0.456853	0.598557	0.49528	0.647005	-0.493464	0.386577	MARK1;ARNTL
regulation of cellular amine metabolic process (GO:0033238)	1/52	0.459579	0.599199	0.485903	0.638492	-0.99079	0.770283	OAZ2
telomere maintenance (GO:0000723)	1/52	0.459579	0.599199	0.485903	0.638492	-0.856776	0.666095	TEN1
peptidyl-tyrosine modification (GO:0018212)	1/52	0.459579	0.599199	0.485903	0.638492	-0.757792	0.58914	EGFR
regulation of cellular amino acid metabolic process (GO:0006521)	1/52	0.459579	0.599199	0.485903	0.638492	-0.688144	0.534993	OAZ2
arachidonic acid metabolic process (GO:0019369)	1/52	0.459579	0.599199	0.485903	0.638492	-0.605744	0.470932	CYP2C18
positive regulation of cell-substrate adhesion (GO:0010811)	1/53	0.465946	0.606318	0.492328	0.644406	-0.888032	0.678177	APOA1
regulation of cellular macromolecule biosynthetic process (GO:2000112)	8/632	0.465847	0.606318	0.546712	0.680341	-0.180128	0.137599	CYFIP2;CTR9;ZMYND11;PPARGC1A;ESR1;ESR2;SUPT3H;ARNTL
positive regulation of sequence-specific DNA binding transcription factor activity (GO:0051091)	3/216	0.467437	0.607668	0.515444	0.659605	-0.501339	0.381263	PPARGC1A;ESR1;ESR2
positive regulation of cytosolic calcium ion concentration (GO:0007204)	2/134	0.46852	0.608486	0.507117	0.654171	-0.47169	0.357624	GLP1R;ESR1
embryonic organ development (GO:0048568)	1/54	0.472238	0.611534	0.498673	0.649537	-0.780012	0.585222	COBL
regulation of calcium ion-dependent exocytosis (GO:0017158)	1/54	0.472238	0.611534	0.498673	0.649537	-0.705778	0.529526	TC2N
negative regulation of cellular response to transforming growth factor beta stimulus (GO:1903845)	1/54	0.472238	0.611534	0.498673	0.649537	-0.662528	0.497077	CIDEA
membrane fusion (GO:0061025)	1/55	0.478456	0.614829	0.50494	0.652441	-0.970491	0.715438	DNM1
transport of virus (GO:0046794)	1/55	0.478456	0.614829	0.50494	0.652441	-0.920003	0.678218	NMT2
intracellular transport of virus (GO:0075733)	1/55	0.478456	0.614829	0.50494	0.652441	-0.818299	0.603243	NMT2
positive regulation of response to stimulus (GO:0048584)	1/55	0.478456	0.614829	0.50494	0.652441	-0.793156	0.584708	EGFR
RNA modification (GO:0009451)	1/55	0.478456	0.614829	0.50494	0.652441	-0.736234	0.542745	TFB1M
protein targeting to mitochondrion (GO:0006626)	1/55	0.478456	0.614829	0.50494	0.652441	-0.57212	0.421762	TIMM9
glycosphingolipid metabolic process (GO:0006687)	1/55	0.478456	0.614829	0.50494	0.652441	-0.516157	0.380507	STS
mitochondrial transport (GO:0006839)	2/136	0.476216	0.614829	0.514908	0.659605	-0.410545	0.304577	TIMM9;SLC25A42
ion transmembrane transport (GO:0034220)	3/220	0.479473	0.615545	0.527637	0.667277	-0.412779	0.303421	SGK2;CLCN2;RYR3
regulation of axonogenesis (GO:0050770)	1/56	0.484601	0.617981	0.511129	0.655557	-0.823656	0.596681	PLXNA2
regulation of RNA splicing (GO:0043484)	1/56	0.484601	0.617981	0.511129	0.655557	-0.73849	0.534984	RBM38
positive regulation of cysteine-type endopeptidase activity (GO:2001056)	1/56	0.484601	0.617981	0.511129	0.655557	-0.593869	0.430217	CYFIP2
negative regulation of transforming growth factor beta receptor signaling pathway (GO:0030512)	1/56	0.484601	0.617981	0.511129	0.655557	-0.592806	0.429447	CIDEA
Notch signaling pathway (GO:0007219)	1/56	0.484601	0.617981	0.511129	0.655557	-0.557445	0.40383	PSEN1
positive regulation of transferase activity (GO:0051347)	2/138	0.483844	0.617981	0.522617	0.662882	-0.553814	0.402065	SORL1;EGFR
regulation of cytosolic calcium ion concentration (GO:0051480)	2/138	0.483844	0.617981	0.522617	0.662882	-0.475343	0.345095	GLP1R;ESR1
positive regulation of protein transport (GO:0051222)	1/57	0.490674	0.623351	0.51724	0.659605	-0.818345	0.582642	OAZ2
regulation of tumor necrosis factor-mediated signaling pathway (GO:0010803)	1/57	0.490674	0.623351	0.51724	0.659605	-0.704204	0.501376	APOA1
anion transport (GO:0006820)	1/57	0.490674	0.623351	0.51724	0.659605	-0.645377	0.459493	SLC22A5
cellular iron ion homeostasis (GO:0006879)	1/57	0.490674	0.623351	0.51724	0.659605	-0.617534	0.439669	ABCG2
cellular response to growth factor stimulus (GO:0071363)	2/140	0.491403	0.623686	0.530245	0.667919	-0.605754	0.430383	PDE8A;EGFR
I-kappaB kinase/NF-kappaB signaling (GO:0007249)	1/58	0.496675	0.627404	0.523276	0.662882	-0.805879	0.563969	TLR3
epidermal growth factor receptor signaling pathway (GO:0007173)	1/58	0.496675	0.627404	0.523276	0.662882	-0.757751	0.530288	EGFR
positive regulation of cell death (GO:0010942)	1/58	0.496675	0.627404	0.523276	0.662882	-0.572685	0.400776	DLC1
chloride transmembrane transport (GO:1902476)	1/58	0.496675	0.627404	0.523276	0.662882	-0.556708	0.389595	CLCN2
cellular respiration (GO:0045333)	1/58	0.496675	0.627404	0.523276	0.662882	-0.530439	0.371211	PPARGC1A
post-Golgi vesicle-mediated transport (GO:0006892)	1/59	0.502607	0.631328	0.529237	0.667277	-0.872148	0.599992	SORL1
regulation of epidermal growth factor receptor signaling pathway (GO:0042058)	1/59	0.502607	0.631328	0.529237	0.667277	-0.827234	0.569093	EGFR
sodium ion transport (GO:0006814)	1/59	0.502607	0.631328	0.529237	0.667277	-0.806921	0.555119	SLC4A4
receptor metabolic process (GO:0043112)	1/59	0.502607	0.631328	0.529237	0.667277	-0.683176	0.469989	DNM1
cell-cell adhesion via plasma-membrane adhesion molecules (GO:0098742)	2/143	0.502611	0.631328	0.541531	0.678942	-0.521018	0.358429	TENM2;CLDN1
transmembrane receptor protein tyrosine kinase signaling pathway (GO:0007169)	5/397	0.50081	0.631328	0.564127	0.693633	-0.154518	0.106854	CYFIP2;NEDD9;PSEN1;DNM1;PTPRG
cellular protein metabolic process (GO:0044267)	6/485	0.506922	0.636147	0.576606	0.702526	-0.292579	0.198778	PAPPA;APOA1;OMA1;PSEN1;SORL1;CHGB
regulation of protein metabolic process (GO:0051246)	1/60	0.508468	0.636893	0.535123	0.672798	-0.778494	0.526536	ABTB1
regulation of extrinsic apoptotic signaling pathway (GO:2001236)	1/60	0.508468	0.636893	0.535123	0.672798	-0.600494	0.406145	ZMYND11
endosomal transport (GO:0016197)	3/230	0.508988	0.636949	0.557363	0.687296	-0.400389	0.270395	DENND1B;PIKFYVE;EVI5
positive regulation of protein binding (GO:0032092)	1/61	0.514261	0.642347	0.540937	0.678833	-0.651738	0.433422	PSEN1
muscle organ development (GO:0007517)	1/61	0.514261	0.642347	0.540937	0.678833	-0.648089	0.430994	EVC
apoptotic process (GO:0006915)	3/232	0.514787	0.642405	0.563174	0.693098	-0.276247	0.183429	CYFIP2;DLC1;BOK
regulation of cellular ketone metabolic process (GO:0010565)	1/62	0.519986	0.644686	0.546678	0.680341	-0.830728	0.543258	OAZ2
regulation of vesicle fusion (GO:0031338)	1/62	0.519986	0.644686	0.546678	0.680341	-0.757013	0.495051	EVI5
potassium ion transport (GO:0006813)	1/62	0.519986	0.644686	0.546678	0.680341	-0.735196	0.480784	KCNB2
RNA 3'-end processing (GO:0031123)	1/62	0.519986	0.644686	0.546678	0.680341	-0.656677	0.429436	ZCCHC6
negative regulation of MAP kinase activity (GO:0043407)	1/62	0.519986	0.644686	0.546678	0.680341	-0.580212	0.379432	SORL1
actin cytoskeleton reorganization (GO:0031532)	1/62	0.519986	0.644686	0.546678	0.680341	-0.566538	0.370489	NEDD9
regulation of DNA replication (GO:0006275)	1/62	0.519986	0.644686	0.546678	0.680341	-0.508096	0.332271	EGFR
positive regulation of type I interferon production (GO:0032481)	1/63	0.525644	0.649296	0.552347	0.684809	-0.680355	0.437558	TLR3
negative regulation of peptidase activity (GO:0010466)	1/63	0.525644	0.649296	0.552347	0.684809	-0.680019	0.437341	SERPINF1
DNA damage response, signal transduction by p53 class mediator resulting in cell cycle arrest (GO:0006977)	1/63	0.525644	0.649296	0.552347	0.684809	-0.664704	0.427492	PCBP4
regulation of actin filament-based process (GO:0032970)	1/63	0.525644	0.649296	0.552347	0.684809	-0.566555	0.364369	DLC1
heart development (GO:0007507)	2/150	0.528136	0.651774	0.567132	0.695079	-0.18798	0.120007	DLC1;GATA5
iron ion homeostasis (GO:0055072)	1/64	0.531235	0.651993	0.557947	0.687296	-0.740936	0.468679	ABCG2
adenylate cyclase-inhibiting G-protein coupled receptor signaling pathway (GO:0007193)	1/64	0.531235	0.651993	0.557947	0.687296	-0.727966	0.460475	CHRM2
oligosaccharide metabolic process (GO:0009311)	1/64	0.531235	0.651993	0.557947	0.687296	-0.620942	0.392777	B3GALT5
carbohydrate homeostasis (GO:0033500)	1/64	0.531235	0.651993	0.557947	0.687296	-0.6104	0.386109	G6PC
nuclear-transcribed mRNA catabolic process, deadenylation-dependent decay (GO:0000288)	1/64	0.531235	0.651993	0.557947	0.687296	-0.44339	0.280467	ZCCHC6
signal transduction involved in mitotic G1 DNA damage checkpoint (GO:0072431)	1/64	0.531235	0.651993	0.557947	0.687296	-0.415632	0.262908	PCBP4
glycolipid metabolic process (GO:0006664)	1/66	0.542222	0.661234	0.568937	0.695079	-0.629834	0.385509	STS
negative regulation of blood vessel morphogenesis (GO:2000181)	1/66	0.542222	0.661234	0.568937	0.695079	-0.594758	0.36404	SERPINF1
chromatin assembly (GO:0031497)	1/66	0.542222	0.661234	0.568937	0.695079	-0.57878	0.35426	M1AP
regulation of myeloid cell differentiation (GO:0045637)	1/66	0.542222	0.661234	0.568937	0.695079	-0.565053	0.345858	CTR9
negative regulation of cell adhesion (GO:0007162)	1/66	0.542222	0.661234	0.568937	0.695079	-0.516326	0.316033	PLXNA2
cellular protein localization (GO:0034613)	4/328	0.539938	0.661234	0.596123	0.7146	-0.365924	0.22552	USP4;RAB39B;EVI5;EGFR
negative regulation of apoptotic signaling pathway (GO:2001234)	1/66	0.542222	0.661234	0.568937	0.695079	-0.310652	0.190144	ZMYND11
positive regulation of cellular protein localization (GO:1903829)	1/67	0.547618	0.666601	0.574329	0.700389	-0.52144	0.313999	OAZ2
purine ribonucleotide metabolic process (GO:0009150)	1/67	0.547618	0.666601	0.574329	0.700389	-0.421009	0.253522	CROT
protein ubiquitination (GO:0016567)	6/507	0.550323	0.669285	0.619516	0.724348	-0.261826	0.156375	ABTB1;ASB9;CTR9;PELI2;FBXL18;FBXL22
negative regulation of protein serine/threonine kinase activity (GO:0071901)	1/68	0.552952	0.670047	0.579655	0.703679	-0.589793	0.349443	SORL1
regulation of protein localization to plasma membrane (GO:1903076)	1/68	0.552952	0.670047	0.579655	0.703679	-0.49257	0.29184	EGFR
regulation of cardiac conduction (GO:1903779)	1/68	0.552952	0.670047	0.579655	0.703679	-0.464225	0.275046	RYR3
negative regulation of protein binding (GO:0032091)	1/68	0.552952	0.670047	0.579655	0.703679	-0.436344	0.258527	SORL1
regulation of intracellular signal transduction (GO:1902531)	5/423	0.557105	0.674469	0.619936	0.724348	-0.142194	0.0831839	ZFAND6;DLC1;RGN;GPAT3;EGFR
regulation of endopeptidase activity (GO:0052548)	1/69	0.558222	0.674603	0.584914	0.708779	-0.567036	0.330581	SERPINF1
regulation of actin filament polymerization (GO:0030833)	1/69	0.558222	0.674603	0.584914	0.708779	-0.54977	0.320514	EPS8L3
axon guidance (GO:0007411)	2/159	0.559633	0.675697	0.59852	0.715767	-0.332251	0.192863	CYFIP2;PLXNA2
negative regulation of angiogenesis (GO:0016525)	1/70	0.563431	0.679059	0.590108	0.713781	-0.620684	0.356093	SERPINF1
positive regulation of neurogenesis (GO:0050769)	1/70	0.563431	0.679059	0.590108	0.713781	-0.526331	0.301961	SERPINF1
phospholipid metabolic process (GO:0006644)	1/71	0.568579	0.67915	0.595238	0.714179	-0.654585	0.369588	ENPP2
snRNA transcription (GO:0009301)	1/71	0.568579	0.67915	0.595238	0.714179	-0.618741	0.349351	ICE2
Rab protein signal transduction (GO:0032482)	1/71	0.568579	0.67915	0.595238	0.714179	-0.615975	0.347789	RAB39B
vascular endothelial growth factor receptor signaling pathway (GO:0048010)	1/71	0.568579	0.67915	0.595238	0.714179	-0.610697	0.344809	CYFIP2
protein ubiquitination involved in ubiquitin-dependent protein catabolic process (GO:0042787)	1/71	0.568579	0.67915	0.595238	0.714179	-0.604546	0.341336	ABTB1
regulation of Notch signaling pathway (GO:0008593)	1/71	0.568579	0.67915	0.595238	0.714179	-0.534659	0.301876	EGFR
protein localization to membrane (GO:0072657)	2/161	0.566427	0.67915	0.60526	0.715993	-0.511272	0.290611	KCNB2;ABCA12
snRNA transcription from RNA polymerase II promoter (GO:0042795)	1/71	0.568579	0.67915	0.595238	0.714179	-0.415344	0.234509	ICE2
negative regulation of developmental process (GO:0051093)	1/71	0.568579	0.67915	0.595238	0.714179	-0.373492	0.210879	OMA1
calcium-mediated signaling (GO:0019722)	1/71	0.568579	0.67915	0.595238	0.714179	-0.269666	0.152257	EGFR
recombinational repair (GO:0000725)	1/72	0.573666	0.680906	0.600303	0.715767	-0.836193	0.464679	SLX4
histone acetylation (GO:0016573)	1/72	0.573666	0.680906	0.600303	0.715767	-0.705003	0.391775	SUPT3H
positive regulation of growth (GO:0045927)	1/72	0.573666	0.680906	0.600303	0.715767	-0.680629	0.378231	EGFR
SCF-dependent proteasomal ubiquitin-dependent protein catabolic process (GO:0031146)	1/73	0.578694	0.680906	0.605306	0.715993	-0.681445	0.372738	FBXL18
negative regulation of ubiquitin-protein ligase activity involved in mitotic cell cycle (GO:0051436)	1/72	0.573666	0.680906	0.600303	0.715767	-0.638531	0.354836	ANAPC5
organelle membrane fusion (GO:0090174)	1/72	0.573666	0.680906	0.600303	0.715767	-0.619805	0.34443	TC2N
Rho protein signal transduction (GO:0007266)	1/73	0.578694	0.680906	0.605306	0.715993	-0.561153	0.306941	EPS8L3
lysosomal transport (GO:0007041)	1/73	0.578694	0.680906	0.605306	0.715993	-0.539857	0.295292	SORL1
negative regulation of cysteine-type endopeptidase activity (GO:2000117)	1/73	0.578694	0.680906	0.605306	0.715993	-0.482398	0.263863	CAST
regulation of ubiquitin-protein ligase activity involved in mitotic cell cycle (GO:0051439)	1/73	0.578694	0.680906	0.605306	0.715993	-0.47251	0.258455	ANAPC5
cell-cell junction organization (GO:0045216)	1/73	0.578694	0.680906	0.605306	0.715993	-0.444675	0.243229	CLDN1
glycoprotein biosynthetic process (GO:0009101)	1/73	0.578694	0.680906	0.605306	0.715993	-0.322416	0.176356	B3GALT5
regulation of protein kinase B signaling (GO:0051896)	2/164	0.576475	0.680906	0.61521	0.723236	-0.300834	0.165706	ESR1;EGFR
regulation of epithelial cell proliferation (GO:0050678)	1/73	0.578694	0.680906	0.605306	0.715993	-0.291077	0.159214	EGFR
positive regulation of cellular process (GO:0048522)	6/520	0.575154	0.680906	0.643699	0.737939	-0.247188	0.136724	GRK5;EPCAM;DLC1;IL7R;SORL1;EGFR
positive regulation of I-kappaB kinase/NF-kappaB signaling (GO:0043123)	2/164	0.576475	0.680906	0.61521	0.723236	-0.236982	0.130535	PELI2;TLR3
regulation of nucleic acid-templated transcription (GO:1903506)	7/608	0.575072	0.680906	0.64927	0.739887	0.0889029	-0.0491864	CTR9;ZMYND11;PPARGC1A;ESR1;ESR2;SUPT3H;ARNTL
canonical Wnt signaling pathway (GO:0060070)	1/74	0.583662	0.685547	0.610246	0.720563	-0.626356	0.337251	PSEN1
chloride transport (GO:0006821)	1/74	0.583662	0.685547	0.610246	0.720563	-0.213852	0.115145	CLCN2
regulation of inflammatory response (GO:0050727)	2/167	0.586354	0.688105	0.624968	0.726417	-0.260676	0.139157	APOA1;TLR3
positive regulation of defense response (GO:0031349)	1/75	0.588572	0.688897	0.615124	0.723236	-0.668382	0.354279	TLR3
positive regulation of epithelial cell migration (GO:0010634)	1/75	0.588572	0.688897	0.615124	0.723236	-0.508619	0.269596	ENPP2
nitrogen compound transport (GO:0071705)	1/75	0.588572	0.688897	0.615124	0.723236	-0.444889	0.235816	SLC6A12
gland development (GO:0048732)	1/76	0.593425	0.691554	0.619942	0.724348	-0.678453	0.354047	COBL
negative regulation of cellular amide metabolic process (GO:0034249)	1/76	0.593425	0.691554	0.619942	0.724348	-0.61906	0.323053	SORL1
regulation of actin cytoskeleton organization (GO:0032956)	1/76	0.593425	0.691554	0.619942	0.724348	-0.606593	0.316547	DLC1
purine ribonucleotide biosynthetic process (GO:0009152)	1/76	0.593425	0.691554	0.619942	0.724348	-0.444578	0.232001	PPCDC
cAMP-mediated signaling (GO:0019933)	1/76	0.593425	0.691554	0.619942	0.724348	-0.309096	0.1613	GLP1R
double-strand break repair via homologous recombination (GO:0000724)	1/77	0.59822	0.694122	0.6247	0.726417	-0.752247	0.386502	SLX4
positive regulation of ubiquitin-protein ligase activity involved in regulation of mitotic cell cycle transition (GO:0051437)	1/77	0.59822	0.694122	0.6247	0.726417	-0.594311	0.305355	ANAPC5
negative regulation of extrinsic apoptotic signaling pathway (GO:2001237)	1/77	0.59822	0.694122	0.6247	0.726417	-0.530958	0.272804	ZMYND11
positive regulation of apoptotic signaling pathway (GO:2001235)	1/77	0.59822	0.694122	0.6247	0.726417	-0.390307	0.200538	BOK
nucleic acid-templated transcription (GO:0097659)	1/77	0.59822	0.694122	0.6247	0.726417	-0.374392	0.192361	ESR1
negative regulation of ubiquitin protein ligase activity (GO:1904667)	1/78	0.602959	0.697807	0.629399	0.730299	-0.644466	0.326039	ANAPC5
negative regulation of transmembrane receptor protein serine/threonine kinase signaling pathway (GO:0090101)	1/78	0.602959	0.697807	0.629399	0.730299	-0.430354	0.217718	CIDEA
negative regulation of cellular process (GO:0048523)	6/535	0.602947	0.697807	0.670444	0.75566	-0.23043	0.116581	DLC1;PLXNA2;APOA1;PDE8A;NPAS2;ESR2
visual perception (GO:0007601)	1/79	0.607643	0.700804	0.634039	0.733142	-0.570588	0.284249	DHRS3
negative regulation of cell communication (GO:0010648)	1/79	0.607643	0.700804	0.634039	0.733142	-0.513141	0.25563	EGFR
sensory perception of mechanical stimulus (GO:0050954)	1/79	0.607643	0.700804	0.634039	0.733142	-0.507879	0.253009	TIMM9
adenylate cyclase-activating G-protein coupled receptor signaling pathway (GO:0007189)	1/79	0.607643	0.700804	0.634039	0.733142	-0.470198	0.234237	GLP1R
anaphase-promoting complex-dependent catabolic process (GO:0031145)	1/80	0.612271	0.703114	0.638621	0.735898	-0.594376	0.291589	ANAPC5
peptidyl-tyrosine phosphorylation (GO:0018108)	1/80	0.612271	0.703114	0.638621	0.735898	-0.571799	0.280513	EGFR
nuclear-transcribed mRNA catabolic process (GO:0000956)	2/175	0.611862	0.703114	0.650056	0.739887	-0.466059	0.228951	ZCCHC6;XRN1
regulation of transforming growth factor beta receptor signaling pathway (GO:0017015)	1/80	0.612271	0.703114	0.638621	0.735898	-0.429516	0.210712	CIDEA
cation transport (GO:0006812)	1/80	0.612271	0.703114	0.638621	0.735898	-0.428792	0.210357	SLC22A5
NIK/NF-kappaB signaling (GO:0038061)	1/81	0.616846	0.70414	0.643147	0.737938	-0.649604	0.313847	TLR3
ERBB signaling pathway (GO:0038127)	1/81	0.616846	0.70414	0.643147	0.737938	-0.584523	0.282405	EGFR
regulation of phosphatidylinositol 3-kinase signaling (GO:0014066)	1/81	0.616846	0.70414	0.643147	0.737938	-0.526758	0.254496	EGFR
regulation of programmed cell death (GO:0043067)	3/269	0.614955	0.70414	0.661988	0.747388	-0.442476	0.215135	CIDEA;OMA1;SGK2
negative regulation of defense response (GO:0031348)	1/81	0.616846	0.70414	0.643147	0.737938	-0.354085	0.171071	APOA1
negative regulation of MAPK cascade (GO:0043409)	1/81	0.616846	0.70414	0.643147	0.737938	-0.309897	0.149723	SORL1
protein autophosphorylation (GO:0046777)	2/176	0.614965	0.70414	0.653097	0.740471	-0.167835	0.0815998	GRK5;EGFR
positive regulation of binding (GO:0051099)	1/82	0.621366	0.706289	0.647616	0.739264	-0.643487	0.306194	PSEN1
sensory perception of sound (GO:0007605)	1/82	0.621366	0.706289	0.647616	0.739264	-0.637983	0.303575	TIMM9
epidermis development (GO:0008544)	1/82	0.621366	0.706289	0.647616	0.739264	-0.549389	0.261419	STS
positive regulation of protein targeting to mitochondrion (GO:1903955)	1/82	0.621366	0.706289	0.647616	0.739264	-0.507911	0.241682	SELENOI
sensory perception of light stimulus (GO:0050953)	1/82	0.621366	0.706289	0.647616	0.739264	-0.332128	0.158038	DHRS3
DNA damage response, signal transduction by p53 class mediator (GO:0030330)	1/83	0.625833	0.708361	0.652029	0.739887	-0.435864	0.204277	PCBP4
regulation of anatomical structure morphogenesis (GO:0022603)	1/83	0.625833	0.708361	0.652029	0.739887	-0.431478	0.202222	SH3D19
positive regulation of ubiquitin protein ligase activity (GO:1904668)	1/83	0.625833	0.708361	0.652029	0.739887	-0.410633	0.192452	ANAPC5
positive regulation of cell cycle arrest (GO:0071158)	1/83	0.625833	0.708361	0.652029	0.739887	-0.300526	0.140848	PCBP4
negative regulation of binding (GO:0051100)	1/83	0.625833	0.708361	0.652029	0.739887	-0.239356	0.112179	SORL1
establishment of protein localization to membrane (GO:0090150)	1/84	0.630248	0.712755	0.656387	0.743572	-0.504607	0.232948	EGFR
activation of GTPase activity (GO:0090630)	1/85	0.634611	0.715875	0.660691	0.746553	-0.639603	0.290855	EVI5
positive regulation of supramolecular fiber organization (GO:1902905)	1/85	0.634611	0.715875	0.660691	0.746553	-0.490639	0.223115	PSEN1
cellular response to molecule of bacterial origin (GO:0071219)	1/85	0.634611	0.715875	0.660691	0.746553	-0.239767	0.109033	CTR9
toll-like receptor signaling pathway (GO:0002224)	1/87	0.643183	0.724935	0.669139	0.754825	-0.340399	0.150227	TLR3
positive regulation of protein ubiquitination involved in ubiquitin-dependent protein catabolic process (GO:2000060)	1/88	0.647394	0.729067	0.673284	0.758223	-0.416503	0.181095	ANAPC5
organelle assembly (GO:0070925)	4/377	0.649515	0.730841	0.702527	0.78065	-0.291183	0.125654	IFT172;FBF1;CEP162;PTPDC1
regulation of protein targeting to mitochondrion (GO:1903214)	1/89	0.651556	0.732419	0.677378	0.762192	-0.604614	0.259012	SELENOI
protein phosphorylation (GO:0006468)	5/471	0.652011	0.732419	0.711159	0.784018	-0.238363	0.101946	GRK5;SGK2;TLR3;EGFR;MARK1
protein complex assembly (GO:0006461)	2/190	0.656428	0.736762	0.693497	0.775766	0.113098	-0.0476076	BCL9;BOK
negative regulation of transcription from RNA polymerase II promoter (GO:0000122)	6/566	0.657141	0.736944	0.72159	0.790678	-0.13493	0.0566515	TENM2;CUX2;CTR9;PSEN1;ESR1;ESR2
positive regulation of response to external stimulus (GO:0032103)	1/91	0.659733	0.737997	0.685412	0.769293	-0.631609	0.262699	TLR3
cell-matrix adhesion (GO:0007160)	1/91	0.659733	0.737997	0.685412	0.769293	-0.496039	0.206313	DLC1
regulation of Ras protein signal transduction (GO:0046578)	1/91	0.659733	0.737997	0.685412	0.769293	-0.0818999	0.0340639	EPS8L3
positive regulation of cellular protein metabolic process (GO:0032270)	1/92	0.663749	0.741251	0.689355	0.772423	-0.438021	0.179524	CYFIP2
cellular response to lipopolysaccharide (GO:0071222)	1/92	0.663749	0.741251	0.689355	0.772423	-0.18148	0.07438	CTR9
positive regulation of GTPase activity (GO:0043547)	2/193	0.664836	0.741717	0.701635	0.780307	-0.38546	0.15735	DOCK9;EVI5
positive regulation of MAPK cascade (GO:0043410)	3/290	0.665274	0.741717	0.710456	0.784018	-0.205913	0.083921	PELI2;PDE8A;EGFR
positive regulation of cellular metabolic process (GO:0031325)	1/93	0.667718	0.743243	0.693248	0.775766	-0.488823	0.19743	APOA1
neutrophil degranulation (GO:0043312)	5/480	0.668308	0.743243	0.726444	0.792108	-0.0211948	0.00854164	STBD1;DLC1;PSEN1;IQGAP2;ACAA1
positive regulation of intracellular signal transduction (GO:1902533)	5/480	0.668308	0.743243	0.726444	0.792108	0.153133	-0.0617137	PELI2;IL7R;ESR1;EGFR;BOK
cellular transition metal ion homeostasis (GO:0046916)	1/94	0.671641	0.745711	0.697093	0.778488	-0.520108	0.20702	ABCG2
proteolysis involved in cellular protein catabolic process (GO:0051603)	1/94	0.671641	0.745711	0.697093	0.778488	-0.112109	0.0446228	OMA1
respiratory electron transport chain (GO:0022904)	1/95	0.675517	0.746918	0.700889	0.780125	-0.674493	0.264588	PPARGC1A
skin development (GO:0043588)	1/95	0.675517	0.746918	0.700889	0.780125	-0.629673	0.247006	CLDN1
axon development (GO:0061564)	1/95	0.675517	0.746918	0.700889	0.780125	-0.531217	0.208384	MTR
vesicle fusion (GO:0006906)	1/95	0.675517	0.746918	0.700889	0.780125	-0.452328	0.177438	TC2N
neutrophil activation involved in immune response (GO:0002283)	5/484	0.67539	0.746918	0.73305	0.797363	-0.232091	0.0910875	STBD1;DLC1;PSEN1;IQGAP2;ACAA1
positive regulation of protein localization to membrane (GO:1905477)	1/96	0.679348	0.749297	0.704639	0.781052	-0.587687	0.227213	EGFR
interleukin-1-mediated signaling pathway (GO:0070498)	1/96	0.679348	0.749297	0.704639	0.781052	-0.214504	0.082932	PELI2
regulation of cytoskeleton organization (GO:0051493)	1/96	0.679348	0.749297	0.704639	0.781052	-0.114209	0.0441556	DLC1
regulation of gene expression (GO:0010468)	11/1038	0.680295	0.749724	0.764975	0.815526	0.146928	-0.056601	RBM38;CUX2;CTR9;ANXA7;ZMYND11;PPARGC1A;ESR1;TLR3;ESR2;SUPT3H;ARNTL
neutrophil mediated immunity (GO:0002446)	5/488	0.682372	0.751395	0.739541	0.803243	-0.0376744	0.0143984	STBD1;DLC1;PSEN1;IQGAP2;ACAA1
protein localization to nucleus (GO:0034504)	1/97	0.683134	0.751616	0.708342	0.784018	-0.670105	0.255353	PIKFYVE
negative regulation of cell motility (GO:2000146)	1/98	0.686875	0.75264	0.711998	0.784018	-0.468901	0.176121	DLC1
response to tumor necrosis factor (GO:0034612)	1/98	0.686875	0.75264	0.711998	0.784018	-0.459564	0.172613	ZFAND6
cellular response to organonitrogen compound (GO:0071417)	1/98	0.686875	0.75264	0.711998	0.784018	-0.429061	0.161156	RYR3
mRNA metabolic process (GO:0016071)	1/98	0.686875	0.75264	0.711998	0.784018	-0.383548	0.144062	PPARGC1A
mitochondrial respiratory chain complex assembly (GO:0033108)	1/98	0.686875	0.75264	0.711998	0.784018	-0.233848	0.087834	SMIM20
positive regulation of cell growth (GO:0030307)	1/99	0.690573	0.753608	0.715609	0.78541	-0.586426	0.217115	EGFR
response to UV (GO:0009411)	1/99	0.690573	0.753608	0.715609	0.78541	-0.494875	0.18322	EGFR
histone modification (GO:0016570)	1/99	0.690573	0.753608	0.715609	0.78541	-0.424045	0.156996	SUPT3H
phosphatidylinositol biosynthetic process (GO:0006661)	1/99	0.690573	0.753608	0.715609	0.78541	-0.312727	0.115782	PIKFYVE
positive regulation of ERK1 and ERK2 cascade (GO:0070374)	2/202	0.689073	0.753608	0.724982	0.792108	0.234484	-0.087324	PDE8A;EGFR
positive regulation of multicellular organismal process (GO:0051240)	2/203	0.691675	0.754196	0.727479	0.792591	0.0204071	-0.00752286	ENPP2;PPARGC1A
glycosaminoglycan biosynthetic process (GO:0006024)	1/100	0.694226	0.755784	0.719175	0.788677	-0.574773	0.209767	ABCC5
regulation of MAPK cascade (GO:0043408)	2/204	0.69426	0.755784	0.729957	0.794645	-0.325311	0.118709	PELI2;EGFR
regulation of kinase activity (GO:0043549)	1/102	0.701406	0.761705	0.726174	0.792108	-0.544183	0.193005	EGFR
regulation of protein ubiquitination (GO:0031396)	1/102	0.701406	0.761705	0.726174	0.792108	-0.518698	0.183966	USP4
intrinsic apoptotic signaling pathway (GO:0097193)	1/102	0.701406	0.761705	0.726174	0.792108	-0.226895	0.0804728	BOK
positive regulation of apoptotic process (GO:0043065)	3/308	0.70448	0.764424	0.747628	0.806017	-0.114814	0.0402186	DLC1;PSEN1;BOK
negative regulation of programmed cell death (GO:0043069)	4/409	0.711073	0.770953	0.760313	0.814447	-0.131766	0.0449297	GRK5;ZFAND6;PSEN1;EGFR
translational elongation (GO:0006414)	1/106	0.715265	0.77487	0.739656	0.803243	-0.585855	0.196322	LTN1
positive regulation of epithelial cell proliferation (GO:0050679)	1/108	0.721952	0.775838	0.746147	0.805069	-0.570284	0.185797	EGFR
response to endoplasmic reticulum stress (GO:0034976)	1/107	0.718628	0.775838	0.742922	0.804832	-0.541751	0.179001	CREB3L3
viral life cycle (GO:0019058)	1/108	0.721952	0.775838	0.746147	0.805069	-0.516928	0.168413	NMT2
cellular response to starvation (GO:0009267)	1/108	0.721952	0.775838	0.746147	0.805069	-0.450666	0.146825	ITFG2
regulation of response to external stimulus (GO:0032101)	1/108	0.721952	0.775838	0.746147	0.805069	-0.430602	0.140289	NMT2
positive regulation of cellular component organization (GO:0051130)	1/107	0.718628	0.775838	0.742922	0.804832	-0.417042	0.137795	CUX2
negative regulation of response to external stimulus (GO:0032102)	1/108	0.721952	0.775838	0.746147	0.805069	-0.323268	0.10532	APOA1
regulation of canonical Wnt signaling pathway (GO:0060828)	2/214	0.719134	0.775838	0.753706	0.809312	-0.227335	0.074954	PSEN1;ARNTL
RNA splicing (GO:0008380)	1/107	0.718628	0.775838	0.742922	0.804832	-0.141981	0.0469122	PPARGC1A
regulation of translation (GO:0006417)	2/214	0.719134	0.775838	0.753706	0.809312	-0.0192664	0.00635228	CYFIP2;LTN1
regulation of cell cycle (GO:0051726)	2/216	0.723901	0.777308	0.758235	0.812872	-0.190834	0.0616586	GRK5;ARNTL
Wnt signaling pathway (GO:0016055)	1/110	0.728483	0.780351	0.752477	0.80929	-0.492942	0.15616	PSEN1
negative regulation of protein kinase activity (GO:0006469)	1/110	0.728483	0.780351	0.752477	0.80929	-0.477222	0.15118	SORL1
circulatory system development (GO:0072359)	1/110	0.728483	0.780351	0.752477	0.80929	-0.285404	0.0904134	GATA5
positive regulation of establishment of protein localization to mitochondrion (GO:1903749)	1/111	0.731691	0.783161	0.755583	0.810678	-0.536744	0.167677	SELENOI
phosphatidylinositol metabolic process (GO:0046488)	1/113	0.737994	0.789276	0.761679	0.815258	-0.477745	0.145148	PIKFYVE
regulation of organelle organization (GO:0033043)	1/114	0.74109	0.789435	0.76467	0.815526	-0.430414	0.128966	EVI5
positive regulation of developmental process (GO:0051094)	1/114	0.74109	0.789435	0.76467	0.815526	-0.412822	0.123695	ENPP2
positive regulation of kinase activity (GO:0033674)	1/114	0.74109	0.789435	0.76467	0.815526	-0.254717	0.0763215	EGFR
positive regulation of cell proliferation (GO:0008284)	4/425	0.738757	0.789435	0.785787	0.829786	0.050619	-0.0153267	GRK5;EPCAM;IL7R;EGFR
positive regulation of canonical Wnt signaling pathway (GO:0090263)	1/114	0.74109	0.789435	0.76467	0.815526	0.0685901	-0.0205518	ARNTL
Ras protein signal transduction (GO:0007265)	2/224	0.74229	0.789457	0.775643	0.821666	-0.299726	0.089323	RAB39B;EPS8L3
protein transport (GO:0015031)	3/327	0.741976	0.789457	0.782653	0.828437	-0.231324	0.0690358	TIMM9;RAB39B;EVI5
negative regulation of cell growth (GO:0030308)	1/116	0.747173	0.790643	0.770541	0.819503	-0.472164	0.137616	ESR2
protein O-linked glycosylation (GO:0006493)	1/116	0.747173	0.790643	0.770541	0.819503	-0.341614	0.099566	B3GALT5
peptidyl-lysine modification (GO:0018205)	1/116	0.747173	0.790643	0.770541	0.819503	-0.302025	0.0880275	METTL21A
cellular response to DNA damage stimulus (GO:0006974)	3/330	0.747539	0.790643	0.787803	0.831259	-0.251879	0.0732889	SLX4;USP45;BOK
cellular protein modification process (GO:0006464)	10/1002	0.745354	0.790643	0.817509	0.85586	0.100558	-0.0295536	STS;ASB9;FBXL18;APOA1;B3GALT5;SGK2;FBXL22;DUSP13;MARK1;CHGB
regulation of apoptotic process (GO:0042981)	8/816	0.747363	0.790643	0.811905	0.851991	0.254589	-0.0741375	GRK5;ZFAND6;CIDEA;OMA1;PSEN1;SGK2;EGFR;BOK
negative regulation of transcription, DNA-templated (GO:0045892)	8/814	0.744942	0.790643	0.809812	0.850835	0.341671	-0.100605	HIC2;TENM2;CUX2;CTR9;PSEN1;ESR1;ESR2;ARNTL
sphingolipid metabolic process (GO:0006665)	1/117	0.750161	0.790918	0.773421	0.819961	-0.507734	0.145957	STS
positive regulation of peptidyl-tyrosine phosphorylation (GO:0050731)	1/117	0.750161	0.790918	0.773421	0.819961	-0.495625	0.142476	ENPP2
regulation of macroautophagy (GO:0016241)	1/117	0.750161	0.790918	0.773421	0.819961	-0.34172	0.0982332	PIKFYVE
chromatin remodeling (GO:0006338)	1/117	0.750161	0.790918	0.773421	0.819961	-0.194191	0.0558235	ESR1
macromolecular complex assembly (GO:0065003)	1/121	0.761766	0.801891	0.784588	0.829174	-0.505271	0.137492	PPARGC1A
negative regulation of growth (GO:0045926)	1/121	0.761766	0.801891	0.784588	0.829174	0.0933532	-0.0254029	ESR2
regulation of cell proliferation (GO:0042127)	7/741	0.771891	0.811911	0.829161	0.863018	-0.10081	0.0261008	GRK5;EPCAM;DLC1;IL7R;SGK2;EGFR;BOK
dephosphorylation (GO:0016311)	1/125	0.772834	0.812264	0.795208	0.838412	-0.422752	0.108939	DUSP13
protein dephosphorylation (GO:0006470)	1/126	0.77552	0.814448	0.79778	0.840462	-0.504501	0.128255	DUSP13
G2/M transition of mitotic cell cycle (GO:0000086)	1/127	0.778174	0.816595	0.80032	0.842476	-0.30766	0.0771626	ABCB1
intracellular protein transport (GO:0006886)	3/348	0.778933	0.816751	0.816627	0.85586	0.00399068	-0.000996994	RAB39B;EVI5;SORL1
cell cycle G2/M phase transition (GO:0044839)	1/128	0.780797	0.818065	0.802829	0.844452	-0.108354	0.0268112	ABCB1
regulation of transcription, DNA-templated (GO:0006355)	16/1599	0.783368	0.820117	0.86553	0.888814	0.452383	-0.110451	CTR9;CREBL2;FOXK1;PSEN1;ESR1;NPAS2;EGFR;ESR2;SUPT3H;MED13L;ARNTL;HIC2;MED13;TTC21B;ZMYND11;PPARGC1A
protein glycosylation (GO:0006486)	1/131	0.788483	0.824827	0.810168	0.850835	0.113827	-0.0270505	B3GALT5
regulation of ERK1 and ERK2 cascade (GO:0070372)	2/248	0.791296	0.827123	0.821471	0.85834	-0.133176	0.0311744	PDE8A;EGFR
transcription, DNA-templated (GO:0006351)	3/357	0.793392	0.828668	0.829758	0.863018	0.201535	-0.0466428	CTR9;NELFA;ESR1
Fc-gamma receptor signaling pathway involved in phagocytosis (GO:0038096)	1/134	0.7959	0.830639	0.817236	0.85586	-0.474988	0.108431	CYFIP2
Fc-gamma receptor signaling pathway (GO:0038094)	1/135	0.798314	0.83251	0.819533	0.857308	0.121683	-0.0274093	CYFIP2
Fc receptor mediated stimulatory signaling pathway (GO:0002431)	1/136	0.8007	0.834348	0.821801	0.85834	-0.241935	0.0537746	CYFIP2
muscle contraction (GO:0006936)	1/138	0.805388	0.83858	0.826253	0.862318	-0.290194	0.062807	MYLK
regulation of vesicle-mediated transport (GO:0060627)	1/139	0.807691	0.839811	0.828438	0.863018	-0.38317	0.081836	EVI5
response to lipid (GO:0033993)	1/141	0.812215	0.839811	0.832725	0.863018	-0.271234	0.0564142	ESR1
positive regulation of Wnt signaling pathway (GO:0030177)	1/141	0.812215	0.839811	0.832725	0.863018	-0.257907	0.0536423	ARNTL
regulation of small GTPase mediated signal transduction (GO:0051056)	1/141	0.812215	0.839811	0.832725	0.863018	-0.244554	0.0508649	DLC1
antigen receptor-mediated signaling pathway (GO:0050851)	2/258	0.809176	0.839811	0.837969	0.865772	-0.216842	0.0459137	DENND1B;SPG21
positive regulation of programmed cell death (GO:0043068)	2/258	0.809176	0.839811	0.837969	0.865772	-0.194887	0.041265	PSEN1;BOK
inorganic cation transmembrane transport (GO:0098662)	1/141	0.812215	0.839811	0.832725	0.863018	-0.14503	0.0301648	RYR3
negative regulation of sequence-specific DNA binding transcription factor activity (GO:0043433)	1/141	0.812215	0.839811	0.832725	0.863018	-0.0699526	0.0145495	ESR1
neuron differentiation (GO:0030182)	1/140	0.809966	0.839811	0.830595	0.863018	0.00794165	-0.00167381	TENM2
double-strand break repair (GO:0006302)	1/142	0.814437	0.841459	0.834829	0.864529	-0.287289	0.0589685	SLX4
positive regulation of macromolecule biosynthetic process (GO:0010557)	1/143	0.816633	0.843077	0.836906	0.865772	-0.29393	0.0595403	EGFR
neuron development (GO:0048666)	1/145	0.820947	0.846879	0.840983	0.868216	-0.329798	0.0650679	TENM2
peptidyl-serine phosphorylation (GO:0018105)	1/146	0.823067	0.848411	0.842983	0.86961	-0.100046	0.0194807	SGK2
skeletal system development (GO:0001501)	1/147	0.825161	0.849916	0.844958	0.870977	-0.298669	0.0573973	EVC
Golgi vesicle transport (GO:0048193)	2/272	0.831922	0.856221	0.858763	0.883846	0.182272	-0.0335411	CUX2;SORL1
cellular response to interleukin-1 (GO:0071347)	1/151	0.833294	0.856974	0.852615	0.878193	-0.274862	0.0501262	PELI2
phosphorylation (GO:0016310)	3/387	0.836019	0.859117	0.867882	0.890494	0.434689	-0.0778546	FGGY;SGK2;MARK1
positive regulation of macromolecule metabolic process (GO:0010604)	2/277	0.839436	0.861967	0.865581	0.888814	0.193809	-0.0339214	CUX2;TLR3
response to lipopolysaccharide (GO:0032496)	1/156	0.842932	0.864894	0.861659	0.886145	-0.0157283	0.00268748	CTR9
DNA repair (GO:0006281)	2/289	0.856249	0.877884	0.880737	0.90206	-0.000609846	9.46447e-05	SLX4;USP45
T cell receptor signaling pathway (GO:0050852)	1/164	0.857213	0.8782	0.874995	0.897104	-0.352593	0.0543237	DENND1B
neuron projection development (GO:0031175)	1/168	0.863861	0.884334	0.881176	0.90206	0.0921715	-0.0134887	APOA1
gene expression (GO:0010467)	3/412	0.865562	0.885399	0.893724	0.913509	-0.0606809	0.0087609	M1AP;SORL1;ESR1
peptidyl-serine modification (GO:0018209)	1/171	0.868643	0.887873	0.885611	0.905907	0.00798183	-0.00112402	SGK2
regulation of angiogenesis (GO:0045765)	1/178	0.879162	0.897255	0.895329	0.913754	-0.0127775	0.00164556	SERPINF1
positive regulation of MAP kinase activity (GO:0043406)	1/178	0.879162	0.897255	0.895329	0.913754	-0.0118916	0.00153147	EGFR
DNA metabolic process (GO:0006259)	2/315	0.887305	0.904876	0.908331	0.925613	-0.134436	0.0160739	SLX4;USP45
regulation of mitotic cell cycle phase transition (GO:1901990)	1/185	0.888842	0.905753	0.904226	0.922132	-0.0289025	0.00340575	ANAPC5
RNA metabolic process (GO:0016070)	1/192	0.89775	0.914134	0.912371	0.929022	0.0829162	-0.00894369	M1AP
cellular response to tumor necrosis factor (GO:0071356)	1/195	0.901346	0.917099	0.915647	0.93165	-0.172115	0.0178769	ZFAND6
nervous system development (GO:0007399)	3/456	0.906356	0.921497	0.928453	0.942531	-0.0495943	0.00487625	CHRM2;MTR;NPAS2
rRNA metabolic process (GO:0016072)	1/201	0.908165	0.922635	0.921838	0.937237	0.0881248	-0.00848896	XRN1
rRNA processing (GO:0006364)	1/203	0.910332	0.924136	0.9238	0.938519	-0.105603	0.00992095	TFB1M
central nervous system development (GO:0007417)	1/218	0.925042	0.938357	0.937032	0.950519	-0.227714	0.0177425	NPAS2
positive regulation of cytokine production (GO:0001819)	1/221	0.927682	0.940323	0.93939	0.95219	0.00784925	-0.000589212	TLR3
mitotic cell cycle phase transition (GO:0044772)	1/222	0.928542	0.940482	0.940157	0.952246	-0.20527	0.0152187	ABCB1
axonogenesis (GO:0007409)	1/224	0.93023	0.94148	0.941661	0.953049	0.231602	-0.0167504	CYFIP2
negative regulation of gene expression (GO:0010629)	4/619	0.935453	0.946052	0.954463	0.963821	0.0590451	-0.00393972	HIC2;ANXA7;ESR1;ARNTL
activation of protein kinase activity (GO:0032147)	1/234	0.938093	0.948005	0.948635	0.959383	-0.189913	0.0121367	TLR3
defense response to bacterium (GO:0042742)	1/242	0.943742	0.952995	0.953612	0.963688	0.0361019	-0.00209037	TLR3
regulation of immune response (GO:0050776)	1/252	0.950088	0.957835	0.959165	0.967631	-0.0847702	0.00434029	DENND1B
protein modification by small protein conjugation (GO:0032446)	2/399	0.950157	0.957835	0.962025	0.969263	-0.0518244	0.0026497	ASB9;CTR9
inflammatory response (GO:0006954)	1/253	0.950682	0.957835	0.959682	0.967631	0.134411	-0.00679795	DLC1
MAPK cascade (GO:0000165)	1/279	0.963881	0.970403	0.97107	0.977641	-0.22533	0.00828933	EGFR
negative regulation of signal transduction (GO:0009968)	1/284	0.965982	0.971059	0.97286	0.977973	-0.101567	0.00351519	EGFR
mRNA processing (GO:0006397)	1/284	0.965982	0.971059	0.97286	0.977973	-0.0959368	0.00332033	PPARGC1A
chemical synaptic transmission (GO:0007268)	1/290	0.968344	0.972235	0.974864	0.979252	-0.0860142	0.00276688	CHRM2
negative regulation of nucleic acid-templated transcription (GO:1903507)	2/445	0.968604	0.972235	0.976946	0.980607	0.0418207	-0.00133405	HIC2;ARNTL
cytokine-mediated signaling pathway (GO:0019221)	3/634	0.980816	0.983755	0.987322	0.990281	-0.119381	0.00231244	CTR9;PELI2;IL7R
negative regulation of cellular macromolecule biosynthetic process (GO:2000113)	2/513	0.984397	0.986607	0.989164	0.991385	-0.052347	0.000823219	HIC2;ARNTL
cellular macromolecule biosynthetic process (GO:0034645)	1/368	0.987602	0.98834	0.990754	0.991495	0.0672475	-0.000838921	ESR1
negative regulation of cell proliferation (GO:0008285)	1/364	0.986991	0.98834	0.990266	0.991495	0.239811	-0.00314026	DLC1
cellular response to cytokine stimulus (GO:0071345)	1/457	0.995765	0.995765	0.997066	0.997066	0.0850179	-0.000360786	ZFAND6

## Sheet: UP_KEGG_pathway
Term	Overlap	P-value	Adjusted P-value	Old P-value	Old Adjusted P-value	Z-score	Combined Score	Genes
Peroxisome	7/83	5.4996e-05	0.0095143	9.66903e-05	0.0167274	-11.758	115.326	ACSL1;ACOX1;CROT;ACAA1;PEX11G;CRAT;HAO2
Fatty acid degradation	5/44	0.000160417	0.0135405	0.000284414	0.0218887	-49.1664	429.603	CPT1A;ACSL1;ACOX1;ACAA1;ACADSB
PPAR signaling pathway	6/74	0.000234806	0.0135405	0.000379573	0.0218887	-19.24	160.784	CPT1A;ACSL1;ACOX1;APOC3;APOA1;ACAA1
ABC transporters	4/45	0.00189747	0.0656523	0.00275284	0.0952484	-12.3877	77.6366	ABCB1;ABCC5;ABCA12;ABCG2
Insulin resistance	6/108	0.00174326	0.0656523	0.00242952	0.0952484	-7.17339	45.5653	GYS2;CPT1A;G6PC;CREB3L3;OGA;PPARGC1A
Vitamin digestion and absorption	3/24	0.00270124	0.0658091	0.00400182	0.0960872	-23.5541	139.3	LMBRD1;APOA1;MMACHC
alpha-Linolenic acid metabolism	3/25	0.0030432	0.0658091	0.00444334	0.0960872	-22.3671	129.614	PLA2G12B;ACOX1;ACAA1
AMPK signaling pathway	6/120	0.00296322	0.0658091	0.00399945	0.0960872	-11.8488	68.9776	GYS2;CPT1A;G6PC;CREB3L3;PPARGC1A;FBP2
Pentose phosphate pathway	3/30	0.00514525	0.0989032	0.00708659	0.13622	-10.5014	55.3388	RGN;ALDOB;FBP2
Glucagon signaling pathway	5/103	0.00739843	0.127993	0.00954023	0.165046	-4.63716	22.7522	GYS2;CPT1A;G6PC;CREB3L3;PPARGC1A
Adipocytokine signaling pathway	4/69	0.00884871	0.139166	0.0113663	0.178761	-13.9634	66.0117	CPT1A;G6PC;ACSL1;PPARGC1A
Ether lipid metabolism	3/47	0.0177648	0.226326	0.0219924	0.280288	-39.312	158.448	PLA2G12B;ENPP2;SELENOI
Selenocompound metabolism	2/17	0.0166466	0.226326	0.0214384	0.280288	-35.3139	144.63	TXNRD2;MTR
Cholesterol metabolism	3/50	0.0209319	0.226326	0.0256191	0.280288	-28.4111	109.851	CETP;APOC3;APOA1
Valine, leucine and isoleucine degradation	3/48	0.0187884	0.226326	0.0231677	0.280288	-23.7463	94.3799	AOX1;ACAA1;ACADSB
Pantothenate and CoA biosynthesis	2/19	0.0206115	0.226326	0.0259226	0.280288	-11.3601	44.0989	PANK1;PPCDC
Glycerophospholipid metabolism	4/97	0.0275607	0.280471	0.0331236	0.337081	-3.41877	12.2781	PHOSPHO1;PLA2G12B;GPAT3;SELENOI
Retinol metabolism	3/67	0.0443073	0.351937	0.0518021	0.407591	-72.2495	225.173	AOX1;CYP2C18;DHRS3
Circadian rhythm	2/31	0.0511457	0.351937	0.0594199	0.407591	-73.9796	219.947	NPAS2;ARNTL
Cortisol synthesis and secretion	3/65	0.0410856	0.351937	0.0482366	0.407591	-56.2541	179.569	CREB3L3;PDE8A;CYP17A1
Biosynthesis of unsaturated fatty acids	2/27	0.0397981	0.351937	0.047115	0.407591	-38.0275	122.598	ACOX1;ACAA1
Bile secretion	3/72	0.0528923	0.351937	0.0612564	0.407591	-17.3169	50.9029	ABCB1;SLC4A4;ABCG2
Prolactin signaling pathway	3/70	0.0493683	0.351937	0.0573832	0.407591	-12.2246	36.7771	ESR1;ESR2;CYP17A1
Nicotinate and nicotinamide metabolism	2/30	0.0482103	0.351937	0.0562482	0.407591	-11.165	33.8542	NMRK1;AOX1
Glycolysis / Gluconeogenesis	3/68	0.045964	0.351937	0.0536317	0.407591	-5.80902	17.8912	G6PC;ALDOB;FBP2
Regulation of actin cytoskeleton	6/214	0.0411076	0.351937	0.0489186	0.407591	1.43208	-4.57057	CHRM2;CYFIP2;PIKFYVE;IQGAP2;EGFR;MYLK
Fructose and mannose metabolism	2/33	0.0572019	0.366516	0.0659428	0.422522	-36.8475	105.427	ALDOB;FBP2
Starch and sucrose metabolism	2/36	0.0667226	0.374294	0.076148	0.43317	-34.0847	92.2744	GYS2;G6PC
Complement and coagulation cascades	3/79	0.0661425	0.374294	0.0757393	0.43317	-32.9626	89.5245	CPB2;C6;F11
Vitamin B6 metabolism	1/6	0.0684695	0.374294	0.0812601	0.43317	-20.7153	55.5452	AOX1
Phosphonate and phosphinate metabolism	1/6	0.0684695	0.374294	0.0812601	0.43317	-10.1957	27.3385	SELENOI
FoxO signaling pathway	4/132	0.0704403	0.374294	0.0809897	0.43317	-1.61507	4.28477	G6PC;IL7R;SGK2;EGFR
Calcium signaling pathway	5/188	0.0713971	0.374294	0.0826278	0.43317	0.25776	-0.680358	CHRM2;ITPKA;RYR3;EGFR;MYLK
Insulin signaling pathway	4/137	0.0783512	0.387279	0.089675	0.440126	-2.18882	5.57395	GYS2;G6PC;PPARGC1A;FBP2
Estrogen signaling pathway	4/137	0.0783512	0.387279	0.089675	0.440126	-1.89253	4.81943	CREB3L3;ESR1;EGFR;ESR2
Insulin secretion	3/86	0.0807512	0.388055	0.0915869	0.440126	-11.2235	28.2425	GLP1R;CREB3L3;RAPGEF4
Fat digestion and absorption	2/41	0.0836386	0.391067	0.0941627	0.440274	-38.0517	94.4158	PLA2G12B;APOA1
Tryptophan metabolism	2/42	0.0871643	0.396827	0.0979016	0.44571	-13.7083	33.4477	AOX1;KMO
Endocrine and other factor-regulated calcium reabsorption	2/48	0.109187	0.437005	0.121157	0.489158	-250.512	554.808	ESR1;DNM1
Pancreatic secretion	3/98	0.108669	0.437005	0.121609	0.489158	-19.7995	43.9441	CPB2;PLA2G12B;SLC4A4
Prostate cancer	3/97	0.106214	0.437005	0.118981	0.489158	-8.82688	19.7925	CREB3L3;TMPRSS2;EGFR
Phosphatidylinositol signaling system	3/99	0.111146	0.437005	0.124259	0.489158	-6.44039	14.149	PIKFYVE;PPIP5K2;ITPKA
Cushing syndrome	4/155	0.110252	0.437005	0.12441	0.489158	0.0553374	-0.122018	CREB3L3;PDE8A;EGFR;CYP17A1
cAMP signaling pathway	5/212	0.105358	0.437005	0.12007	0.489158	28.1832	-63.4232	CHRM2;GLP1R;CREB3L3;ACOX1;RAPGEF4
PI3K-Akt signaling pathway	7/354	0.12486	0.480018	0.143347	0.539226	71.2857	-148.314	GYS2;CHRM2;G6PC;CREB3L3;IL7R;SGK2;EGFR
Parathyroid hormone synthesis, secretion and action	3/106	0.129069	0.485412	0.143378	0.539226	-13.7099	28.0698	CASR;CREB3L3;EGFR
Fatty acid biosynthesis	1/13	0.142472	0.524416	0.155981	0.574142	-37.7539	73.5677	ACSL1
Steroid hormone biosynthesis	2/60	0.156769	0.553489	0.170963	0.608108	-27.7263	51.3765	STS;CYP17A1
Thyroid hormone signaling pathway	3/116	0.156282	0.553489	0.172239	0.608108	-26.3655	48.9369	MED13;ESR1;MED13L
Endocytosis	5/244	0.160698	0.556015	0.180173	0.6234	49.0483	-89.6715	GRK5;DNM1;SPG21;EGFR;WASHC3
Arachidonic acid metabolism	2/63	0.169209	0.573982	0.183908	0.623845	-98.3403	174.714	PLA2G12B;GPX3
Nitrogen metabolism	1/17	0.182099	0.605829	0.195945	0.651893	-10.0442	17.1073	CA5B
Thyroid hormone synthesis	2/74	0.215994	0.674083	0.23237	0.73091	-17.0942	26.1969	CREB3L3;GPX3
One carbon pool by folate	1/20	0.210618	0.674083	0.224683	0.73091	-11.1928	17.4352	MTR
Inositol phosphate metabolism	2/74	0.215994	0.674083	0.23237	0.73091	-7.92191	12.1403	PIKFYVE;ITPKA
Apelin signaling pathway	3/137	0.2182	0.674083	0.237312	0.733126	-1.02907	1.5666	PPARGC1A;RYR3;MYLK
Synaptic vesicle cycle	2/78	0.233305	0.708102	0.250223	0.752864	-68.2312	99.3042	SLC6A12;DNM1
Proximal tubule bicarbonate reclamation	1/23	0.238146	0.710333	0.252405	0.752864	-9.64521	13.8396	SLC4A4
Breast cancer	3/147	0.249273	0.727808	0.269711	0.787098	-2.441	3.39105	ESR1;EGFR;ESR2
Phospholipase D signaling pathway	3/148	0.252419	0.727808	0.272982	0.787098	15.8239	-21.7842	DNM1;EGFR;RAPGEF4
Ascorbate and aldarate metabolism	1/27	0.27337	0.754022	0.287848	0.806397	-70.0749	90.8823	RGN
Hepatitis C	3/155	0.274586	0.754022	0.295992	0.806397	1.03271	-1.33476	CLDN1;TLR3;EGFR
Oxytocin signaling pathway	3/153	0.268229	0.754022	0.289401	0.806397	6.96597	-9.16662	RYR3;EGFR;MYLK
Glyoxylate and dicarboxylate metabolism	1/30	0.298719	0.759975	0.313334	0.806397	-646.632	781.295	HAO2
Linoleic acid metabolism	1/29	0.290368	0.759975	0.30494	0.806397	-61.6847	76.2796	PLA2G12B
Morphine addiction	2/91	0.289892	0.759975	0.30833	0.806397	-9.26027	11.4665	GRK5;PDE8A
JAK-STAT signaling pathway	3/162	0.296946	0.759975	0.319129	0.806397	0.864528	-1.04972	AOX1;IL7R;EGFR
Thermogenesis	4/231	0.288288	0.759975	0.313195	0.806397	2.42042	-3.01051	CPT1A;CREB3L3;ACSL1;PPARGC1A
Galactose metabolism	1/31	0.306971	0.769652	0.321627	0.806397	-43.7829	51.7077	G6PC
Choline metabolism in cancer	2/99	0.324536	0.802069	0.343732	0.840744	-2.55719	2.87775	SLC22A5;EGFR
African trypanosomiasis	1/37	0.354494	0.80694	0.369344	0.840744	-46.4708	48.1932	APOA1
Aldosterone-regulated sodium reabsorption	1/37	0.354494	0.80694	0.369344	0.840744	-40.0745	41.5598	NR3C2
Tyrosine metabolism	1/36	0.346805	0.80694	0.361628	0.840744	-12.9347	13.6978	AOX1
Prion diseases	1/35	0.339025	0.80694	0.353819	0.840744	-7.46558	8.07538	C6
Primary immunodeficiency	1/37	0.354494	0.80694	0.369344	0.840744	-7.37771	7.65116	IL7R
Longevity regulating pathway	2/102	0.337426	0.80694	0.356872	0.840744	-1.83466	1.99319	CREB3L3;PPARGC1A
Ferroptosis	1/40	0.377024	0.820914	0.391942	0.854217	-38.2272	37.2886	ACSL1
Bladder cancer	1/41	0.384359	0.820914	0.399295	0.854217	-27.265	26.0702	EGFR
Cholinergic synapse	2/112	0.379796	0.820914	0.399951	0.854217	-4.70112	4.55126	CHRM2;CREB3L3
Leukocyte transendothelial migration	2/112	0.379796	0.820914	0.399951	0.854217	-1.96679	1.90409	CLDN1;RAPGEF4
Transcriptional misregulation in cancer	3/186	0.373906	0.820914	0.398243	0.854217	8.39392	-8.25752	TMPRSS2;PROM1;SUPT3H
Carbohydrate digestion and absorption	1/44	0.405851	0.84593	0.42083	0.877152	-22.2948	20.1048	G6PC
Vasopressin-regulated water reabsorption	1/44	0.405851	0.84593	0.42083	0.877152	-13.0581	11.7754	CREB3L3
Glycosphingolipid biosynthesis	1/45	0.412847	0.847991	0.427837	0.881141	-793.087	701.626	B3GALT5
Hedgehog signaling pathway	1/47	0.426595	0.847991	0.441601	0.884511	-45.29	38.5834	EVC
Cocaine addiction	1/49	0.440023	0.847991	0.455037	0.884511	-43.7265	35.8963	CREB3L3
Cysteine and methionine metabolism	1/47	0.426595	0.847991	0.441601	0.884511	-35.1819	29.9721	MTR
Notch signaling pathway	1/48	0.433349	0.847991	0.44836	0.884511	-9.52596	7.96572	PSEN1
Ovarian steroidogenesis	1/49	0.440023	0.847991	0.455037	0.884511	-9.10817	7.47715	CYP17A1
Mineral absorption	1/51	0.453137	0.847991	0.468154	0.885335	-8.67293	6.86514	CLCN2
N-Glycan biosynthesis	1/50	0.446619	0.847991	0.461635	0.885335	-8.41412	6.7822	ALG14
Dopaminergic synapse	2/131	0.456853	0.847991	0.477858	0.885335	2.46345	-1.92985	CREB3L3;ARNTL
Relaxin signaling pathway	2/130	0.452931	0.847991	0.473906	0.885335	4.1138	-3.2582	CREB3L3;EGFR
Vascular smooth muscle contraction	2/132	0.460758	0.847991	0.481791	0.885335	5.79942	-4.49386	PLA2G12B;MYLK
Fanconi anemia pathway	1/54	0.472238	0.85997	0.487244	0.885335	-25.4555	19.0985	SLX4
Pathogenic Escherichia coli infection	1/55	0.478456	0.862217	0.493456	0.885335	-7.63065	5.62525	CLDN1
Endometrial cancer	1/58	0.496675	0.864228	0.511648	0.885335	-175.639	122.915	EGFR
Glycerolipid metabolism	1/61	0.514261	0.864228	0.529193	0.885335	-30.7024	20.4179	GPAT3
Glutathione metabolism	1/56	0.484601	0.864228	0.499593	0.885335	-20.8607	15.1121	GPX3
Chemical carcinogenesis	1/82	0.621366	0.864228	0.635715	0.885335	-24.6967	11.7516	CYP2C18
Central carbon metabolism in cancer	1/65	0.536761	0.864228	0.551619	0.885335	-18.2205	11.3369	EGFR
Salivary secretion	1/90	0.655668	0.864228	0.669689	0.885335	-13.0045	5.48922	RYR3
Colorectal cancer	1/86	0.638923	0.864228	0.653113	0.885335	-11.6756	5.23035	EGFR
Non-small cell lung cancer	1/66	0.542222	0.864228	0.557059	0.885335	-8.06758	4.93801	EGFR
Melanoma	1/72	0.573666	0.864228	0.588351	0.885335	-7.59623	4.22128	EGFR
IL-17 signaling pathway	1/93	0.667718	0.864228	0.681604	0.885335	-6.39612	2.58332	ANAPC5
RNA degradation	1/79	0.607643	0.864228	0.622102	0.885335	-4.42996	2.20686	XRN1
Adherens junction	1/72	0.573666	0.864228	0.588351	0.885335	-3.55146	1.97358	EGFR
Pancreatic cancer	1/75	0.588572	0.864228	0.603166	0.885335	-3.47793	1.84349	EGFR
GnRH signaling pathway	1/93	0.667718	0.864228	0.681604	0.885335	-4.52993	1.82959	EGFR
Bacterial invasion of epithelial cells	1/74	0.583662	0.864228	0.598287	0.885335	-3.03939	1.63651	DNM1
ErbB signaling pathway	1/85	0.634611	0.864228	0.648842	0.885335	-2.80837	1.27709	EGFR
GABAergic synapse	1/89	0.651556	0.864228	0.66562	0.885335	-2.94459	1.26144	SLC6A12
Amphetamine addiction	1/68	0.552952	0.864228	0.567742	0.885335	-2.11489	1.25304	CREB3L3
Protein digestion and absorption	1/90	0.655668	0.864228	0.669689	0.885335	-2.73965	1.15641	CPB2
Gap junction	1/88	0.647394	0.864228	0.661502	0.885335	-2.65054	1.15245	EGFR
Gastric acid secretion	1/75	0.588572	0.864228	0.603166	0.885335	-2.0241	1.07289	MYLK
Glioma	1/75	0.588572	0.864228	0.603166	0.885335	-1.90908	1.01192	EGFR
Epithelial cell signaling in Helicobacter pylori infection	1/68	0.552952	0.864228	0.567742	0.885335	-0.94001	0.556942	EGFR
Melanogenesis	1/101	0.697837	0.864228	0.711338	0.885335	2.24763	-0.808629	CREB3L3
HIF-1 signaling pathway	1/100	0.694226	0.864228	0.707777	0.885335	2.64906	-0.966793	EGFR
Adrenergic signaling in cardiomyocytes	2/145	0.509994	0.864228	0.531255	0.885335	1.49685	-1.00791	CREB3L3;RAPGEF4
Hematopoietic cell lineage	1/97	0.683134	0.864228	0.696832	0.885335	2.84105	-1.08262	IL7R
Aldosterone synthesis and secretion	1/98	0.686875	0.864228	0.700525	0.885335	3.98675	-1.49744	CREB3L3
Focal adhesion	2/199	0.681158	0.864228	0.701223	0.885335	4.05313	-1.55625	EGFR;MYLK
Gastric cancer	2/149	0.524544	0.864228	0.545827	0.885335	2.4343	-1.57067	ABCB1;EGFR
Circadian entrainment	1/97	0.683134	0.864228	0.696832	0.885335	4.30794	-1.6416	RYR3
Hepatitis B	2/163	0.573145	0.864228	0.594344	0.885335	2.98455	-1.66125	CREB3L3;TLR3
Huntington disease	2/193	0.664836	0.864228	0.685166	0.885335	4.22335	-1.72403	CREB3L3;PPARGC1A
Hepatocellular carcinoma	2/168	0.589609	0.864228	0.610723	0.885335	3.28818	-1.73713	TXNRD2;EGFR
Alzheimer disease	2/171	0.59926	0.864228	0.62031	0.885335	3.40733	-1.74476	PSEN1;RYR3
Influenza A	2/171	0.59926	0.864228	0.62031	0.885335	3.45792	-1.77066	TMPRSS2;TLR3
Axon guidance	2/181	0.630196	0.864228	0.650971	0.885335	4.84605	-2.23754	SEMA6D;PLXNA2
Progesterone-mediated oocyte maturation	1/99	0.690573	0.864228	0.704173	0.885335	8.96157	-3.31788	ANAPC5
Ribosome biogenesis in eukaryotes	1/101	0.697837	0.864228	0.711338	0.885335	15.6497	-5.63027	XRN1
Wnt signaling pathway	2/158	0.556208	0.864228	0.577464	0.885335	9.88577	-5.79912	SERPINF1;PSEN1
cGMP-PKG signaling pathway	2/166	0.58308	0.864228	0.604232	0.885335	11.1439	-6.01136	CREB3L3;MYLK
Proteoglycans in cancer	2/201	0.686452	0.864228	0.706425	0.885335	69.0068	-25.9616	ESR1;EGFR
Rap1 signaling pathway	2/206	0.699375	0.864228	0.719104	0.885571	161.564	-57.7702	EGFR;RAPGEF4
Human papillomavirus infection	4/330	0.544741	0.864228	0.575495	0.885335	239.33	-145.38	CREB3L3;PSEN1;TLR3;EGFR
Toll-like receptor signaling pathway	1/104	0.708417	0.869193	0.721766	0.885571	20.5403	-7.08069	TLR3
Drug metabolism	1/108	0.721952	0.878122	0.735091	0.893482	3.28422	-1.06999	AOX1
TNF signaling pathway	1/110	0.728483	0.878122	0.741515	0.893482	27.5244	-8.71948	CREB3L3
Human T-cell leukemia virus 1 infection	2/219	0.730923	0.878122	0.749952	0.893482	161.564	-50.642	CREB3L3;ANAPC5
Neurotrophin signaling pathway	1/119	0.756032	0.879607	0.768566	0.893482	4.97629	-1.39172	PSEN1
Cell cycle	1/124	0.770116	0.879607	0.782364	0.893482	8.54844	-2.23297	ANAPC5
Serotonergic synapse	1/113	0.737994	0.879607	0.750863	0.893482	7.55986	-2.29683	CYP2C18
Oocyte meiosis	1/125	0.772834	0.879607	0.785024	0.893482	46.7291	-12.0417	ANAPC5
Platelet activation	1/124	0.770116	0.879607	0.782364	0.893482	54.6551	-14.2767	MYLK
Human cytomegalovirus infection	2/225	0.744514	0.879607	0.763193	0.893482	162.866	-48.0494	CREB3L3;EGFR
Ras signaling pathway	2/232	0.759626	0.879607	0.777879	0.893482	178.191	-48.9899	PLA2G12B;EGFR
Pathways in cancer	5/530	0.749561	0.879607	0.7805	0.893482	489.018	-140.968	TXNRD2;IL7R;ESR1;EGFR;ESR2
Purine metabolism	1/129	0.78339	0.885793	0.795347	0.899314	41.9534	-10.2419	PDE8A
Systemic lupus erythematosus	1/133	0.793457	0.891351	0.80518	0.90452	15.9444	-3.68883	C6
Ubiquitin mediated proteolysis	1/137	0.803058	0.896316	0.814544	0.909136	17.7719	-3.89788	ANAPC5
Apoptosis	1/143	0.816633	0.904611	0.827762	0.916743	5.08649	-1.03035	BOK
Cell adhesion molecules (CAMs)	1/145	0.820947	0.904611	0.831958	0.916743	8.70274	-1.71702	CLDN1
Retrograde endocannabinoid signaling	1/148	0.82723	0.905765	0.838062	0.917625	3.37385	-0.639924	ABHD6
Phagosome	1/152	0.835268	0.908813	0.845861	0.920339	99.788	-17.9622	PIKFYVE
RNA transport	1/165	0.858904	0.922333	0.868728	0.933478	13.2079	-2.00889	CYFIP2
Tight junction	1/170	0.867068	0.922333	0.8766	0.934167	29.1058	-4.1516	CLDN1
Necroptosis	1/162	0.853769	0.922333	0.863769	0.933478	123.389	-19.5072	TLR3
MicroRNAs in cancer	2/299	0.869019	0.922333	0.88274	0.934167	308.042	-43.2462	ABCB1;EGFR
Alcoholism	1/180	0.88201	0.924775	0.890969	0.934167	7.81259	-0.980881	CREB3L3
NOD-like receptor signaling pathway	1/178	0.879162	0.924775	0.888234	0.934167	42.4739	-5.47004	CASR
Kaposi sarcoma-associated herpesvirus infection	1/186	0.89016	0.927445	0.898782	0.936148	5.74429	-0.668369	TLR3
Chemokine signaling pathway	1/190	0.89528	0.927445	0.90368	0.936148	10.4767	-1.15892	GRK5
Viral carcinogenesis	1/201	0.908165	0.931016	0.915973	0.942408	15.8175	-1.52368	CREB3L3
Neuroactive ligand-receptor interaction	2/338	0.90949	0.931016	0.920619	0.942408	294.5	-27.9396	CHRM2;GLP1R
MAPK signaling pathway	1/295	0.970187	0.981534	0.974048	0.98544	326.045	-9.86821	EGFR
Cytokine-cytokine receptor interaction	1/294	0.969827	0.981534	0.973719	0.98544	326.045	-9.98916	IL7R
Herpes simplex virus 1 infection	1/492	0.997228	0.997228	0.997892	0.997892	572.771	-1.58984	TLR3
Olfactory transduction	1/444	0.995044	0.997228	0.996089	0.997892	566.071	-2.81218	NCALD

## Sheet: Down_All
Id	Gene	Treat_1_1	Treat_1_2	Treat_1_3	Treat_2_4	Treat_2_5	Treat_2_6	Treat_3_7	Treat_3_8	Treat_3_9	norm.Treat_1_1	norm.Treat_1_2	norm.Treat_1_3	norm.Treat_2_4	norm.Treat_2_5	norm.Treat_2_6	norm.Treat_3_7	norm.Treat_3_8	norm.Treat_3_9	baseMean	Treat1	Treat2	Treat3	FoldChange	log2FoldChange	pvalue	padj	dispGeneEst	dispFit	dispMAP	dispersion	betaConv	maxCooks
ENSGALG00000021039	HKDC1	12408	2886	10329	79	131	237	73	62	77	12283	2936	10369	80	136	227	66	60	77	2914.97	8529	148	68	0.017	-5.853	4.75822e-23	2.08267e-19	0.2491	0.0313	0.1088	0.2491	TRUE	0.1224
ENSGALG00000009963	LYZ	93	84	75	7	5	0	10	38	0	92	85	75	7	5	0	9	37	0	34.56	84	4	15	0.048	-4.374	1.91762e-05	0.000995267	1.5367	0.3254	0.6255	0.6255	TRUE	2.821
ENSGALG00000012396	PTGER2	122	25	36	9	0	1	28	24	24	121	25	36	9	0	1	25	23	24	29.48	61	3	24	0.055	-4.183	6.95786e-06	0.000437327	0.6673	0.3768	0.4663	0.4663	TRUE	1.3645
ENSGALG00000008150	RASAL1	32	220	46	12	6	0	51	4	17	32	224	46	12	6	0	46	4	17	43.04	101	6	22	0.061	-4.044	3.32333e-05	0.001542	1.2344	0.2668	0.5971	0.5971	TRUE	1.7188
ENSGALG00000005657	CRHR2	1447	120	1208	71	54	42	138	66	107	1432	122	1213	72	56	40	125	64	108	359.14	922	56	99	0.061	-4.042	4.70036e-07	4.89845e-05	0.4544	0.0564	0.2036	0.4544	TRUE	0.2472
ENSGALG00000046585	ensembl	398	335	144	25	6	26	25	94	24	394	341	145	25	6	25	23	91	24	119.32	293	19	46	0.064	-3.96	2.13539e-11	8.76242e-09	0.4058	0.114	0.2237	0.2237	TRUE	0.5781
ENSGALG00000032440	QPCT	2445	2882	114	113	111	174	1552	170	1424	2420	2932	114	114	115	167	1409	165	1433	985.57	1822	132	1002	0.072	-3.787	0.000604733	0.0141546	0.8747	0.0382	0.3133	0.8747	TRUE	0.3996
ENSGALG00000011376	ANKRD9	6348	513	1944	186	310	212	237	137	190	6284	522	1952	188	322	203	215	133	191	1112.17	2919	238	180	0.081	-3.619	5.29152e-06	0.000349161	0.4531	0.037	0.1816	0.4531	TRUE	0.0985
ENSGALG00000012197	ACMSD	1481	931	1591	92	128	110	156	50	48	1466	947	1597	93	133	105	142	49	48	508.89	1337	110	80	0.083	-3.599	1.32958e-23	8.72934e-20	0.1552	0.0479	0.0882	0.0882	TRUE	1.0544
ENSGALG00000040070	PDIA2	449	155	103	28	19	16	22	58	37	444	158	103	28	20	15	20	56	37	98.05	235	21	38	0.09	-3.479	5.25727e-10	1.46879e-07	0.2899	0.1327	0.2002	0.2002	TRUE	0.3196
ENSGALG00000052786	ensembl	125	176	180	4	10	36	48	79	29	124	179	181	4	10	34	44	77	29	75.77	161	16	50	0.102	-3.299	4.06172e-08	6.1304e-06	0.3372	0.1635	0.2267	0.2267	TRUE	2.6165
ENSGALG00000002675	SCUBE3	49	65	38	7	4	5	28	4	14	49	66	38	7	4	5	25	4	14	23.58	51	5	14	0.105	-3.254	4.20848e-05	0.00186066	0.2091	0.4641	0.3512	0.3512	TRUE	0.3483
ENSGALG00000006490	SCN3B	79	58	179	10	22	1	0	0	6	78	59	180	10	23	1	0	0	6	39.65	106	11	2	0.107	-3.23	0.000334265	0.00920174	1.428	0.2872	0.5351	0.5351	TRUE	1.0605
ENSGALG00000048309	ensembl	153	156	206	13	22	24	26	11	104	151	159	207	13	23	23	24	11	105	79.43	172	20	47	0.114	-3.132	8.10379e-07	7.51776e-05	0.4135	0.1573	0.2622	0.2622	TRUE	6.2838
ENSGALG00000042168	ensembl	747	32	130	34	29	45	41	21	71	739	33	131	34	30	43	37	20	71	126.57	301	36	43	0.119	-3.069	0.00260943	0.0401694	0.7333	0.109	0.3556	0.7333	TRUE	0.4366
ENSGALG00000016511	ADGRG2	49	50	51	0	14	4	2	0	0	49	51	51	0	15	4	2	0	0	18.97	50	6	1	0.121	-3.042	0.00266301	0.0408504	0.9653	0.5701	0.6465	0.6465	TRUE	2.2426
ENSGALG00000004250	ensembl	404	142	381	37	41	36	29	15	5	400	144	382	37	43	34	26	15	5	120.8	309	38	15	0.123	-3.019	4.60135e-10	1.31349e-07	0.2275	0.1129	0.1543	0.1543	TRUE	1.6362
ENSGALG00000007728	ensembl	474	91	225	40	23	38	67	64	55	469	93	226	40	24	36	61	62	55	118.52	263	33	59	0.128	-2.967	2.33448e-09	5.37791e-07	0.2197	0.1145	0.161	0.161	TRUE	0.0601
ENSGALG00000027716	ensembl	1571	1407	1226	214	191	164	665	585	149	1555	1431	1231	216	198	157	604	568	150	678.99	1406	190	441	0.136	-2.884	3.37729e-15	2.7717e-12	0.1722	0.0429	0.0936	0.0936	TRUE	1.5848
ENSGALG00000051068	ensembl	206	86	73	10	16	24	45	53	18	204	87	73	10	17	23	41	51	18	58.32	121	17	37	0.136	-2.874	8.19923e-07	7.52896e-05	0.2182	0.2042	0.2105	0.2105	TRUE	1.024
ENSGALG00000004373	KCNJ16	483	1276	874	53	113	212	92	91	62	478	1298	877	54	117	203	84	88	62	362.42	884	125	78	0.141	-2.826	6.52882e-12	3.2973e-09	0.2132	0.0561	0.1175	0.1175	TRUE	0.0399
ENSGALG00000048539	BHLHE41	1399	311	764	62	190	108	132	158	71	1385	316	767	63	197	103	120	153	71	352.92	823	121	115	0.147	-2.765	2.43411e-09	5.51073e-07	0.3	0.0569	0.1501	0.1501	TRUE	0.0351
ENSGALG00000046985	ensembl	127	32	51	0	17	14	17	7	9	126	33	51	0	18	13	15	7	9	30.2	70	10	10	0.148	-2.755	0.00151646	0.0275417	0.7287	0.3684	0.4881	0.4881	TRUE	0.296
ENSGALG00000001149	ADGRG5	59	29	51	9	7	5	54	64	59	58	30	51	9	7	5	49	62	59	36.76	46	7	57	0.152	-2.722	6.73971e-06	0.000427945	0	0.3076	0.1814	0.1814	TRUE	0.4517
ENSGALG00000002899	AACS	7328	3816	5842	604	945	1121	632	679	385	7254	3882	5865	611	981	1073	574	660	387	2365.15	5667	888	540	0.157	-2.674	1.6159e-22	5.30459e-19	0.0757	0.0321	0.0534	0.0534	TRUE	0.0352
ENSGALG00000053708	ensembl	308	313	365	74	42	39	85	113	95	305	318	366	75	44	37	77	110	96	158.67	330	52	94	0.157	-2.669	1.33229e-15	1.34572e-12	0.0374	0.0926	0.0692	0.0692	TRUE	0.8185
ENSGALG00000028880	FDPS	33289	14593	32247	3049	4881	4955	2986	4648	5463	32953	14846	32373	3082	5065	4744	2711	4515	5498	11754.2	26724	4297	4241	0.161	-2.637	3.4447e-18	6.46177e-15	0.1067	0.0286	0.0661	0.0661	TRUE	1.2335
ENSGALG00000053886	ensembl	182	156	230	40	28	25	38	7	57	180	159	231	40	29	24	34	7	57	84.65	190	31	33	0.164	-2.609	1.92514e-06	0.000145282	0.2766	0.1493	0.1977	0.1977	TRUE	0.9409
ENSGALG00000000761	TSKU	19	73	236	32	10	12	44	18	113	19	74	237	32	10	11	40	17	114	61.71	110	18	57	0.164	-2.606	0.00114089	0.0222601	0.7467	0.1945	0.4302	0.4302	TRUE	0.2029
ENSGALG00000016665	FDFT1	39767	8183	24910	1663	4531	5957	2856	3421	3376	39365	8325	25007	1681	4702	5704	2593	3323	3398	10455.3	24232	4029	3105	0.166	-2.588	5.04803e-05	0.00214517	0.2938	0.0287	0.1218	0.2938	TRUE	0.028
ENSGALG00000038532	ensembl	2223	1763	1696	277	233	445	519	126	113	2201	1794	1703	280	242	426	471	122	114	816.88	1899	316	236	0.166	-2.587	1.04695e-05	0.000600328	0.2465	0.0403	0.1164	0.2465	TRUE	5.6838
ENSGALG00000045809	ensembl	132	102	97	23	23	11	24	15	36	131	104	97	23	24	11	22	15	36	51.34	111	19	24	0.173	-2.529	1.31857e-06	0.000108214	0.0805	0.2281	0.1663	0.1663	TRUE	0.751
ENSGALG00000000645	ensembl	2650	2167	1723	440	246	467	633	218	203	2623	2205	1730	445	255	447	575	212	204	966.17	2186	382	330	0.175	-2.515	5.33825e-13	3.68929e-10	0.1605	0.0384	0.086	0.086	TRUE	0.3561
ENSGALG00000008233	BUB1	3729	1363	2545	235	500	647	91	222	213	3691	1387	2555	238	519	620	83	216	214	1057.94	2544	459	171	0.18	-2.472	1.14853e-05	0.000647268	0.2275	0.0375	0.1078	0.2275	TRUE	0.0283
ENSGALG00000048109	ensembl	191	237	252	33	20	72	54	33	85	189	241	253	33	21	69	49	32	86	108.09	228	41	56	0.181	-2.469	1.49473e-07	1.88724e-05	0.1761	0.1229	0.1449	0.1449	TRUE	1.8038
ENSGALG00000034229	ZNF703	714	245	332	115	52	69	109	80	92	707	249	333	116	54	66	99	78	93	199.43	430	79	90	0.183	-2.448	1.47833e-09	3.66263e-07	0.1531	0.0793	0.1106	0.1106	TRUE	0.2888
ENSGALG00000015822	ensembl	2079	1935	2562	674	171	404	137	593	274	2058	1969	2572	681	177	387	124	576	276	980.04	2200	415	325	0.189	-2.405	0.000175004	0.00568808	0.2946	0.0382	0.1349	0.2946	TRUE	1.5607
ENSGALG00000042944	ensembl	7455	3013	6159	563	1564	1010	587	468	268	7380	3065	6183	569	1623	967	533	455	270	2338.27	5543	1053	419	0.19	-2.396	1.35785e-11	6.60368e-09	0.1718	0.0321	0.0899	0.0899	TRUE	0.1369
ENSGALG00000041222	CYP7A1	4593	1351	6029	256	943	1090	1412	340	446	4547	1374	6053	259	979	1044	1282	330	449	1812.85	3991	761	687	0.191	-2.392	0.00296791	0.0440425	0.4664	0.0334	0.1805	0.4664	TRUE	0.1331
ENSGALG00000037852	HSD17B7	7795	1966	4436	625	887	1298	885	772	863	7716	2000	4453	632	920	1243	803	750	869	2154.08	4723	932	807	0.197	-2.342	1.8623e-11	8.43235e-09	0.1593	0.0325	0.087	0.087	TRUE	0.0379
ENSGALG00000052452	ensembl	68049	15723	39945	3607	9408	11546	3161	4818	3783	67361	15996	40101	3646	9762	11055	2870	4680	3807	17697.7	41153	8154	3786	0.198	-2.335	3.22447e-05	0.00150144	0.2274	0.0283	0.1135	0.2274	TRUE	0.0268
ENSGALG00000039032	FJX1	358	181	179	65	43	35	67	110	104	354	184	180	66	45	34	61	107	105	126.05	239	48	91	0.2	-2.321	1.7795e-08	2.99572e-06	0.1102	0.1094	0.1099	0.1099	TRUE	1.3068
ENSGALG00000000241	STARD4	9523	1888	4337	638	1033	1521	826	1066	844	9427	1921	4354	645	1072	1456	750	1036	849	2389.95	5234	1058	878	0.202	-2.307	5.56197e-05	0.00234084	0.2355	0.032	0.1107	0.2355	TRUE	0.0759
ENSGALG00000001849	BSN	69	94	110	26	7	23	55	45	33	68	96	110	26	7	22	50	44	33	50.75	91	18	42	0.203	-2.301	1.54276e-05	0.000840578	0.0865	0.2304	0.1717	0.1717	TRUE	0.4344
ENSGALG00000010889	HOOK1	1759	337	1044	112	252	280	306	98	185	1741	343	1048	113	261	268	278	95	186	481.57	1044	214	186	0.205	-2.285	0.000811719	0.0176761	0.3326	0.0491	0.1549	0.3326	TRUE	0.0267
ENSGALG00000029768	PTGDR	644	183	173	119	52	32	291	228	118	637	186	174	120	54	31	264	221	119	200.74	332	68	201	0.205	-2.284	1.44661e-05	0.000794787	0.3638	0.079	0.1911	0.1911	TRUE	2.3316
ENSGALG00000034288	ensembl	170	36	258	18	39	39	44	53	28	168	37	259	18	40	37	40	51	28	75.5	155	32	40	0.207	-2.273	0.000142804	0.00489598	0.333	0.164	0.2384	0.2384	TRUE	0.0495
ENSGALG00000040896	FASN	100880	38889	126784	13981	22301	19108	11898	8295	7352	99860	39564	127279	14134	23141	18296	10802	8058	7400	38725.9	88901	18524	8753	0.208	-2.263	7.12552e-13	4.67826e-10	0.1187	0.028	0.0716	0.0716	TRUE	0.0753
ENSGALG00000026363	FIGNL1	35	43	100	14	8	16	48	46	28	35	44	100	14	8	15	44	45	28	37	60	12	39	0.212	-2.24	0.000282167	0.00810751	0.1426	0.3058	0.2261	0.2261	TRUE	1.0351
ENSGALG00000030907	CSF3	58	187	82	36	15	19	88	167	45	57	190	82	36	16	18	80	162	45	76.39	110	23	96	0.213	-2.234	0.000151599	0.00510423	0.3036	0.1624	0.2246	0.2246	TRUE	0.3209
ENSGALG00000027247	EOMES	134	158	115	33	30	25	83	69	14	133	161	115	33	31	24	75	67	14	72.64	136	29	52	0.216	-2.21	3.40095e-05	0.00156511	0.2041	0.1694	0.1842	0.1842	TRUE	1.1033
ENSGALG00000051101	ensembl	349	238	116	84	45	22	210	55	42	345	242	116	85	47	21	191	53	42	127.01	234	51	95	0.217	-2.206	0.000170235	0.00557446	0.4242	0.1087	0.2362	0.2362	TRUE	0.1839
ENSGALG00000036915	SQLE	15538	7347	18548	2562	3295	3136	1421	1790	1767	15381	7474	18620	2590	3419	3003	1290	1739	1778	6143.89	13825	3004	1602	0.217	-2.202	4.67954e-16	5.58609e-13	0.0727	0.0294	0.0528	0.0528	TRUE	0.093
ENSGALG00000002742	TMEM132B	144	85	229	28	45	26	31	29	28	143	86	230	28	47	25	28	28	28	71.48	153	33	28	0.217	-2.202	2.97417e-06	0.000212249	0.109	0.1717	0.1417	0.1417	TRUE	0.0506
ENSGALG00000015090	PLIN2	9084	1186	3830	793	964	1307	813	576	430	8992	1207	3845	802	1000	1251	738	560	433	2091.95	4681	1018	577	0.217	-2.201	0.000889383	0.0187155	0.3156	0.0326	0.1333	0.3156	TRUE	0.0653
ENSGALG00000008206	TESC	181	150	103	41	31	23	47	97	8	179	153	103	41	32	22	43	94	8	75.08	145	32	48	0.22	-2.187	0.000420122	0.0108595	0.3931	0.1648	0.2579	0.2579	TRUE	0.5107
ENSGALG00000029235	CPNE4	80	44	50	14	8	18	19	4	14	79	45	50	14	8	17	17	4	14	27.67	58	13	12	0.228	-2.131	0.00172496	0.0302006	0.137	0.3995	0.2868	0.2868	TRUE	0.8925
ENSGALG00000000573	PER3	942	559	615	260	142	77	313	86	63	932	569	617	263	147	74	284	84	63	337.07	706	161	144	0.228	-2.131	0.00211487	0.0348252	0.3425	0.0583	0.1651	0.3425	TRUE	2.3722
ENSGALG00000051148	ensembl	84	193	71	16	43	23	54	54	17	83	196	71	16	45	22	49	52	17	61.35	117	28	39	0.236	-2.084	0.000414787	0.0107427	0.2704	0.1954	0.2287	0.2287	TRUE	1.6761
ENSGALG00000020331	ensembl	40	50	63	13	4	20	81	45	32	40	51	63	13	4	19	74	44	32	37.73	51	12	50	0.238	-2.07	0.00105124	0.0210104	0.1505	0.3004	0.2369	0.2369	TRUE	0.4302
ENSGALG00000036527	SYBU	178	176	151	29	48	47	119	28	65	176	179	152	29	50	45	108	27	65	92.4	169	41	67	0.245	-2.03	1.48837e-05	0.000814324	0.1487	0.1391	0.1433	0.1433	TRUE	0.27
ENSGALG00000054998	ensembl	190	62	153	47	37	14	15	23	23	188	63	154	48	38	13	14	22	23	62.57	135	33	20	0.245	-2.029	0.00027944	0.00806445	0.2232	0.1922	0.2059	0.2059	TRUE	0.1413
ENSGALG00000026137	CDKN2B	715	183	267	40	85	163	97	100	92	708	186	268	40	88	156	88	97	93	191.61	387	95	93	0.245	-2.028	3.06213e-05	0.00144636	0.2886	0.0814	0.164	0.164	TRUE	0.4628
ENSGALG00000014948	HMGCR	17547	7453	14578	2313	3363	4348	2888	2721	2879	17370	7582	14635	2338	3490	4163	2622	2643	2898	6415.65	13196	3330	2721	0.252	-1.986	2.58595e-13	1.88645e-10	0.0751	0.0293	0.053	0.053	TRUE	0.1221
ENSGALG00000011551	JCHAIN	787	933	487	222	176	161	271	125	191	779	949	489	224	183	154	246	121	192	370.89	739	187	186	0.253	-1.982	3.13137e-10	9.34501e-08	0.0843	0.0555	0.0682	0.0682	TRUE	0.0706
ENSGALG00000013743	ENPP7	183	295	233	51	43	89	30	32	22	181	300	234	52	45	85	27	31	22	108.56	238	61	27	0.254	-1.977	1.93392e-07	2.35132e-05	0.0595	0.1225	0.0936	0.0936	TRUE	0.0861
ENSGALG00000004106	DHCR7	9276	4174	8204	1571	2105	1983	925	1263	1397	9182	4246	8236	1588	2184	1899	840	1227	1406	3423.18	7221	1890	1158	0.262	-1.934	9.69143e-13	5.53296e-10	0.0722	0.0307	0.0526	0.0526	TRUE	0.2725
ENSGALG00000011190	PLAC8	88	101	72	41	9	19	62	74	51	87	103	72	41	9	18	56	72	51	56.74	87	23	60	0.263	-1.926	0.00029722	0.00842809	0.1304	0.2091	0.1767	0.1767	TRUE	0.9672
ENSGALG00000028664	CKS1B	73	52	89	11	23	23	60	57	66	72	53	89	11	24	22	54	55	66	49.75	71	19	58	0.266	-1.912	0.000110704	0.00401563	0.0338	0.2345	0.1429	0.1429	TRUE	0.1565
ENSGALG00000027891	NREP	762	416	482	148	136	161	123	153	110	754	423	484	150	141	154	112	149	111	275.26	554	148	124	0.268	-1.901	1.72298e-11	8.08016e-09	0.0407	0.0651	0.0532	0.0532	TRUE	0.337
ENSGALG00000002102	ensembl	73	118	99	23	16	42	75	26	17	72	120	99	23	17	40	68	25	17	53.58	97	27	37	0.275	-1.862	0.00140949	0.0261783	0.2226	0.2198	0.2213	0.2213	TRUE	0.5833
ENSGALG00000000227	DPYSL2	1395	1019	1932	317	368	527	332	188	263	1381	1037	1940	320	382	505	301	183	265	701.42	1453	402	250	0.277	-1.852	2.82056e-11	1.12233e-08	0.0671	0.0424	0.0542	0.0542	TRUE	0.0573
ENSGALG00000009365	CYP51A1	29529	18584	34168	8323	7778	6694	4344	4623	4776	29231	18906	34301	8414	8071	6410	3944	4491	4807	13174.9	27479	7632	4414	0.278	-1.848	1.64149e-17	2.6943e-14	0.0368	0.0285	0.0339	0.0339	TRUE	0.0805
ENSGALG00000008949	ADRB1	288	57	178	52	29	66	73	99	42	285	58	179	53	30	63	66	96	42	96.93	174	49	68	0.28	-1.838	0.00058233	0.0137776	0.268	0.1339	0.1926	0.1926	TRUE	0.0452
ENSGALG00000014907	DCBLD1	1153	721	816	172	263	330	143	74	123	1141	734	819	174	273	316	130	72	124	420.26	898	254	109	0.283	-1.82	1.08953e-09	2.80521e-07	0.0744	0.0522	0.0617	0.0617	TRUE	0.3112
ENSGALG00000033789	HSP90B1	81615	41586	57810	11302	7515	33559	16145	18788	23137	80790	42307	58036	11425	7798	32133	14657	18252	23287	32076.1	60378	17119	18732	0.284	-1.818	0.00194011	0.0327029	0.2481	0.028	0.1001	0.2481	TRUE	0.392
ENSGALG00000036942	KCNA3	157	155	83	31	47	34	139	58	89	155	158	83	31	49	33	126	56	90	86.8	132	38	91	0.284	-1.816	4.41303e-05	0.00193158	0.1017	0.1463	0.1253	0.1253	TRUE	0.1291
ENSGALG00000000158	MHCDMA	170	140	173	57	31	52	180	98	112	168	142	174	58	32	50	163	95	113	110.59	161	47	124	0.288	-1.794	1.16634e-06	9.90567e-05	0.0422	0.1208	0.0843	0.0843	TRUE	0.5198
ENSGALG00000033338	GPT2	8935	4796	5517	2083	2051	1446	2926	1087	1247	8845	4879	5539	2106	2128	1385	2656	1056	1255	3316.49	6421	1873	1656	0.292	-1.778	1.69259e-08	2.9244e-06	0.1454	0.0308	0.0712	0.0712	TRUE	1.129
ENSGALG00000016875	CLYBL	345	553	351	75	137	174	341	121	174	342	563	352	76	142	167	310	118	175	249.26	419	128	201	0.306	-1.707	1.00919e-05	0.000591595	0.147	0.069	0.1027	0.1027	TRUE	0.6728
ENSGALG00000007493	NSDHL	7314	3945	7573	1350	1779	2693	1052	1074	1591	7240	4013	7603	1365	1846	2579	955	1043	1601	3138.34	6285	1930	1200	0.307	-1.703	2.19982e-09	5.15817e-07	0.0941	0.031	0.0581	0.0581	TRUE	0.683
ENSGALG00000009560	MSMO1	34263	16312	34601	7457	9738	9351	5326	6501	7297	33917	16595	34736	7538	10105	8954	4835	6315	7344	14482.2	28416	8866	6165	0.312	-1.68	7.01225e-11	2.48859e-08	0.0641	0.0284	0.0478	0.0478	TRUE	1.0806
ENSGALG00000048205	ensembl	25922	15571	24776	6625	8358	5601	5098	3379	5988	25660	15841	24873	6697	8673	5363	4628	3283	6027	11227.2	22125	6911	4646	0.312	-1.679	4.86499e-11	1.87889e-08	0.0685	0.0286	0.0469	0.0469	TRUE	0.549
ENSGALG00000010798	DHCR24	18854	9351	18638	5114	5994	3434	3112	2777	2888	18663	9513	18711	5170	6220	3288	2825	2698	2907	7777.19	15629	4893	2810	0.313	-1.676	2.43294e-10	7.98673e-08	0.0692	0.029	0.0503	0.0503	TRUE	0.9555
ENSGALG00000027374	KLF9	424	397	417	153	73	170	205	53	123	420	404	419	155	76	163	186	51	124	221.87	414	131	120	0.317	-1.659	3.75159e-05	0.00168706	0.1657	0.0741	0.1117	0.1117	TRUE	0.4983
ENSGALG00000028749	ACTG1	48429	29491	37149	15968	9278	11343	34347	16716	11613	47939	30003	37294	16142	9628	10861	31182	16239	11688	23441.8	38412	12210	19703	0.318	-1.653	5.29081e-08	7.71929e-06	0.1344	0.0282	0.0665	0.0665	TRUE	0.4299
ENSGALG00000016430	PDHA1	7452	3960	8021	1814	1944	2460	1170	1491	1069	7377	4029	8052	1834	2017	2355	1062	1448	1076	3250.08	6486	2069	1195	0.319	-1.648	2.01202e-11	8.59497e-09	0.0527	0.0309	0.0432	0.0432	TRUE	0.4077
ENSGALG00000029811	BMPER	115	246	95	44	68	34	89	89	43	114	250	95	44	71	33	81	86	43	90.85	153	49	70	0.321	-1.64	0.000687983	0.0156026	0.1705	0.141	0.1547	0.1547	TRUE	1.2571
ENSGALG00000031255	FGF1	238	99	206	67	54	53	71	135	86	236	101	207	68	56	51	64	131	87	111.09	181	58	94	0.321	-1.639	8.09083e-05	0.00314322	0.1049	0.1203	0.1131	0.1131	TRUE	0.3679
ENSGALG00000016828	GRTP1	918	367	401	131	197	223	217	146	290	909	373	403	132	204	214	197	142	292	318.42	562	183	210	0.327	-1.614	1.4144e-05	0.000780354	0.1446	0.06	0.096	0.096	TRUE	1.5961
ENSGALG00000013189	LPCAT1	174	122	101	42	28	61	68	74	19	172	124	101	42	29	58	62	72	19	75.6	132	43	51	0.327	-1.613	0.00142076	0.0263413	0.1753	0.1638	0.1688	0.1688	TRUE	0.5069
ENSGALG00000003360	ARL10	440	151	256	140	78	57	173	85	32	436	154	257	142	81	55	157	83	32	155.01	282	93	91	0.327	-1.611	0.0018746	0.0318852	0.3214	0.0941	0.1864	0.1864	TRUE	0.1476
ENSGALG00000005888	PGP	5184	1726	3168	797	1054	1489	1099	1189	1097	5132	1756	3180	806	1094	1426	998	1155	1104	1849.99	3356	1109	1086	0.33	-1.598	2.02752e-07	2.44251e-05	0.1119	0.0333	0.0676	0.0676	TRUE	0.0579
ENSGALG00000009538	RDH11	2264	1038	2656	649	624	706	535	409	455	2241	1056	2666	656	648	676	486	397	458	1031.56	1988	660	447	0.332	-1.591	9.16718e-09	1.71963e-06	0.0753	0.0377	0.0542	0.0542	TRUE	0.1586
ENSGALG00000029947	MMAB	1309	629	1497	339	443	364	436	289	426	1296	640	1503	343	460	349	396	281	429	632.75	1146	384	369	0.335	-1.579	1.17344e-07	1.52559e-05	0.0858	0.044	0.0623	0.0623	TRUE	0.2239
ENSGALG00000007659	HYOU1	19432	12003	15540	4065	3036	8895	4879	5480	6611	19236	12211	15601	4109	3150	8517	4429	5324	6654	8803.44	15683	5259	5469	0.335	-1.576	1.59392e-07	1.9745e-05	0.1292	0.0289	0.0651	0.0651	TRUE	0.3173
ENSGALG00000000141	BLB1	2303	2312	1753	1029	763	342	1991	1383	1386	2280	2352	1760	1040	792	327	1808	1344	1395	1455.24	2131	720	1516	0.338	-1.566	4.99409e-07	5.16358e-05	0.1195	0.0348	0.069	0.069	TRUE	1.2372
ENSGALG00000015977	SMOX	490	358	348	162	143	101	143	127	181	485	364	349	164	148	97	130	123	182	226.98	399	136	145	0.341	-1.553	2.06539e-07	2.4433e-05	0.044	0.0731	0.0595	0.0595	TRUE	0.4513
ENSGALG00000003849	TRPM1	119	274	235	89	44	84	58	46	33	118	279	236	90	46	80	53	45	33	108.79	211	72	44	0.342	-1.549	0.000217817	0.00671396	0.1109	0.1223	0.1171	0.1171	TRUE	0.1562
ENSGALG00000006723	ensembl	23485	11026	20145	5517	5223	8049	6064	6825	5902	23248	11217	20224	5577	5420	7707	5505	6630	5940	10163.1	18230	6235	6025	0.342	-1.548	2.52342e-10	8.03665e-08	0.056	0.0287	0.043	0.043	TRUE	0.2049
ENSGALG00000036751	ensembl	171	97	141	64	38	38	44	17	57	169	99	142	65	39	36	40	17	57	73.76	137	47	38	0.343	-1.544	0.00153929	0.0278408	0.1435	0.1672	0.1568	0.1568	TRUE	0.2646
ENSGALG00000052192	TUBA1B	8338	3750	6656	1554	2183	2714	3319	3127	2694	8254	3815	6682	1571	2265	2599	3013	3038	2711	3771.99	6250	2145	2921	0.343	-1.543	2.57096e-09	5.62655e-07	0.0639	0.0305	0.048	0.048	TRUE	0.1072
ENSGALG00000035675	ensembl	315	151	304	79	85	102	79	61	26	312	154	305	80	88	98	72	59	26	132.61	257	89	52	0.345	-1.536	0.000145915	0.00496376	0.1168	0.1053	0.1103	0.1103	TRUE	1.0484
ENSGALG00000002437	DIPK1B	718	338	457	145	123	260	185	59	130	711	344	459	147	128	249	168	57	131	265.85	505	175	119	0.346	-1.532	0.000103916	0.00386551	0.1658	0.0664	0.1084	0.1084	TRUE	0.1733
ENSGALG00000016538	RAI2	1361	1342	1490	465	401	602	844	512	455	1347	1365	1496	470	416	576	766	497	458	821.39	1403	487	574	0.348	-1.524	5.49e-11	2.05969e-08	0.0367	0.0403	0.0376	0.0376	TRUE	0.6767
ENSGALG00000007485	TFR2	1002	639	1087	234	277	446	580	273	309	992	650	1091	237	287	427	527	265	311	531.89	911	317	368	0.348	-1.523	1.01673e-06	8.96019e-05	0.0983	0.0471	0.0678	0.0678	TRUE	0.6521
ENSGALG00000037050	FABP3	8055	7978	7664	2100	1702	4611	2336	1105	2280	7974	8116	7694	2123	1766	4415	2121	1073	2295	4175.21	7928	2768	1830	0.349	-1.518	1.16928e-06	9.90567e-05	0.1331	0.0302	0.07	0.07	TRUE	2.194
ENSGALG00000039206	ARID5A	457	381	497	190	130	149	478	416	204	452	388	499	192	135	143	434	404	205	316.89	446	157	348	0.351	-1.512	6.80141e-07	6.6155e-05	0.0651	0.0602	0.0624	0.0624	TRUE	0.9558
ENSGALG00000025884	NABP1	1772	706	1138	333	333	614	711	600	690	1754	718	1142	337	346	588	645	583	694	756.41	1205	424	641	0.351	-1.509	8.12971e-07	7.51776e-05	0.1002	0.0413	0.0658	0.0658	TRUE	0.081
ENSGALG00000047514	ensembl	1288	332	1065	305	309	332	361	378	354	1275	338	1069	308	321	318	328	367	356	520	894	316	350	0.353	-1.502	1.93054e-05	0.000998027	0.1421	0.0475	0.0869	0.0869	TRUE	0.3035
ENSGALG00000053701	ensembl	167	122	223	71	29	84	65	80	75	165	124	224	72	30	80	59	78	75	100.87	171	61	71	0.356	-1.492	0.00038837	0.0102403	0.0996	0.1297	0.1162	0.1162	TRUE	0.1822
ENSGALG00000011529	NAAA	412	335	237	116	90	147	95	113	130	408	341	238	117	93	141	86	110	131	184.98	329	117	109	0.356	-1.488	2.37597e-06	0.000174295	0.0468	0.0833	0.0659	0.0659	TRUE	0.072
ENSGALG00000010020	TTC7A	399	143	230	77	73	127	110	44	150	395	145	231	78	76	122	100	43	151	148.9	257	92	98	0.357	-1.486	0.00126674	0.0241177	0.2119	0.0968	0.1458	0.1458	TRUE	0.1173
ENSGALG00000050441	ensembl	154	147	143	69	35	56	88	91	114	152	150	144	70	36	54	80	88	115	98.7	149	53	94	0.359	-1.48	4.79426e-05	0.00206405	0.0242	0.132	0.0827	0.0827	TRUE	0.3909
ENSGALG00000008551	CRELD2	10800	6585	7395	2197	1498	5377	2829	2196	2885	10691	6699	7424	2221	1554	5148	2568	2133	2904	4593.68	8271	2974	2535	0.36	-1.475	0.00219599	0.0356876	0.167	0.03	0.0777	0.167	TRUE	2.6249
ENSGALG00000008855	UGP2	35356	22236	50086	10454	13042	16164	7468	8486	10275	34999	22622	50282	10568	13533	15477	6780	8244	10341	19205	35968	13193	8455	0.367	-1.447	3.09256e-08	4.89258e-06	0.076	0.0283	0.0492	0.0492	TRUE	0.0467
ENSGALG00000041604	NPTXR	2291	1404	1572	361	564	1035	540	359	462	2268	1428	1578	365	585	991	490	349	465	946.61	1758	647	435	0.368	-1.442	3.1376e-06	0.000219148	0.1098	0.0386	0.0679	0.0679	TRUE	0.6372
ENSGALG00000038320	COLGALT2	170	237	120	41	67	88	138	45	77	168	241	120	41	70	84	125	44	77	107.95	176	65	82	0.369	-1.44	0.00143805	0.0265584	0.1533	0.123	0.1365	0.1365	TRUE	0.1718
ENSGALG00000002725	UAP1	2331	1250	1356	650	592	589	958	1118	771	2307	1272	1361	657	614	564	870	1086	776	1056.4	1647	612	911	0.371	-1.429	6.12575e-09	1.21875e-06	0.0509	0.0375	0.0424	0.0424	TRUE	0.991
ENSGALG00000005589	SYNGR3	281	339	160	93	98	100	318	119	87	278	345	161	94	102	96	289	116	88	174.11	261	97	164	0.372	-1.427	0.000855409	0.0183619	0.1744	0.0868	0.1249	0.1249	TRUE	0.4836
ENSGALG00000015053	GLDC	34167	19829	26669	10837	8812	10423	9620	4596	6935	33822	20173	26773	10955	9144	9980	8734	4465	6980	14558.4	26923	10026	6726	0.372	-1.425	4.85446e-09	1.02813e-06	0.0579	0.0284	0.0427	0.0427	TRUE	0.0674
ENSGALG00000014914	SNX18	570	263	230	94	123	181	272	74	131	564	268	231	95	128	173	247	72	132	212.15	354	132	150	0.373	-1.424	0.00124863	0.0238658	0.2176	0.0762	0.1351	0.1351	TRUE	0.6317
ENSGALG00000035836	LDHB	20237	24997	24680	9111	4194	13221	17900	21912	9596	20032	25431	24776	9210	4352	12659	16251	21286	9658	15961.8	23413	8740	15732	0.373	-1.422	7.79861e-06	0.000474091	0.127	0.0284	0.0728	0.0728	TRUE	0.3103
ENSGALG00000010870	JUN	1866	1811	1442	980	382	565	1869	1209	1143	1847	1842	1448	991	396	541	1697	1174	1150	1231.88	1712	643	1340	0.375	-1.414	1.20954e-06	0.000101162	0.0997	0.0361	0.0601	0.0601	TRUE	1.7622
ENSGALG00000026167	PIK3R5	223	325	195	68	121	91	218	171	156	221	331	196	69	126	87	198	166	157	172.18	249	94	174	0.377	-1.409	2.05414e-05	0.00105363	0.0544	0.0875	0.0715	0.0715	TRUE	0.6083
ENSGALG00000004266	TNFAIP8L1	276	267	182	54	100	122	113	220	137	273	272	183	55	104	117	103	214	138	161.88	243	92	152	0.378	-1.402	0.000215757	0.00669764	0.1018	0.0913	0.096	0.096	TRUE	0.4362
ENSGALG00000004594	Ii	17874	18275	13300	7855	6601	4386	15401	8792	8356	17693	18592	13352	7941	6850	4200	13982	8541	8410	11062.2	16546	6330	10311	0.383	-1.386	7.13558e-08	1.00923e-05	0.0719	0.0287	0.0476	0.0476	TRUE	0.7905
ENSGALG00000013575	IFI6	360	493	361	213	112	144	173	115	76	356	502	362	215	116	138	157	112	76	226.11	407	156	115	0.385	-1.378	3.92429e-05	0.00175087	0.0828	0.0732	0.0765	0.0765	TRUE	0.685
ENSGALG00000004631	DRAXIN	389	907	1192	329	319	318	526	387	367	385	923	1197	333	331	304	478	376	369	521.71	835	323	408	0.387	-1.371	2.40488e-05	0.00119615	0.1087	0.0474	0.0738	0.0738	TRUE	0.1292
ENSGALG00000031158	OAT	5625	4478	4981	2727	1507	1610	2381	2008	1299	5568	4556	5000	2757	1564	1542	2162	1951	1307	2934.01	5041	1954	1807	0.388	-1.367	5.14507e-08	7.591e-06	0.0652	0.0312	0.0451	0.0451	TRUE	0.8966
ENSGALG00000016265	LANCL3	224	182	222	87	86	70	163	56	81	222	185	223	88	89	67	148	54	82	128.65	210	81	95	0.388	-1.367	0.000351178	0.0096069	0.0838	0.1077	0.0969	0.0969	TRUE	0.8618
ENSGALG00000007267	MVD	4866	3221	6917	1904	2664	1205	1372	1893	1436	4817	3277	6944	1925	2764	1154	1246	1839	1445	2823.38	5013	1948	1510	0.389	-1.364	7.05733e-06	0.000441285	0.1146	0.0314	0.0661	0.0661	TRUE	0.0724
ENSGALG00000049504	ensembl	259	318	286	145	72	123	107	112	132	256	324	287	147	75	118	97	109	133	171.65	289	113	113	0.391	-1.354	1.70583e-05	0.000918003	0.0393	0.0877	0.0653	0.0653	TRUE	0.415
ENSGALG00000004442	PPA1	9368	5012	7218	1953	2450	4123	3725	3016	3723	9273	5099	7246	1974	2542	3948	3382	2930	3747	4460.17	7206	2821	3353	0.392	-1.353	2.36023e-07	2.67174e-05	0.0758	0.03	0.0491	0.0491	TRUE	0.0945
ENSGALG00000021193	STARD5	1508	734	1430	564	331	549	518	458	481	1493	747	1436	570	343	526	470	445	484	723.74	1225	480	466	0.392	-1.352	9.96907e-07	8.84486e-05	0.068	0.0419	0.0536	0.0536	TRUE	0.9331
ENSGALG00000016719	TNFRSF21	4052	2239	3000	1102	1135	1413	2328	1271	1066	4011	2278	3012	1114	1178	1353	2113	1235	1073	1929.6	3100	1215	1474	0.392	-1.351	3.63623e-07	3.94606e-05	0.0769	0.0331	0.0503	0.0503	TRUE	0.1597
ENSGALG00000013723	OASL	457	436	457	156	207	174	330	157	177	452	444	459	158	215	167	300	153	178	280.45	452	180	210	0.398	-1.33	4.27083e-06	0.000287591	0.0472	0.0644	0.0564	0.0564	TRUE	1.0268
ENSGALG00000041238	ensembl	180	180	224	111	63	59	98	88	112	178	183	225	112	65	56	89	85	113	123.05	195	78	96	0.399	-1.325	0.000166114	0.00545311	0.0447	0.1113	0.0802	0.0802	TRUE	0.9067
ENSGALG00000030940	BLB2	8265	8367	6900	4213	3265	1887	7914	5580	3065	8181	8512	6927	4259	3388	1807	7185	5421	3085	5418.29	7873	3151	5230	0.4	-1.321	1.20602e-05	0.000676763	0.1069	0.0296	0.0655	0.0655	TRUE	0.2104
ENSGALG00000026970	IFITM3	6776	7158	7538	3431	2866	2395	3758	4700	3478	6708	7282	7567	3468	2974	2293	3412	4566	3500	4641.2	7186	2912	3826	0.405	-1.303	2.02912e-11	8.59497e-09	0.0239	0.0299	0.027	0.027	TRUE	0.28
ENSGALG00000032329	NPM3	182	110	152	74	33	75	89	120	107	180	112	153	75	34	72	81	117	108	103.4	148	60	102	0.407	-1.297	0.00102877	0.0206556	0.0691	0.1272	0.1007	0.1007	TRUE	0.3036
ENSGALG00000001595	PHF19	169	197	141	73	81	53	48	22	45	167	200	142	74	84	51	44	21	45	92.01	170	70	37	0.409	-1.289	0.00114935	0.0223919	0.0565	0.1396	0.1031	0.1031	TRUE	0.2489
ENSGALG00000011659	ACAT2	9686	5954	10047	4010	3525	2951	5482	2310	3136	9588	6057	10086	4054	3658	2826	4977	2244	3156	5182.88	8577	3513	3459	0.409	-1.288	2.5639e-06	0.000187036	0.0861	0.0297	0.0539	0.0539	TRUE	0.761
ENSGALG00000036293	EBAG9	6744	5806	6453	2981	2268	2552	3187	2448	2911	6676	5907	6478	3014	2353	2444	2893	2378	2930	3896.95	6354	2604	2734	0.41	-1.287	2.83977e-14	2.19347e-11	0.0114	0.0304	0.0204	0.0204	TRUE	0.1535
ENSGALG00000007510	CETN2	1177	629	1020	368	414	375	315	435	394	1165	640	1024	372	430	359	286	423	397	566.09	943	387	369	0.41	-1.286	6.41967e-07	6.3381e-05	0.0466	0.0459	0.0462	0.0462	TRUE	0.2047
ENSGALG00000027482	SNTB2	527	310	279	138	198	120	354	382	315	522	315	280	140	205	115	321	371	317	287.39	372	153	336	0.411	-1.282	3.45244e-05	0.00157958	0.065	0.0635	0.0644	0.0644	TRUE	0.9424
ENSGALG00000053916	ABCB1	2463	3074	2451	1286	900	1119	3421	4778	2930	2438	3127	2461	1300	934	1071	3106	4642	2949	2447.52	2675	1102	3566	0.412	-1.28	5.85244e-09	1.20541e-06	0.0387	0.0319	0.0342	0.0342	TRUE	0.5655
ENSGALG00000040368	CALR	53698	31999	45903	15416	12289	27097	15468	15903	20505	53155	32554	46082	15584	12752	25945	14043	15449	20638	26244.7	43930	18094	16710	0.412	-1.28	1.07185e-06	9.25948e-05	0.0824	0.0281	0.0496	0.0496	TRUE	0.3177
ENSGALG00000006198	LSS	11835	6621	14850	4075	4930	4714	3174	3008	4229	11715	6736	14908	4119	5116	4514	2882	2922	4256	6352.01	11120	4583	3353	0.412	-1.279	6.59793e-07	6.46548e-05	0.0676	0.0293	0.0475	0.0475	TRUE	0.0754
ENSGALG00000040755	ANGPT4	228	239	262	103	124	74	261	141	234	226	243	263	104	129	71	237	137	236	182.77	244	101	203	0.415	-1.271	9.72759e-05	0.00365997	0.0529	0.084	0.0696	0.0696	TRUE	0.5918
ENSGALG00000006637	ensembl	897	355	1045	479	265	202	476	249	388	888	361	1049	484	275	193	432	242	391	479.48	766	317	355	0.414	-1.271	0.000988068	0.0201116	0.1883	0.0492	0.105	0.105	TRUE	0.304
ENSGALG00000000695	MFSD4A	222	153	261	62	100	102	118	96	60	220	156	262	63	104	98	107	93	60	129.15	213	88	87	0.414	-1.271	0.000461361	0.0116503	0.0635	0.1074	0.0869	0.0869	TRUE	0.1042
ENSGALG00000009020	JAG1	1483	1494	764	391	422	759	885	611	321	1468	1520	767	395	438	727	803	594	323	781.66	1252	520	573	0.416	-1.267	0.000199612	0.00628563	0.1343	0.0409	0.0823	0.0823	TRUE	0.3224
ENSGALG00000032889	RBFOX3	304	309	252	103	102	158	195	170	129	301	314	253	104	106	151	177	165	130	189.06	289	120	157	0.416	-1.264	8.66369e-06	0.000517104	0.0207	0.0821	0.0523	0.0523	TRUE	0.3442
ENSGALG00000012032	PRRG4	296	225	260	102	94	134	187	203	226	293	229	261	103	98	128	170	197	227	189.59	261	110	198	0.42	-1.25	5.16924e-06	0.000342815	0.0135	0.082	0.0477	0.0477	TRUE	0.1182
ENSGALG00000032247	ATP1A1	9802	6438	10766	3471	3656	4274	4504	2196	2096	9703	6550	10808	3509	3794	4092	4089	2133	2110	5198.61	9020	3798	2777	0.421	-1.248	1.51504e-06	0.000120442	0.0774	0.0297	0.0483	0.0483	TRUE	0.6042
ENSGALG00000054034	TNKS1BP1	716	395	677	301	268	181	619	278	295	709	402	680	304	278	173	562	270	297	408.32	597	252	376	0.422	-1.245	0.000193878	0.0061345	0.1092	0.0529	0.0776	0.0776	TRUE	1.4361
ENSGALG00000027188	SREBF1	10848	4397	9697	3556	3715	3288	4795	4020	4079	10738	4473	9735	3595	3855	3148	4353	3905	4105	5323.14	8315	3533	4121	0.425	-1.235	1.75097e-06	0.000134385	0.072	0.0297	0.0479	0.0479	TRUE	0.7369
ENSGALG00000001076	LIMK1	984	382	665	288	224	359	348	355	152	974	389	668	291	232	344	316	345	153	412.38	677	289	271	0.427	-1.227	0.000487619	0.0120694	0.1336	0.0527	0.0867	0.0867	TRUE	0.0517
ENSGALG00000005767	TRAF7	1881	903	1718	591	538	808	894	655	796	1862	919	1725	597	558	774	812	636	801	964.87	1502	643	750	0.428	-1.223	3.07383e-06	0.000216182	0.0607	0.0384	0.0484	0.0484	TRUE	0.9205
ENSGALG00000008675	SLC25A5	9170	5171	8662	2907	3347	3624	4873	6534	4315	9077	5261	8696	2939	3473	3470	4424	6347	4343	5336.67	7678	3294	5038	0.429	-1.221	9.53144e-08	1.27712e-05	0.0445	0.0297	0.0375	0.0375	TRUE	0.6174
ENSGALG00000029912	CAMK1	300	363	240	125	93	174	116	88	67	297	369	241	126	97	167	105	85	67	172.77	302	130	86	0.43	-1.219	0.000149946	0.00506153	0.0483	0.0873	0.069	0.069	TRUE	0.093
ENSGALG00000015708	FGFR3	2642	1228	1961	528	1038	935	772	1208	825	2615	1249	1969	534	1077	895	701	1174	830	1227.12	1944	835	902	0.43	-1.219	5.61925e-05	0.00234988	0.1008	0.0361	0.0651	0.0651	TRUE	0.0575
ENSGALG00000001895	PANK3	1367	597	1233	443	326	619	416	246	214	1353	607	1238	448	338	593	378	239	215	601.02	1066	460	277	0.431	-1.214	0.000156463	0.00522778	0.1107	0.0448	0.0727	0.0727	TRUE	0.6216
ENSGALG00000042275	ensembl	676	549	647	270	198	346	309	316	321	669	559	650	273	205	331	281	307	323	399.72	626	270	304	0.432	-1.212	2.20709e-07	2.54222e-05	0.0185	0.0535	0.0368	0.0368	TRUE	0.3171
ENSGALG00000053043	CARHSP1	1530	1528	1500	557	669	753	369	509	294	1515	1555	1506	563	694	721	335	494	296	853.17	1525	659	375	0.432	-1.209	3.94248e-08	6.09043e-06	0.0294	0.0398	0.0338	0.0338	TRUE	0.5933
ENSGALG00000033212	HSP90AA1	52018	18142	32215	14892	8425	21359	15614	14187	16216	51492	18457	32341	15054	8742	20451	14175	13782	16321	21201.8	34097	14749	14759	0.433	-1.209	0.000132944	0.00465518	0.1343	0.0282	0.0721	0.0721	TRUE	0.0744
ENSGALG00000008272	TMED3	3869	2493	2913	1279	1108	1662	1139	1180	1273	3830	2536	2924	1293	1150	1591	1034	1146	1281	1865.13	3097	1345	1154	0.434	-1.203	5.96694e-09	1.20541e-06	0.0275	0.0332	0.0303	0.0303	TRUE	0.159
ENSGALG00000001790	METTL23	362	208	363	81	139	189	103	130	201	358	212	364	82	144	181	94	126	202	195.95	311	136	141	0.436	-1.198	0.00160578	0.0288843	0.1222	0.0802	0.0987	0.0987	TRUE	0.6495
ENSGALG00000014570	LPCAT3	2323	1228	2078	756	849	863	1175	1133	668	2300	1249	2086	764	881	826	1067	1101	672	1216.24	1878	824	947	0.439	-1.189	3.00628e-06	0.000213381	0.0576	0.0362	0.0458	0.0458	TRUE	0.4483
ENSGALG00000004960	ensembl	977	637	507	297	245	394	397	118	206	967	648	509	300	254	377	360	115	207	415.36	708	310	227	0.439	-1.189	0.000937092	0.0193852	0.1448	0.0525	0.0907	0.0907	TRUE	0.3716
ENSGALG00000011169	PDCD2	4476	2775	5120	1675	1630	2146	1989	1725	1786	4431	2823	5140	1693	1691	2055	1806	1676	1798	2568.04	4131	1813	1760	0.439	-1.188	4.04573e-08	6.1304e-06	0.0319	0.0317	0.0334	0.0334	TRUE	0.1612
ENSGALG00000017394	INSIG1	55927	30171	31821	18443	17203	16012	13585	19030	16082	55362	30694	31945	18644	17851	15331	12333	18487	16186	24092.7	39334	17275	15669	0.439	-1.187	4.65734e-07	4.89244e-05	0.058	0.0282	0.0399	0.0399	TRUE	1.0371
ENSGALG00000032975	UBE2QL1	479	463	680	178	203	340	246	190	227	474	471	683	180	211	326	223	185	228	331.15	543	239	212	0.44	-1.184	2.59691e-05	0.0012583	0.05	0.0588	0.0541	0.0541	TRUE	0.7535
ENSGALG00000022850	TMEM214	3804	2061	2960	1040	1183	1703	1413	1495	1475	3766	2097	2972	1051	1228	1631	1283	1452	1485	1884.78	2945	1303	1407	0.443	-1.176	5.39534e-07	5.49196e-05	0.0452	0.0332	0.0391	0.0391	TRUE	0.0573
ENSGALG00000040157	CHTF18	886	491	859	278	280	439	381	385	388	877	500	862	281	291	420	346	374	391	482.36	746	331	370	0.443	-1.174	9.8225e-06	0.000578382	0.0482	0.0491	0.0486	0.0486	TRUE	0.6606
ENSGALG00000037939	ADGRG1	275	214	253	120	77	135	306	124	164	272	218	254	121	80	129	278	120	165	181.97	248	110	188	0.444	-1.17	0.000828074	0.017943	0.0764	0.0843	0.0817	0.0817	TRUE	0.4726
ENSGALG00000041471	TUBB	10008	5042	9408	1883	3679	5460	3660	2777	3113	9907	5129	9445	1904	3818	5228	3323	2698	3133	4953.75	8160	3650	3051	0.447	-1.161	0.000145831	0.00496376	0.1077	0.0298	0.0671	0.0671	TRUE	0.3459
ENSGALG00000001604	ensembl	338	326	508	145	193	191	154	209	128	335	332	510	147	200	183	140	203	129	241.96	392	177	157	0.45	-1.151	9.16594e-05	0.00346853	0.045	0.0703	0.0583	0.0583	TRUE	0.5312
ENSGALG00000042001	ensembl	323	338	348	145	125	188	284	88	184	320	344	349	147	130	180	258	85	185	221.97	338	152	176	0.451	-1.15	0.00108022	0.0213299	0.0976	0.0741	0.0844	0.0844	TRUE	0.3018
ENSGALG00000011958	TEF	920	593	895	220	369	503	348	177	256	911	603	898	222	383	482	316	172	258	471.66	804	362	249	0.451	-1.15	0.000221947	0.00679344	0.092	0.0495	0.0679	0.0679	TRUE	0.414
ENSGALG00000041795	WWP1	3986	1880	1718	949	990	1516	1150	1143	1037	3946	1913	1725	959	1027	1452	1044	1110	1044	1579.93	2528	1146	1066	0.453	-1.141	5.34331e-05	0.00226332	0.0872	0.0342	0.0568	0.0568	TRUE	1.948
ENSGALG00000003045	E2F1	1187	603	902	401	436	380	490	317	248	1175	613	906	405	452	364	445	308	250	546.45	898	407	334	0.453	-1.141	4.66047e-05	0.00201918	0.0633	0.0466	0.0548	0.0548	TRUE	0.0553
ENSGALG00000054746	ensembl	309	764	435	229	269	188	257	252	358	306	777	437	231	279	180	233	245	360	338.77	507	230	279	0.454	-1.138	0.000757868	0.0167535	0.1085	0.0581	0.0791	0.0791	TRUE	0.2352
ENSGALG00000003108	SMG6	2821	1231	2416	788	948	1219	1102	1019	812	2792	1252	2425	797	984	1167	1000	990	817	1358.38	2156	983	936	0.456	-1.134	2.22376e-05	0.00112742	0.0706	0.0353	0.0508	0.0508	TRUE	0.2956
ENSGALG00000040291	ensembl	3027	3161	3072	1719	1378	1131	1180	1447	1264	2996	3216	3084	1738	1430	1083	1071	1406	1272	1921.78	3099	1417	1250	0.457	-1.129	2.03907e-08	3.34688e-06	0.0234	0.0331	0.0287	0.0287	TRUE	0.2649
ENSGALG00000023691	ENTPD7	332	304	291	116	119	194	258	190	124	329	309	292	117	123	186	234	185	125	211.13	310	142	181	0.459	-1.124	0.000266316	0.00785842	0.0474	0.0765	0.0633	0.0633	TRUE	0.2124
ENSGALG00000008306	FGL2	589	590	366	172	272	267	480	146	295	583	600	367	174	282	256	436	142	297	348.56	517	237	292	0.459	-1.123	0.00182792	0.031443	0.1361	0.0572	0.0905	0.0905	TRUE	0.2033
ENSGALG00000039394	PGM2	4233	2516	3343	1506	1460	1691	1307	1176	1003	4190	2560	3356	1522	1515	1619	1187	1142	1009	2011.22	3369	1552	1113	0.461	-1.118	1.58122e-08	2.84425e-06	0.0214	0.0328	0.0277	0.0277	TRUE	0.0465
ENSGALG00000014846	OXCT1	2411	1732	1228	498	521	1499	591	763	465	2387	1762	1233	503	541	1435	537	741	468	1067.4	1794	826	582	0.461	-1.118	0.00156823	0.0282863	0.1693	0.0374	0.0892	0.0892	TRUE	0.2705
ENSGALG00000054913	ensembl	1093	957	1254	616	449	459	275	550	536	1082	974	1259	623	466	439	250	534	539	685.11	1105	509	441	0.461	-1.117	7.29246e-05	0.00286699	0.0723	0.0427	0.0557	0.0557	TRUE	0.9152
ENSGALG00000048331	LRFN1	1125	1018	972	512	404	528	859	490	733	1114	1036	976	518	419	506	780	476	738	729.01	1042	481	665	0.462	-1.115	6.24191e-07	6.20928e-05	0.0269	0.0418	0.0346	0.0346	TRUE	0.4851
ENSGALG00000005572	ensembl	236	602	280	204	167	147	401	855	623	234	612	281	206	173	141	364	831	627	385.45	376	173	607	0.462	-1.115	0.00269443	0.041188	0.1569	0.0544	0.0954	0.0954	TRUE	0.1744
ENSGALG00000027070	TIMP2	72233	57546	54534	26140	20524	39354	39908	23677	31901	71503	58544	54747	26425	21297	37681	36231	23001	32107	40170.8	61598	28468	30446	0.462	-1.114	1.52276e-06	0.000120442	0.0521	0.028	0.0386	0.0386	TRUE	0.6541
ENSGALG00000023066	DNAJA1	3705	2106	2661	1185	884	1889	1570	1584	1563	3668	2143	2671	1198	917	1809	1425	1539	1573	1882.52	2827	1308	1512	0.463	-1.112	1.35993e-05	0.000756664	0.0655	0.0332	0.0465	0.0465	TRUE	0.2274
ENSGALG00000008795	GPAM	11852	4973	11345	2882	4195	6037	2347	2485	1687	11732	5059	11389	2913	4353	5780	2131	2414	1698	5274.49	9393	4349	2081	0.463	-1.111	0.000185745	0.00593692	0.0992	0.0297	0.0635	0.0635	TRUE	0.3564
ENSGALG00000036133	KLF15	2613	2521	2647	1646	1043	946	1364	1404	1290	2587	2565	2657	1664	1082	906	1238	1364	1298	1706.81	2603	1217	1300	0.468	-1.096	4.64969e-07	4.89244e-05	0.0353	0.0338	0.0335	0.0335	TRUE	0.8243
ENSGALG00000049721	ensembl	647	296	358	229	211	166	146	151	141	640	301	359	231	219	159	133	147	142	259.06	433	203	141	0.468	-1.095	0.00046338	0.0116564	0.0642	0.0674	0.0668	0.0668	TRUE	0.5596
ENSGALG00000034688	TIMELESS	160	147	167	58	65	101	127	93	101	158	150	168	59	67	97	115	90	102	111.74	159	74	102	0.469	-1.093	0.000974378	0.0199915	0.0143	0.1198	0.0692	0.0692	TRUE	0.4343
ENSGALG00000009476	CDK6	9974	7638	9844	3552	3046	6460	3232	2689	3170	9873	7771	9882	3591	3161	6185	2934	2612	3191	5466.67	9175	4312	2912	0.47	-1.089	4.06718e-06	0.000275289	0.0568	0.0296	0.0401	0.0401	TRUE	1.1729
ENSGALG00000043052	CD1B	301	358	258	93	238	98	279	234	231	298	364	259	94	247	94	253	227	232	229.9	307	145	237	0.472	-1.084	0.00273391	0.0415978	0.1112	0.0725	0.0893	0.0893	TRUE	2.017
ENSGALG00000052918	ensembl	1050	1290	632	638	468	296	1086	837	628	1039	1312	634	645	486	283	986	813	632	759.04	995	471	810	0.473	-1.079	0.000625358	0.0145081	0.1101	0.0413	0.0701	0.0701	TRUE	0.1505
ENSGALG00000053606	ensembl	221	229	247	73	115	145	113	83	76	219	233	248	74	119	139	103	81	76	143.49	233	111	87	0.475	-1.075	0.000824206	0.0178887	0.0323	0.0994	0.0678	0.0678	TRUE	0.5644
ENSGALG00000045705	H2AFX	205	144	138	86	61	86	126	142	112	203	146	139	87	63	82	114	138	113	120.62	163	77	122	0.477	-1.069	0.00102602	0.0206321	0.0204	0.113	0.0668	0.0668	TRUE	0.3329
ENSGALG00000009621	ACTB	43149	34082	43454	23208	15040	19496	45935	35077	20547	42713	34673	43624	23461	15607	18667	41702	34076	20680	30578.1	40337	19245	32153	0.477	-1.068	9.4672e-06	0.000559972	0.0555	0.0281	0.0418	0.0418	TRUE	0.2508
ENSGALG00000040260	TUBA1C	6503	5041	7015	2527	2971	3390	4064	3556	4327	6437	5128	7042	2555	3083	3246	3690	3454	4355	4332.28	6202	2961	3833	0.477	-1.067	6.77346e-09	1.3275e-06	0.0178	0.0301	0.0242	0.0242	TRUE	0.1867
ENSGALG00000041687	SREBF2	11086	8271	13072	4370	5471	5685	4460	3293	3749	10974	8414	13123	4418	5677	5443	4049	3199	3773	6563.44	10837	5179	3674	0.478	-1.065	7.22268e-08	1.00923e-05	0.0257	0.0293	0.028	0.028	TRUE	0.0571
ENSGALG00000040316	GPC1	190	189	202	69	79	133	122	113	147	188	192	203	70	82	127	111	110	148	136.75	194	93	123	0.479	-1.062	0.00118326	0.0229166	0.032	0.103	0.0693	0.0693	TRUE	0.6798
ENSGALG00000053595	CXXC4	427	400	475	274	232	115	274	163	193	423	407	477	277	241	110	249	158	194	281.74	436	209	200	0.48	-1.058	0.00121106	0.0233208	0.0852	0.0642	0.0735	0.0735	TRUE	1.2644
ENSGALG00000052196	ensembl	1795	2117	1001	974	804	584	2185	1651	1137	1777	2154	1005	985	834	559	1984	1604	1144	1338.39	1645	793	1577	0.482	-1.054	0.0003468	0.00950696	0.0977	0.0354	0.0616	0.0616	TRUE	0.2307
ENSGALG00000028466	ensembl	186	244	277	96	122	124	272	205	240	184	248	278	97	127	119	247	199	242	193.38	237	114	229	0.482	-1.053	0.000187112	0.00596352	0.0203	0.0809	0.0508	0.0508	TRUE	0.2603
ENSGALG00000003876	TIMD4	3544	4904	2450	2251	1291	1751	3283	2987	1677	3508	4989	2460	2276	1340	1677	2980	2902	1688	2646.52	3652	1764	2523	0.483	-1.05	0.000220557	0.00676667	0.0913	0.0316	0.0578	0.0578	TRUE	0.1046
ENSGALG00000030548	OSBP	5113	4023	4392	2398	1938	2213	3184	3023	2675	5061	4093	4409	2424	2011	2119	2891	2937	2692	3181.89	4521	2185	2840	0.483	-1.049	5.64916e-11	2.06053e-08	0.0074	0.031	0.0181	0.0181	TRUE	0.0888
ENSGALG00000005290	TRMT13	726	309	438	262	191	260	221	199	169	719	314	440	265	198	249	201	193	170	305.42	491	237	188	0.483	-1.048	0.000569503	0.0135229	0.0661	0.0614	0.0636	0.0636	TRUE	0.1572
ENSGALG00000005739	SCD	181007	82438	199741	54168	90421	79587	45533	32949	40184	179177	83868	200521	54759	93828	76205	41337	32008	40444	89127.5	154522	74931	37930	0.485	-1.044	0.000172971	0.00563592	0.0827	0.0278	0.0557	0.0557	TRUE	0.4468
ENSGALG00000002506	SPSB1	362	527	355	228	211	165	269	307	182	358	536	356	230	219	158	244	298	183	287.1	417	202	242	0.485	-1.043	0.000296538	0.00842809	0.0459	0.0636	0.0562	0.0562	TRUE	0.2868
ENSGALG00000037953	TUBA1A	2837	1596	2221	1117	736	1405	1871	1411	1036	2808	1624	2230	1129	764	1345	1699	1371	1043	1556.88	2221	1079	1371	0.486	-1.041	8.2367e-05	0.0031781	0.0665	0.0343	0.0496	0.0496	TRUE	0.0757
ENSGALG00000046811	STIP1	2213	2129	2359	995	1133	1153	1347	1559	1542	2191	2166	2368	1006	1176	1104	1223	1514	1552	1588.85	2242	1095	1430	0.489	-1.033	1.01009e-09	2.70683e-07	0.0071	0.0342	0.0199	0.0199	TRUE	0.1291
ENSGALG00000040035	ADRB2	301	239	286	106	126	174	166	91	153	298	243	287	107	131	167	151	88	154	180.65	276	135	131	0.489	-1.033	0.000918046	0.0192021	0.0417	0.0847	0.0645	0.0645	TRUE	0.5572
ENSGALG00000037811	NRSN1	716	877	428	334	334	322	178	154	232	709	892	430	338	347	308	162	150	234	396.43	677	331	182	0.489	-1.033	0.000331305	0.00915867	0.0618	0.0537	0.0574	0.0574	TRUE	0.0765
ENSGALG00000035993	SUOX	5411	4510	4965	2459	2414	2422	2840	2837	3542	5356	4588	4984	2486	2505	2319	2578	2756	3565	3459.78	4976	2437	2966	0.49	-1.03	2.06522e-09	5.02192e-07	0.0126	0.0307	0.021	0.021	TRUE	0.2522
ENSGALG00000030466	CS	2193	1443	2520	836	1055	1131	1187	853	1129	2171	1468	2530	845	1095	1083	1078	829	1136	1359.34	2056	1008	1014	0.49	-1.029	8.24468e-06	0.00049661	0.0369	0.0353	0.0376	0.0376	TRUE	0.144
ENSGALG00000007404	YIPF5	6104	3846	5438	2109	2390	3076	2287	2103	2203	6042	3913	5459	2132	2480	2945	2076	2043	2217	3256.45	5138	2519	2112	0.49	-1.028	2.40981e-07	2.70455e-05	0.0241	0.0309	0.0283	0.0283	TRUE	0.2178
ENSGALG00000040832	CFD	19623	17858	14808	12054	8015	5628	23305	17108	18253	19425	18168	14866	12185	8317	5389	21158	16620	18371	14944.2	17486	8630	18716	0.494	-1.019	3.87181e-05	0.00173518	0.0629	0.0284	0.0441	0.0441	TRUE	0.5413
ENSGALG00000003644	ensembl	312	207	352	141	148	141	180	116	99	309	211	353	143	154	135	163	113	100	186.63	291	144	125	0.494	-1.018	0.000942831	0.0194354	0.0419	0.0829	0.0631	0.0631	TRUE	0.1974
ENSGALG00000009957	TIE1	420	395	293	148	150	256	468	299	244	416	402	294	150	156	245	425	290	246	291.45	371	184	320	0.495	-1.013	0.000795092	0.0173841	0.0617	0.063	0.0617	0.0617	TRUE	0.5642
ENSGALG00000030705	TRABD	2986	1111	1591	663	913	1258	779	724	687	2956	1130	1597	670	947	1205	707	703	691	1178.61	1894	941	700	0.497	-1.01	0.000871905	0.0184661	0.109	0.0365	0.0655	0.0655	TRUE	0.2453
ENSGALG00000048034	ensembl	2823	1618	1784	661	1115	1328	1499	971	1609	2794	1646	1791	668	1157	1272	1361	943	1619	1472.43	2077	1032	1308	0.497	-1.009	0.000366715	0.00986103	0.0839	0.0347	0.057	0.057	TRUE	0.492
ENSGALG00000013848	MVK	4714	2711	3965	2001	1981	1661	1512	1331	2050	4666	2758	3980	2023	2056	1590	1373	1293	2063	2422.52	3801	1890	1576	0.497	-1.009	2.4283e-05	0.00120324	0.0512	0.032	0.0407	0.0407	TRUE	0.1456
ENSGALG00000049402	ensembl	2522	2770	1842	1373	1149	1032	2476	2982	1631	2497	2818	1849	1388	1192	988	2248	2897	1642	1946.49	2388	1189	2262	0.498	-1.006	2.77358e-05	0.00132436	0.0485	0.033	0.0408	0.0408	TRUE	0.0995
ENSGALG00000003475	ACLY	29002	12731	34845	11869	14797	11352	8735	6078	6389	28709	12952	34981	11998	15354	10870	7930	5904	6430	15014.4	25547	12741	6755	0.499	-1.004	0.000373727	0.0100072	0.0849	0.0284	0.0573	0.0573	TRUE	0.1707
ENSGALG00000034737	ensembl	2016	917	1805	921	826	603	1330	899	749	1996	933	1812	931	857	577	1207	873	754	1104.53	1580	788	945	0.499	-1.003	0.000540112	0.012942	0.0899	0.037	0.0596	0.0596	TRUE	0.7477
ENSGALG00000004285	HNF4A	1262	688	1557	415	630	716	593	361	723	1249	700	1563	420	654	686	538	351	728	765.31	1171	587	539	0.501	-0.998	0.00177114	0.0306818	0.1153	0.0412	0.0721	0.0721	TRUE	0.118
ENSGALG00000039575	AMD1	771	433	600	289	278	339	370	268	277	763	441	602	292	288	325	336	260	279	398.48	602	302	292	0.501	-0.996	6.31979e-05	0.0025692	0.0306	0.0535	0.0422	0.0422	TRUE	0.0542
ENSGALG00000041353	TP53INP1	1267	860	1406	503	639	635	552	560	545	1254	875	1411	508	663	608	501	544	549	768.21	1180	593	531	0.503	-0.993	6.20152e-06	0.000403129	0.0257	0.0411	0.0335	0.0335	TRUE	0.1965
ENSGALG00000006564	ensembl	5673	3563	4365	1646	1950	3302	2245	2130	2480	5616	3625	4382	1664	2023	3162	2038	2069	2496	3008.33	4541	2283	2201	0.503	-0.992	4.67468e-05	0.00201918	0.0594	0.0311	0.0424	0.0424	TRUE	0.2864
ENSGALG00000008096	SUFU	1324	1403	1672	716	747	755	852	688	831	1311	1427	1679	724	775	723	773	668	836	990.73	1472	741	759	0.503	-0.991	4.99067e-08	7.44687e-06	0.0093	0.0381	0.0228	0.0228	TRUE	0.1208
ENSGALG00000013728	PPAT	16864	10449	13113	8606	6598	5085	7941	3001	4420	16694	10630	13164	8700	6847	4869	7209	2915	4449	8386.29	13496	6805	4858	0.504	-0.988	0.000727865	0.0163099	0.1101	0.029	0.0615	0.0615	TRUE	0.3145
ENSGALG00000042023	ensembl	1008	1039	1436	762	611	383	1078	1045	623	998	1057	1442	770	634	367	979	1015	627	876.49	1166	590	874	0.506	-0.982	0.000536412	0.0128833	0.0791	0.0395	0.0567	0.0567	TRUE	0.7216
ENSGALG00000016997	RB1	1205	1037	1303	566	566	671	896	692	679	1193	1055	1308	572	587	642	813	672	683	836.33	1185	600	723	0.507	-0.981	8.46717e-08	1.14621e-05	0.0079	0.04	0.0229	0.0229	TRUE	0.095
ENSGALG00000020741	HPS6	1412	892	1323	470	611	765	869	533	537	1398	907	1328	475	634	732	789	518	540	813.58	1211	614	616	0.507	-0.98	0.000105996	0.00392066	0.0488	0.0404	0.0448	0.0448	TRUE	0.4776
ENSGALG00000003400	AIMP2	1642	772	1427	537	504	921	571	598	787	1625	785	1433	543	523	882	518	581	792	853.61	1281	649	630	0.507	-0.98	0.000861786	0.0183674	0.0868	0.0398	0.0612	0.0612	TRUE	0.3608
ENSGALG00000041926	HEXIM1	9026	6063	7491	4294	3554	3600	4499	4917	5507	8935	6168	7520	4341	3688	3447	4084	4777	5543	5389.18	7541	3825	4801	0.507	-0.979	3.86889e-07	4.13028e-05	0.0235	0.0296	0.0266	0.0266	TRUE	0.0665
ENSGALG00000037784	DAG1	4087	3835	3985	1709	1960	2403	3340	2184	2255	4046	3902	4001	1728	2034	2301	3032	2122	2270	2825.96	3983	2021	2475	0.507	-0.979	1.81203e-07	2.22371e-05	0.0193	0.0314	0.025	0.025	TRUE	0.3149
ENSGALG00000028985	ensembl	309	227	199	131	137	104	314	223	206	306	231	200	132	142	100	285	217	207	202.2	246	125	236	0.508	-0.978	0.000863049	0.0183674	0.0325	0.0786	0.0561	0.0561	TRUE	0.318
ENSGALG00000010953	KANK4	1481	963	1583	485	642	933	416	696	486	1466	980	1589	490	666	893	378	676	489	847.52	1345	683	514	0.508	-0.977	0.00051458	0.0125828	0.0749	0.0399	0.0559	0.0559	TRUE	0.2796
ENSGALG00000033828	PYCR3	574	331	592	265	260	235	288	224	314	568	337	594	268	270	225	261	218	316	339.67	500	254	265	0.509	-0.975	0.000365806	0.00986103	0.0434	0.058	0.051	0.051	TRUE	0.6323
ENSGALG00000054978	ensembl	554	415	300	253	218	173	517	469	390	548	422	301	256	226	166	469	456	393	359.65	424	216	439	0.509	-0.974	0.000394969	0.0103934	0.045	0.0563	0.051	0.051	TRUE	0.0935
ENSGALG00000003948	ALAS2	2138	1545	2498	869	805	1509	723	575	1054	2116	1572	2508	878	835	1445	656	559	1061	1292.27	2065	1053	759	0.51	-0.972	0.000599939	0.0140927	0.0917	0.0357	0.0571	0.0571	TRUE	0.2113
ENSGALG00000029066	ensembl	430	373	478	204	189	264	455	400	339	426	379	480	206	196	253	413	389	341	342.55	428	218	381	0.51	-0.971	1.86454e-05	0.000975427	0.0105	0.0578	0.0336	0.0336	TRUE	0.1404
ENSGALG00000053647	ensembl	3397	2177	3360	1888	1217	1460	1544	654	1116	3363	2215	3373	1909	1263	1398	1402	635	1123	1853.36	2984	1523	1053	0.511	-0.97	0.000455038	0.011535	0.0775	0.0333	0.0547	0.0547	TRUE	0.8478
ENSGALG00000005439	ACACA	23931	13699	27936	6998	12538	14029	5605	5644	5284	23689	13937	28045	7074	13010	13433	5089	5483	5318	12786.4	21890	11172	5297	0.51	-0.97	0.000248957	0.00744016	0.0704	0.0285	0.0505	0.0505	TRUE	0.1421
ENSGALG00000016447	PDIA6	17750	10702	13962	5985	5255	10724	5584	6637	7720	17571	10888	14017	6050	5453	10268	5069	6448	7770	9281.47	14159	7257	6429	0.513	-0.964	0.000180895	0.00580767	0.0767	0.0288	0.0477	0.0477	TRUE	0.1856
ENSGALG00000043930	ensembl	348	261	359	153	159	186	232	242	190	344	266	360	155	165	178	211	235	191	233.9	323	166	212	0.513	-0.963	0.000113431	0.00406357	0.0108	0.0717	0.0403	0.0403	TRUE	0.1857
ENSGALG00000023689	ASS1	1193	977	560	488	503	417	1106	996	617	1181	994	562	493	522	399	1004	968	621	749.36	912	471	864	0.517	-0.953	0.000724022	0.0162734	0.0734	0.0415	0.0556	0.0556	TRUE	0.2905
ENSGALG00000013235	PDK1	523	483	453	249	187	324	303	159	291	518	491	455	252	194	310	275	154	293	326.92	488	252	241	0.517	-0.953	0.00086824	0.0184182	0.0522	0.0592	0.056	0.056	TRUE	0.4981
ENSGALG00000027761	TNFAIP8	655	509	440	295	286	248	266	320	229	648	518	442	298	297	237	241	311	230	358.14	536	277	261	0.518	-0.95	0.000103796	0.00386551	0.0242	0.0565	0.0404	0.0404	TRUE	0.1206
ENSGALG00000004227	FAM20B	1445	826	1114	417	471	884	748	597	675	1430	840	1118	422	489	846	679	580	679	787.13	1129	586	646	0.518	-0.948	0.000617678	0.0143634	0.074	0.0408	0.0539	0.0539	TRUE	0.1948
ENSGALG00000031982	SDF2L1	3566	2067	2365	1232	725	2255	1291	1434	1127	3530	2103	2374	1245	752	2159	1172	1393	1134	1762.6	2669	1385	1233	0.519	-0.946	0.00207328	0.0343741	0.1187	0.0336	0.0674	0.0674	TRUE	0.4876
ENSGALG00000016692	CENPQ	540	435	375	228	253	220	127	232	246	535	443	376	230	263	211	115	225	248	293.94	451	235	196	0.52	-0.944	0.00167243	0.0295967	0.0606	0.0627	0.0618	0.0618	TRUE	0.4091
ENSGALG00000045085	IFIT5	715	521	439	200	328	345	443	409	450	708	530	441	202	340	330	402	397	453	422.65	560	291	417	0.52	-0.943	0.000387865	0.0102403	0.0441	0.0521	0.0483	0.0483	TRUE	0.2521
ENSGALG00000048671	ensembl	321	309	379	186	156	185	317	250	337	318	314	380	188	162	177	288	243	339	267.72	337	176	290	0.521	-0.942	0.000108182	0.00396799	0.0119	0.0662	0.0383	0.0383	TRUE	0.1254
ENSGALG00000033572	SORT1	2457	1817	2548	1119	1233	1208	1149	815	953	2432	1849	2558	1131	1279	1157	1043	792	959	1466.66	2280	1189	931	0.522	-0.939	9.32163e-07	8.32669e-05	0.0158	0.0347	0.0258	0.0258	TRUE	0.2209
ENSGALG00000050267	CALU	3202	2753	3418	1294	1559	2068	1429	1087	1182	3170	2801	3431	1308	1618	1980	1297	1056	1190	1983.4	3134	1635	1181	0.522	-0.938	1.35931e-06	0.000109733	0.0201	0.0329	0.0267	0.0267	TRUE	0.2234
ENSGALG00000052844	ensembl	538	317	378	208	165	275	376	450	429	533	322	379	210	171	263	341	437	432	343.29	411	215	403	0.523	-0.936	0.000556875	0.0132951	0.0398	0.0577	0.0495	0.0495	TRUE	0.3886
ENSGALG00000040891	RSU1	895	704	770	295	429	521	337	317	396	886	716	773	298	445	499	306	308	399	514.43	792	414	338	0.523	-0.935	0.000107082	0.00393863	0.0319	0.0477	0.0401	0.0401	TRUE	0.4611
ENSGALG00000039072	ensembl	881	600	695	510	242	391	599	416	532	872	610	698	516	251	374	544	404	535	533.85	727	380	494	0.523	-0.934	0.000661328	0.0151551	0.0569	0.047	0.0522	0.0522	TRUE	0.2879
ENSGALG00000015233	ATP1B1	5838	2809	3704	1872	2152	2451	1911	1593	1789	5779	2858	3718	1892	2233	2347	1735	1548	1801	2656.72	4118	2157	1695	0.524	-0.933	6.99388e-05	0.00278918	0.0496	0.0316	0.0393	0.0393	TRUE	0.1899
ENSGALG00000030008	HHEX	9452	6384	7590	5169	3203	3920	5030	4892	5422	9356	6495	7620	5225	3324	3753	4567	4752	5457	5616.58	7824	4101	4925	0.524	-0.932	7.31967e-06	0.000451255	0.0338	0.0296	0.0309	0.0309	TRUE	0.2295
ENSGALG00000047807	DMBT1L	14355	10082	13244	4567	6777	8548	7113	6698	4935	14210	10257	13296	4617	7032	8185	6458	6507	4967	8391.96	12588	6611	5977	0.525	-0.929	3.39983e-05	0.00156511	0.0412	0.029	0.0361	0.0361	TRUE	0.5666
ENSGALG00000013971	SGK1	3153	1257	2115	1100	963	1372	1722	1181	992	3121	1279	2123	1112	999	1314	1563	1147	998	1517.47	2174	1142	1236	0.525	-0.929	0.0009852	0.0201116	0.0841	0.0345	0.0567	0.0567	TRUE	0.075
ENSGALG00000017077	HSPH1	915	556	592	354	254	492	409	430	465	906	566	594	358	264	471	371	418	468	490.59	689	364	419	0.529	-0.918	0.000676281	0.0154439	0.0533	0.0487	0.0505	0.0505	TRUE	0.3328
ENSGALG00000016433	YWHAQ	7159	4463	6424	3252	2738	3590	4202	3535	3850	7087	4540	6449	3287	2841	3437	3815	3434	3875	4307.33	6025	3188	3708	0.529	-0.918	1.53971e-06	0.000120442	0.0203	0.0301	0.0261	0.0261	TRUE	0.3402
ENSGALG00000006512	HSPA8	36580	16442	28650	13476	10044	20104	13760	12930	17347	36210	16727	28762	13623	10422	19250	12492	12561	17459	18611.8	27233	14432	14171	0.53	-0.916	0.000865986	0.0184001	0.0888	0.0283	0.0545	0.0545	TRUE	0.1139
ENSGALG00000013892	MAP3K5	1035	642	756	389	393	513	520	297	489	1025	653	759	393	408	491	472	289	492	553.52	812	431	418	0.53	-0.915	0.000433522	0.0111183	0.0477	0.0463	0.0469	0.0469	TRUE	0.3179
ENSGALG00000037726	MARCKS	1138	1098	771	635	580	380	1137	790	735	1126	1117	774	642	602	364	1032	767	740	796.07	1006	536	846	0.533	-0.909	0.000432845	0.0111183	0.0538	0.0407	0.0466	0.0466	TRUE	0.618
ENSGALG00000050656	ensembl	440	442	510	269	265	207	275	268	325	436	450	512	272	275	198	250	260	327	331.05	466	248	279	0.533	-0.908	0.000139899	0.00483425	0.0167	0.0588	0.0378	0.0378	TRUE	0.2338
ENSGALG00000016196	ensembl	1752	984	1330	590	797	779	603	218	306	1734	1001	1335	596	827	746	547	212	308	811.9	1357	723	356	0.533	-0.908	0.00326914	0.0471726	0.1094	0.0404	0.0676	0.0676	TRUE	0.2096
ENSGALG00000015180	PSAT1	40575	25794	39698	23494	16328	16756	15633	12287	15533	40165	26241	39853	23750	16943	16044	14193	11936	15633	22751	35420	18912	13921	0.534	-0.905	2.85155e-05	0.00135665	0.0392	0.0282	0.0337	0.0337	TRUE	0.4194
ENSGALG00000001049	ensembl	1762	991	1226	647	822	650	697	625	655	1744	1008	1231	654	853	622	633	607	659	890.19	1328	710	633	0.534	-0.904	9.36909e-05	0.00353522	0.036	0.0393	0.0375	0.0375	TRUE	0.1934
ENSGALG00000033635	PTGS2	745	821	637	395	390	397	436	865	545	737	835	639	399	405	380	396	840	549	575.67	737	395	595	0.535	-0.902	0.000659755	0.0151455	0.0515	0.0456	0.0486	0.0486	TRUE	0.2969
ENSGALG00000011031	JAK1	5977	4533	5426	1820	2767	4016	2249	1481	1179	5917	4612	5447	1840	2871	3845	2042	1439	1187	3244.33	5325	2852	1556	0.536	-0.901	0.000586564	0.0138312	0.0724	0.0309	0.0492	0.0492	TRUE	0.1712
ENSGALG00000010083	ST3GAL3	3954	2691	2947	1243	1976	1924	1891	1642	1584	3914	2738	2959	1257	2050	1842	1717	1595	1594	2185.07	3204	1716	1635	0.536	-0.9	2.70581e-05	0.00129672	0.0317	0.0324	0.0327	0.0327	TRUE	0.4419
ENSGALG00000004483	AHSA2P	1217	1358	836	577	543	722	939	534	617	1205	1382	839	583	563	691	852	519	621	806.2	1142	612	664	0.537	-0.898	0.000275576	0.0080625	0.0438	0.0405	0.0427	0.0427	TRUE	0.205
ENSGALG00000036731	GAS2L1	648	710	924	419	476	328	826	924	677	641	722	928	424	494	314	750	898	681	650.2	764	411	776	0.537	-0.896	0.000160548	0.00532361	0.0329	0.0436	0.0388	0.0388	TRUE	0.327
ENSGALG00000014525	USP5	1910	1664	1934	801	1035	1149	782	940	814	1891	1693	1942	810	1074	1100	710	913	819	1216.82	1842	995	814	0.54	-0.889	3.18276e-06	0.000221126	0.0142	0.0362	0.0255	0.0255	TRUE	0.2106
ENSGALG00000001320	CYP1A2	3438	3998	4437	2756	1856	1819	942	1077	1539	3403	4067	4454	2786	1926	1742	855	1046	1549	2425.45	3975	2151	1150	0.541	-0.886	0.000305156	0.00856198	0.0599	0.032	0.043	0.043	TRUE	0.5736
ENSGALG00000043329	ensembl	3184	2650	3144	1487	1607	1793	1895	2217	2103	3152	2696	3156	1503	1668	1717	1720	2154	2117	2209.15	3001	1629	1997	0.543	-0.881	1.46004e-07	1.86134e-05	0.0083	0.0324	0.0198	0.0198	TRUE	0.1187
ENSGALG00000007102	MLEC	5484	2822	4011	1500	2165	3082	2136	1945	2341	5429	2871	4027	1516	2247	2951	1939	1889	2356	2802.77	4109	2238	2061	0.545	-0.876	0.000844398	0.0182365	0.0712	0.0314	0.0493	0.0493	TRUE	0.0749
ENSGALG00000044278	ensembl	1478	806	1773	734	665	819	779	742	594	1463	820	1780	742	690	784	707	721	598	922.79	1354	739	675	0.545	-0.874	0.000603893	0.0141546	0.054	0.0389	0.0458	0.0458	TRUE	0.162
ENSGALG00000045199	ensembl	3798	4035	3490	2241	1844	2117	2500	2879	2898	3760	4105	3504	2265	1913	2027	2270	2797	2917	2839.71	3790	2068	2661	0.546	-0.873	2.04684e-07	2.4433e-05	0.0096	0.0313	0.02	0.02	TRUE	0.1342
ENSGALG00000049658	UTS2R2	508	561	597	250	340	322	833	546	615	503	571	599	253	353	308	756	530	619	499.16	558	305	635	0.546	-0.872	0.000113573	0.00406357	0.019	0.0483	0.0343	0.0343	TRUE	0.1429
ENSGALG00000016779	RNF149	1131	782	631	374	433	590	378	331	308	1120	796	633	378	449	565	343	322	310	546.18	850	464	325	0.546	-0.872	0.000520357	0.0126104	0.0397	0.0466	0.0438	0.0438	TRUE	0.1411
ENSGALG00000030344	ISYNA1	592	479	398	269	210	329	494	446	285	586	487	400	272	218	315	448	433	287	382.93	491	268	389	0.547	-0.871	0.000989421	0.0201116	0.0398	0.0546	0.0476	0.0476	TRUE	0.1618
ENSGALG00000041380	BF2	50463	51906	44845	28158	27410	25030	42315	29713	40765	49953	52807	45020	28465	28443	23966	38416	28865	41029	37440.3	49260	26958	36103	0.547	-0.87	6.97628e-07	6.7357e-05	0.0157	0.028	0.0221	0.0221	TRUE	0.2511
ENSGALG00000033867	PCOLCE	1495	1738	1359	683	928	909	1006	724	561	1480	1768	1364	690	963	870	913	703	565	1035.27	1537	841	727	0.547	-0.87	0.000109853	0.00400689	0.033	0.0377	0.0355	0.0355	TRUE	0.398
ENSGALG00000031281	ensembl	341	261	291	153	143	195	244	241	254	338	266	292	155	148	187	222	234	256	232.92	299	163	237	0.547	-0.87	0.000403563	0.0105114	0.0074	0.0719	0.0388	0.0388	TRUE	0.1131
ENSGALG00000007434	RHBDF1	1407	1371	1162	859	654	647	853	1192	695	1393	1395	1167	868	679	620	774	1158	699	972.5	1318	722	877	0.548	-0.868	0.000179599	0.00580101	0.0387	0.0383	0.0376	0.0376	TRUE	0.6222
ENSGALG00000004959	IRS1	1128	956	888	521	580	527	746	896	769	1117	973	891	527	602	505	677	870	774	770.61	994	545	774	0.548	-0.868	6.96074e-06	0.000437327	0.0104	0.0411	0.0255	0.0255	TRUE	0.095
ENSGALG00000027838	HMG20B	517	439	401	243	257	245	355	323	216	512	447	403	246	267	235	322	314	217	329.04	454	249	284	0.549	-0.866	0.000318236	0.00885331	0.0181	0.059	0.0386	0.0386	TRUE	0.318
ENSGALG00000003103	MST1R	3231	2257	3267	1192	1473	2171	756	726	619	3198	2296	3280	1205	1528	2079	686	705	623	1733.46	2925	1604	671	0.548	-0.866	0.000115048	0.00409402	0.037	0.0337	0.0359	0.0359	TRUE	0.3082
ENSGALG00000049976	AMIGO1	799	711	844	419	399	479	639	519	503	791	723	847	424	414	459	580	504	506	583.15	787	432	530	0.549	-0.865	2.9359e-06	0.000210663	0.0037	0.0454	0.0229	0.0229	TRUE	0.0534
ENSGALG00000005622	ARF4	9614	8045	7878	4034	4225	5895	4471	6082	4468	9517	8185	7909	4078	4384	5644	4059	5908	4497	6020.12	8537	4702	4821	0.551	-0.86	1.0912e-05	0.000620285	0.0269	0.0294	0.0274	0.0274	TRUE	0.3161
ENSGALG00000036069	TCIRG1	3656	4120	4212	2288	2289	2042	3151	3669	2626	3619	4191	4228	2313	2375	1955	2861	3564	2643	3083.36	4013	2214	3023	0.552	-0.858	1.19729e-06	0.00010078	0.0139	0.0311	0.0221	0.0221	TRUE	0.199
ENSGALG00000011005	KCNK1	1848	1420	917	615	670	1042	598	479	638	1829	1445	921	622	695	998	543	465	642	906.62	1398	772	550	0.552	-0.858	0.00146509	0.0268829	0.0645	0.0391	0.0513	0.0513	TRUE	0.0795
ENSGALG00000032915	CHPF	585	384	539	227	244	367	359	199	238	579	391	541	229	253	351	326	193	240	344.86	504	278	253	0.552	-0.857	0.00233912	0.0371852	0.0499	0.0576	0.0543	0.0543	TRUE	0.4793
ENSGALG00000029367	CYBA	925	920	800	659	420	381	1067	733	574	916	936	803	666	436	365	969	712	578	708.89	885	489	753	0.552	-0.856	0.00112156	0.021948	0.0577	0.0422	0.0482	0.0482	TRUE	0.4445
ENSGALG00000002802	PACSIN1	1727	945	1051	428	710	929	562	509	471	1710	961	1055	433	737	890	510	494	474	807.08	1242	687	493	0.553	-0.856	0.00230678	0.0368944	0.0725	0.0405	0.0557	0.0557	TRUE	0.4877
ENSGALG00000021972	PLIN4	2855	2563	2733	1175	1822	1510	1992	1235	1823	2826	2607	2744	1188	1891	1446	1808	1200	1835	1949.39	2726	1508	1614	0.553	-0.854	0.000106666	0.00393435	0.0348	0.033	0.0345	0.0345	TRUE	0.406
ENSGALG00000040702	BCKDHB	2194	1952	1861	1383	1019	919	1599	869	1187	2172	1986	1868	1398	1057	880	1452	844	1195	1427.99	2009	1112	1164	0.553	-0.853	0.000265128	0.00784099	0.0424	0.0349	0.0388	0.0388	TRUE	0.2845
ENSGALG00000002919	MON1A	4849	2307	3518	1268	2014	2668	1547	1143	1320	4800	2347	3532	1282	2090	2555	1404	1110	1329	2272.05	3560	1976	1281	0.555	-0.849	0.00205841	0.0343008	0.079	0.0323	0.0544	0.0544	TRUE	0.0556
ENSGALG00000024449	RAMP2	2433	2472	2544	1805	1303	1022	2386	1701	1227	2408	2515	2554	1825	1352	979	2166	1652	1235	1854.01	2492	1385	1684	0.556	-0.848	0.000634956	0.0146531	0.0562	0.0333	0.0438	0.0438	TRUE	0.243
ENSGALG00000044018	ISOC2	940	874	1219	637	484	573	623	600	286	930	889	1224	644	502	549	566	583	288	686.06	1014	565	479	0.557	-0.845	0.00168747	0.0298226	0.0606	0.0427	0.0507	0.0507	TRUE	0.9419
ENSGALG00000006756	ensembl	2339	2069	1196	1094	1015	1014	2180	1659	1202	2315	2105	1201	1106	1053	971	1979	1612	1210	1505.73	1874	1043	1600	0.557	-0.845	0.000860052	0.0183674	0.059	0.0346	0.0455	0.0455	TRUE	0.2657
ENSGALG00000042458	ACTN1	1186	924	921	461	641	587	1082	619	504	1174	940	925	466	665	562	982	601	507	758.08	1013	564	697	0.557	-0.844	0.00121302	0.0233208	0.058	0.0413	0.0476	0.0476	TRUE	1.0153
ENSGALG00000014023	H2AFZ	2492	1143	1765	826	962	1249	902	877	1253	2467	1163	1772	835	998	1196	819	852	1261	1262.52	1801	1010	977	0.561	-0.834	0.00220705	0.0358067	0.0743	0.0359	0.0528	0.0528	TRUE	0.0722
ENSGALG00000012186	CASP6	2147	1981	1824	940	897	1533	1278	863	1018	2125	2015	1831	950	931	1468	1160	838	1025	1371.54	1990	1116	1008	0.561	-0.834	0.000142562	0.00489598	0.0341	0.0352	0.034	0.034	TRUE	0.6073
ENSGALG00000007511	ITGB2	1114	1401	766	817	511	516	1180	903	747	1103	1425	769	826	530	494	1071	877	752	871.96	1099	617	900	0.561	-0.834	0.0020725	0.0343741	0.0676	0.0395	0.0515	0.0515	TRUE	0.1028
ENSGALG00000006715	OAF	6881	5508	6651	3196	4038	3461	3800	3453	3043	6811	5604	6677	3231	4190	3314	3450	3354	3063	4410.43	6364	3578	3289	0.562	-0.831	9.0588e-07	8.14733e-05	0.0118	0.0301	0.0204	0.0204	TRUE	0.1813
ENSGALG00000007905	LAMB1	561	620	731	364	388	324	844	478	431	555	631	734	368	403	310	766	464	434	518.35	640	360	555	0.563	-0.829	0.00131069	0.0247993	0.0456	0.0476	0.0458	0.0458	TRUE	0.8474
ENSGALG00000047929	SLC44A2	666	776	714	481	398	335	898	547	626	659	789	717	486	413	321	815	531	630	595.8	722	407	659	0.563	-0.828	0.000434679	0.0111263	0.0298	0.045	0.038	0.038	TRUE	0.2535
ENSGALG00000010432	GSTZ1	6740	4824	7786	3498	3773	3663	2799	2182	2881	6672	4908	7816	3536	3915	3507	2541	2120	2900	4212.78	6465	3653	2520	0.565	-0.824	3.9335e-05	0.00175087	0.026	0.0302	0.0287	0.0287	TRUE	0.0964
ENSGALG00000011998	SEC24D	1346	1084	1178	667	462	938	399	484	408	1332	1103	1183	674	479	898	362	470	411	768.07	1206	684	414	0.567	-0.818	0.000638334	0.0147052	0.0377	0.0411	0.0402	0.0402	TRUE	0.1867
ENSGALG00000008862	DNAJC10	2462	1359	2152	829	1017	1569	1016	1093	1072	2437	1383	2160	838	1055	1502	922	1062	1079	1382.1	1993	1132	1021	0.568	-0.816	0.0012684	0.0241177	0.0561	0.0352	0.0455	0.0455	TRUE	0.3272
ENSGALG00000013569	SEC61B	9403	7652	7339	4039	4258	5659	4826	4996	6267	9308	7785	7368	4083	4418	5418	4381	4853	6308	5991.4	8154	4640	5181	0.569	-0.813	2.58287e-05	0.00125613	0.025	0.0294	0.0268	0.0268	TRUE	0.2942
ENSGALG00000035533	ADIPOR2	2008	1468	2024	875	952	1324	931	635	707	1988	1493	2032	885	988	1268	845	617	712	1202.99	1838	1047	725	0.57	-0.812	0.000152944	0.00513634	0.0277	0.0363	0.0324	0.0324	TRUE	0.2727
ENSGALG00000027592	ERN2	1271	1175	1112	634	728	666	1016	973	648	1258	1195	1116	641	755	638	922	945	652	902.64	1190	678	840	0.57	-0.812	5.04592e-05	0.00214517	0.0167	0.0391	0.0277	0.0277	TRUE	0.3025
ENSGALG00000032660	IFNGR2	4082	3629	4008	2082	2023	2621	2139	2561	2142	4041	3692	4024	2105	2099	2510	1942	2488	2156	2783.95	3919	2238	2195	0.571	-0.808	1.10334e-06	9.46927e-05	0.0092	0.0314	0.0195	0.0195	TRUE	0.1099
ENSGALG00000033807	TYSND1	1968	1371	1619	867	972	1005	1000	1403	1497	1948	1395	1625	876	1009	962	908	1363	1507	1288.12	1656	949	1259	0.573	-0.803	0.000278489	0.0080625	0.0304	0.0357	0.0344	0.0344	TRUE	0.2985
ENSGALG00000054044	ensembl	1041	691	881	558	420	528	623	546	536	1030	703	884	564	436	506	566	530	539	639.87	872	502	545	0.575	-0.798	0.000136593	0.00473677	0.0167	0.0438	0.03	0.03	TRUE	0.0892
ENSGALG00000028627	TIMP3	965	928	893	593	577	429	763	671	585	955	944	896	599	599	411	693	652	589	704.24	932	536	645	0.575	-0.798	9.90677e-05	0.00370615	0.0154	0.0423	0.0288	0.0288	TRUE	0.329
ENSGALG00000010882	G3BP2	1847	1991	2265	1048	1197	1277	1408	1081	949	1828	2026	2274	1059	1242	1223	1278	1050	955	1437.28	2043	1175	1094	0.575	-0.798	1.36885e-05	0.000758415	0.013	0.0349	0.0236	0.0236	TRUE	0.1728
ENSGALG00000020943	AGXT	1940	2422	2618	1547	1302	1187	1993	2026	1502	1920	2464	2628	1564	1351	1137	1809	1968	1512	1817.04	2337	1351	1763	0.578	-0.792	7.09114e-05	0.00280463	0.0216	0.0334	0.028	0.028	TRUE	0.197
ENSGALG00000015030	NPC1	2528	1355	1321	1002	809	1212	1082	781	825	2502	1379	1326	1013	839	1160	982	759	830	1199.04	1736	1004	857	0.579	-0.789	0.0019579	0.0329604	0.0619	0.0363	0.046	0.046	TRUE	1.2026
ENSGALG00000000775	CTSS	9874	11425	6959	6380	5347	4638	10351	8499	7369	9774	11623	6986	6450	5548	4441	9397	8256	7417	7765.86	9461	5480	8357	0.579	-0.788	0.00023733	0.00716408	0.036	0.0291	0.033	0.033	TRUE	0.148
ENSGALG00000038666	ensembl	920	933	1068	545	639	508	629	666	485	911	949	1072	551	663	486	571	647	488	704.29	977	567	569	0.58	-0.786	0.000116776	0.0041443	0.015	0.0423	0.0286	0.0286	TRUE	0.1722
ENSGALG00000055058	ensembl	526	742	819	358	412	447	476	343	312	521	755	822	362	428	428	432	333	314	488.28	699	406	360	0.58	-0.785	0.00106532	0.0211509	0.0298	0.0488	0.0395	0.0395	TRUE	0.3939
ENSGALG00000051442	TSC22D1	2172	1779	2373	1156	1307	1209	1504	1240	1139	2150	1810	2382	1169	1356	1158	1365	1205	1146	1526.78	2114	1228	1239	0.581	-0.784	1.03971e-05	0.000598793	0.0107	0.0345	0.0222	0.0222	TRUE	0.11
ENSGALG00000012952	BASP1	3531	2433	3706	1604	2006	2015	1717	1580	2244	3495	2475	3720	1621	2082	1929	1559	1535	2259	2297.29	3230	1877	1784	0.581	-0.783	0.000357287	0.00973347	0.0363	0.0322	0.0342	0.0342	TRUE	0.4356
ENSGALG00000031212	MGAT2	3398	2691	3003	1634	1821	1846	1956	2011	2083	3364	2738	3015	1652	1890	1768	1776	1954	2096	2250.1	3039	1770	1942	0.582	-0.78	1.47536e-06	0.000118128	0.0066	0.0323	0.0185	0.0185	TRUE	0.0709
ENSGALG00000034187	43716	770	555	793	438	428	366	398	316	288	762	565	796	443	444	350	361	307	290	479.83	708	412	319	0.583	-0.779	0.000516652	0.01261	0.0198	0.0492	0.0344	0.0344	TRUE	0.2463
ENSGALG00000023279	EPN3	4936	4484	6469	2647	3616	2988	3650	2928	4215	4886	4562	6494	2676	3752	2861	3314	2844	4242	3959.07	5314	3096	3467	0.583	-0.779	0.000289228	0.00825619	0.0378	0.0303	0.0331	0.0331	TRUE	0.3103
ENSGALG00000027700	FLAD1	700	483	501	371	268	346	392	310	257	693	491	503	375	278	331	356	301	259	398.6	562	328	305	0.583	-0.777	0.00136016	0.0254058	0.0252	0.0535	0.04	0.04	TRUE	0.3225
ENSGALG00000008691	SNX5	2008	1481	1850	1054	797	1285	1192	907	705	1988	1507	1857	1065	827	1230	1082	881	710	1238.6	1784	1041	891	0.584	-0.777	0.000470156	0.0117195	0.0324	0.036	0.0348	0.0348	TRUE	0.281
ENSGALG00000048285	TCN2	100050	100539	93780	52633	48499	72136	61156	47889	59516	99039	102283	94146	53207	50326	69070	55521	46522	59901	70001.7	98489	57534	53981	0.584	-0.776	7.60781e-06	0.000466814	0.0161	0.0279	0.0216	0.0216	TRUE	0.2512
ENSGALG00000002500	GMPPB	2475	2393	2818	1542	1398	1564	1804	1851	1929	2450	2435	2829	1559	1451	1498	1638	1798	1941	1955.33	2571	1503	1792	0.584	-0.775	8.86242e-07	8.02568e-05	0.0045	0.033	0.0174	0.0174	TRUE	0.0622
ENSGALG00000033694	IFI30	2435	2737	2054	1523	1386	1334	2977	2724	2155	2410	2784	2062	1540	1438	1277	2703	2646	2169	2114.43	2419	1418	2506	0.586	-0.77	2.36238e-05	0.00118398	0.0141	0.0326	0.0234	0.0234	TRUE	0.1032
ENSGALG00000031916	ZP1	62417	87195	57260	44613	38919	38733	75267	69654	55443	61786	88708	57484	45100	40385	37087	68332	67666	55802	58038.7	69326	40857	63933	0.589	-0.763	8.00737e-05	0.00312002	0.0271	0.0279	0.0269	0.0269	TRUE	0.4883
ENSGALG00000037018	USP36	2060	1516	2159	967	1179	1244	1796	1305	1433	2039	1542	2167	978	1223	1191	1631	1268	1442	1497.95	1916	1131	1447	0.59	-0.761	0.000111494	0.00402206	0.0187	0.0346	0.0273	0.0273	TRUE	0.2349
ENSGALG00000014966	HGD	7275	6626	7610	4318	4352	4024	3828	3360	4067	7201	6741	7640	4365	4516	3853	3475	3264	4093	5016.54	7194	4245	3611	0.59	-0.761	1.55897e-06	0.000121129	0.008	0.0298	0.0179	0.0179	TRUE	0.1107
ENSGALG00000051280	DNAJB1	727	599	761	401	372	465	641	445	450	720	609	764	405	386	445	582	432	453	532.98	698	412	489	0.591	-0.759	0.000287319	0.00823751	0.0133	0.047	0.0296	0.0296	TRUE	0.2161
ENSGALG00000048775	TXLNA	1455	1352	1108	712	668	951	862	764	743	1440	1375	1112	720	693	911	783	742	748	947.13	1309	775	758	0.592	-0.757	7.31781e-05	0.00286836	0.0123	0.0386	0.0252	0.0252	TRUE	0.1875
ENSGALG00000042730	STT3A	5025	5041	6105	3390	3146	3054	3784	3885	4152	4974	5128	6129	3427	3265	2924	3435	3774	4179	4137.28	5410	3205	3796	0.592	-0.755	3.91506e-06	0.000266366	0.0094	0.0302	0.0191	0.0191	TRUE	0.1097
ENSGALG00000005869	COPG1	5356	4326	4648	2290	3036	3209	2477	3154	2655	5302	4401	4666	2315	3150	3073	2249	3064	2672	3432.44	4790	2846	2662	0.594	-0.751	6.73937e-05	0.00271456	0.0192	0.0307	0.0253	0.0253	TRUE	0.2156
ENSGALG00000031525	TSTA3	926	813	896	447	454	682	389	474	477	917	827	899	452	471	653	353	460	480	612.55	881	525	431	0.596	-0.746	0.000683927	0.015575	0.0215	0.0445	0.0332	0.0332	TRUE	0.3538
ENSGALG00000050400	ensembl	2939	2449	2881	1715	1535	1698	1537	1872	2064	2909	2491	2892	1734	1593	1626	1395	1819	2077	2059.63	2764	1651	1764	0.597	-0.744	5.64431e-05	0.00235287	0.015	0.0327	0.0241	0.0241	TRUE	0.2696
ENSGALG00000037688	C12orf10	656	562	748	449	304	429	496	558	574	649	572	751	454	315	411	450	542	578	524.69	657	393	523	0.599	-0.741	0.000938921	0.0193852	0.0207	0.0473	0.0341	0.0341	TRUE	0.2154
ENSGALG00000015880	HMGN3	714	507	543	427	334	293	447	494	546	707	516	545	432	347	281	406	480	550	473.53	589	353	479	0.599	-0.74	0.00227086	0.0364978	0.0297	0.0495	0.0401	0.0401	TRUE	0.2776
ENSGALG00000039238	SALL1	4698	4916	4511	3674	2127	2689	5017	3781	3702	4651	5001	4529	3714	2207	2575	4555	3673	3726	3847.79	4727	2832	3985	0.599	-0.739	0.000314722	0.00879279	0.0313	0.0304	0.03	0.03	TRUE	0.6009
ENSGALG00000012312	GCAT	5336	5286	5626	3784	3296	2638	3473	2965	2448	5282	5378	5648	3825	3420	2526	3153	2880	2464	3841.81	5436	3257	2832	0.599	-0.739	8.25325e-05	0.0031781	0.0189	0.0304	0.0251	0.0251	TRUE	0.3129
ENSGALG00000011271	LUM	682	634	517	311	390	403	502	343	422	675	645	519	314	405	386	456	333	425	461.97	613	368	405	0.601	-0.735	0.00107279	0.021215	0.0186	0.05	0.0342	0.0342	TRUE	0.1834
ENSGALG00000006714	CCDC61	939	762	1033	645	473	530	725	711	785	930	775	1037	652	491	507	658	691	790	725.67	914	550	713	0.602	-0.732	0.000380834	0.0101025	0.0165	0.0419	0.0292	0.0292	TRUE	0.1895
ENSGALG00000054862	ensembl	555	518	459	315	322	286	419	392	424	549	527	461	318	334	274	380	381	427	405.73	512	309	396	0.602	-0.731	0.00038064	0.0101025	0.0051	0.0531	0.0279	0.0279	TRUE	0.0747
ENSGALG00000032287	ATP2A2	6779	5337	5523	2609	3130	4977	2727	3250	2562	6710	5430	5545	2637	3248	4765	2476	3157	2579	4060.78	5895	3550	2737	0.602	-0.731	0.000930272	0.0193282	0.0422	0.0303	0.0349	0.0349	TRUE	0.6351
ENSGALG00000015854	PGM3	667	529	722	353	339	470	332	420	440	660	538	725	357	352	450	301	408	443	470.46	641	386	384	0.603	-0.731	0.00179518	0.0309757	0.0249	0.0496	0.0374	0.0374	TRUE	0.2746
ENSGALG00000042321	LYN	1478	1358	1259	828	728	930	1509	1391	711	1463	1382	1264	837	755	890	1370	1351	716	1114.26	1370	827	1146	0.604	-0.726	0.00248403	0.0386925	0.0448	0.037	0.0406	0.0406	TRUE	0.8606
ENSGALG00000007651	STAT1	1682	1825	1724	930	1110	1141	1147	927	817	1665	1857	1731	940	1152	1093	1041	901	822	1244.56	1751	1062	921	0.606	-0.722	3.72807e-05	0.00168224	0.0081	0.036	0.0213	0.0213	TRUE	0.1035
ENSGALG00000014286	PDS5A	2025	1756	2139	1121	1154	1327	1262	1194	938	2005	1786	2147	1133	1197	1271	1146	1160	944	1421.04	1979	1200	1083	0.606	-0.721	2.24389e-05	0.00113325	0.0069	0.035	0.0202	0.0202	TRUE	0.1006
ENSGALG00000025844	AMT	10002	8403	8478	6036	5606	4652	9399	7954	5688	9901	8549	8511	6102	5817	4454	8533	7727	5725	7257.64	8987	5458	7328	0.607	-0.72	0.000226927	0.00689764	0.024	0.0291	0.0273	0.0273	TRUE	0.2981
ENSGALG00000040783	MAP4	916	897	1039	571	672	490	740	503	542	907	913	1043	577	697	469	672	489	546	701.34	954	581	569	0.609	-0.715	0.00093887	0.0193852	0.0218	0.0424	0.0323	0.0323	TRUE	0.2043
ENSGALG00000011649	ATG9A	2298	1710	1883	1029	1250	1316	1477	1036	1250	2275	1740	1890	1040	1297	1260	1341	1006	1258	1456.4	1968	1199	1202	0.609	-0.715	0.000205933	0.00643833	0.0169	0.0348	0.0261	0.0261	TRUE	0.1619
ENSGALG00000014957	WDR1	3288	2565	3193	1651	1740	2170	2704	1748	1525	3255	2609	3205	1669	1806	2078	2455	1698	1535	2256.65	3023	1851	1896	0.612	-0.708	0.000687832	0.0156026	0.0306	0.0323	0.0309	0.0309	TRUE	0.537
ENSGALG00000033932	BF1	11592	11589	10163	7571	6912	6000	10797	8356	10662	11475	11790	10203	7654	7172	5745	9802	8117	10731	9187.68	11156	6857	9550	0.615	-0.702	6.31625e-05	0.0025692	0.0151	0.0288	0.0221	0.0221	TRUE	0.1639
ENSGALG00000012784	TXNDC5	1031	836	631	409	566	565	594	465	457	1021	851	633	413	587	541	539	452	460	610.81	835	514	484	0.616	-0.7	0.00286338	0.0430195	0.0313	0.0446	0.0381	0.0381	TRUE	0.0922
ENSGALG00000033129	ZFP36L2	2699	2970	2423	2172	1422	1417	2457	1953	1489	2672	3022	2432	2196	1476	1357	2231	1897	1499	2086.69	2709	1676	1876	0.619	-0.693	0.00197464	0.0331573	0.0404	0.0327	0.0356	0.0356	TRUE	0.4606
ENSGALG00000040258	FARSA	1762	1380	1850	902	1034	1177	981	1227	1169	1744	1404	1857	912	1073	1127	891	1192	1177	1264.03	1668	1037	1087	0.622	-0.686	0.000510369	0.0125265	0.0174	0.0359	0.0273	0.0273	TRUE	0.1992
ENSGALG00000039380	TBC1D1	1080	1071	1528	793	762	734	623	794	620	1069	1090	1534	802	791	703	566	771	624	883.19	1231	765	654	0.622	-0.686	0.00123297	0.0236352	0.0238	0.0394	0.0314	0.0314	TRUE	0.3714
ENSGALG00000016689	ASMTL	1485	1351	1605	899	858	1014	727	640	676	1470	1374	1611	909	890	971	660	622	680	1020.87	1485	923	654	0.622	-0.686	2.70525e-05	0.00129672	0.0028	0.0378	0.0184	0.0184	TRUE	0.0442
ENSGALG00000004353	TBCA	1545	1298	1809	777	1065	1063	974	1196	1277	1529	1321	1816	785	1105	1018	884	1162	1285	1211.75	1555	969	1110	0.623	-0.682	0.00167243	0.0295967	0.0283	0.0362	0.0331	0.0331	TRUE	0.1715
ENSGALG00000000293	ensembl	48779	44140	52079	28205	28515	34037	37621	42925	45316	48286	44906	52282	28513	29589	32590	34154	41700	45609	39736.6	48491	30231	40488	0.623	-0.682	2.34796e-05	0.00118127	0.0104	0.028	0.0187	0.0187	TRUE	0.1529
ENSGALG00000031824	HOOK2	689	820	765	549	470	400	734	621	763	682	834	768	555	488	383	666	603	768	638.61	761	475	679	0.624	-0.68	0.00135033	0.0252941	0.017	0.0438	0.0308	0.0308	TRUE	0.225
ENSGALG00000008796	RPF1	1077	677	785	508	567	511	674	667	647	1066	689	788	514	588	489	612	648	651	671.68	848	530	637	0.626	-0.677	0.00146207	0.0268829	0.019	0.043	0.0311	0.0311	TRUE	0.3751
ENSGALG00000009594	RARRES1	3152	3216	2294	1984	1693	1762	3589	2583	2161	3120	3272	2303	2006	1757	1687	3258	2509	2175	2454.11	2898	1817	2647	0.627	-0.674	0.00105327	0.0210189	0.0276	0.0319	0.0301	0.0301	TRUE	0.33
ENSGALG00000006015	COPB1	3264	2435	2924	1415	1650	2380	1709	1542	1317	3231	2477	2935	1430	1712	2279	1552	1498	1326	2048.9	2881	1807	1459	0.627	-0.673	0.000967219	0.0198757	0.0262	0.0327	0.0295	0.0295	TRUE	0.4011
ENSGALG00000002797	PGD	1251	829	1040	604	584	788	740	744	580	1238	843	1044	611	606	755	672	723	584	786.14	1042	657	660	0.631	-0.665	0.00151204	0.0274995	0.0193	0.0408	0.0304	0.0304	TRUE	0.073
ENSGALG00000015783	IMMT	3677	3195	3914	2079	2073	2692	2248	1836	2000	3640	3250	3929	2102	2151	2578	2041	1784	2013	2609.7	3606	2277	1946	0.631	-0.664	5.83442e-05	0.00241677	0.0085	0.0317	0.0193	0.0193	TRUE	0.1081
ENSGALG00000007767	DIS3L2	1596	1373	1598	940	1067	879	1060	960	734	1580	1397	1604	950	1107	842	962	933	739	1123.74	1527	966	878	0.633	-0.66	0.000488069	0.0120694	0.0132	0.0369	0.025	0.025	TRUE	0.1523
ENSGALG00000004693	ARPC1A	2966	2908	2555	1765	1525	2079	1806	1785	1884	2936	2958	2565	1784	1582	1991	1640	1734	1896	2120.73	2820	1786	1757	0.633	-0.659	6.53438e-05	0.00264824	0.0075	0.0326	0.0192	0.0192	TRUE	0.0812
ENSGALG00000035075	TAP1	1134	1068	838	635	688	607	1233	1208	1011	1123	1087	841	642	714	581	1119	1174	1018	921.98	1017	646	1104	0.635	-0.655	0.000596506	0.0140371	0.0122	0.0389	0.025	0.025	TRUE	0.1817
ENSGALG00000010878	USO1	4962	3909	4662	2473	2518	3670	2629	2921	2678	4912	3977	4680	2500	2613	3514	2387	2838	2695	3346.16	4523	2876	2640	0.636	-0.653	0.000401798	0.01051	0.0184	0.0308	0.0243	0.0243	TRUE	0.3057
ENSGALG00000040453	SRA1	2532	2694	2610	1992	1622	1391	2698	3391	3269	2506	2741	2620	2014	1683	1332	2449	3294	3290	2436.64	2622	1676	3011	0.639	-0.646	0.00111201	0.0217938	0.0225	0.0319	0.0278	0.0278	TRUE	0.2604
ENSGALG00000049426	WBP1	2626	2897	2390	1901	1675	1499	2497	2754	2483	2599	2947	2399	1922	1738	1435	2267	2675	2499	2275.84	2648	1698	2480	0.641	-0.641	0.000277796	0.0080625	0.0122	0.0322	0.0219	0.0219	TRUE	0.1481
ENSGALG00000052348	ensembl	884	1082	924	709	631	522	725	671	708	875	1101	928	717	655	500	658	652	713	755.27	968	624	674	0.644	-0.634	0.00171044	0.0300667	0.0144	0.0413	0.0281	0.0281	TRUE	0.2384
ENSGALG00000038758	MMP15	4135	3965	4372	2722	2275	3094	4238	2718	3673	4093	4034	4389	2752	2361	2963	3847	2640	3697	3419.51	4172	2692	3395	0.645	-0.632	0.000646927	0.0148771	0.017	0.0307	0.0244	0.0244	TRUE	0.3065
ENSGALG00000004431	SAR1A	4159	2645	3133	2198	2028	2208	2678	2433	2295	4117	2691	3145	2222	2104	2114	2431	2364	2310	2610.92	3318	2147	2368	0.647	-0.628	0.000563829	0.0134367	0.016	0.0317	0.0235	0.0235	TRUE	0.2352
ENSGALG00000033058	FASTK	2155	1819	1901	1087	1337	1403	1652	1583	1785	2133	1851	1908	1099	1387	1343	1500	1538	1797	1617.33	1964	1276	1612	0.65	-0.622	0.000341896	0.00939212	0.0093	0.0341	0.0211	0.0211	TRUE	0.1187
ENSGALG00000038801	ATP5F1B	32895	31225	30680	19422	20002	22872	24429	23867	27524	32562	31767	30800	19634	20756	21900	22178	23186	27702	25609.3	31710	20763	24355	0.655	-0.611	3.60548e-05	0.00164385	0.0061	0.0281	0.0157	0.0157	TRUE	0.1179
ENSGALG00000014725	PLK2	1537	1353	1499	853	940	1108	919	741	645	1521	1376	1505	862	975	1061	834	720	649	1056.08	1467	966	734	0.658	-0.603	0.000763489	0.0168221	0.0084	0.0375	0.0223	0.0223	TRUE	0.1124
ENSGALG00000005160	VMP1	3536	3269	3380	2121	2381	2366	2058	2119	1673	3500	3326	3393	2144	2471	2265	1868	2059	1684	2523.35	3406	2293	1870	0.673	-0.571	0.000219502	0.00675006	0.0047	0.0318	0.0168	0.0168	TRUE	0.0624

## Sheet: Down_GO
Term	Overlap	P-value	Adjusted P-value	Old P-value	Old Adjusted P-value	Z-score	Combined Score	Genes
regulation of cholesterol biosynthetic process (GO:0045540)	16/41	1.11146e-18	2.12956e-15	3.97349e-15	6.4635e-12	-1.7474	72.2391	FDPS;SREBF1;MVK;CYP51A1;HMGCR;FGF1;LSS;ACACA;SREBF2;SQLE;GPAM;SCD;FASN;MVD;DHCR7;FDFT1
regulation of alcohol biosynthetic process (GO:1902930)	15/35	2.43731e-18	2.33494e-15	9.68503e-15	6.4635e-12	-1.85361	75.1743	FDPS;SREBF1;MVK;CYP51A1;HMGCR;LSS;ACACA;SREBF2;SQLE;GPAM;SCD;FASN;MVD;DHCR7;FDFT1
secondary alcohol biosynthetic process (GO:1902653)	15/37	6.82486e-18	2.61529e-15	1.86508e-14	7.14699e-12	-2.04437	80.8056	FDPS;MVK;CYP51A1;DHCR24;MSMO1;HMGCR;HSD17B7;LSS;ACAT2;ACLY;SQLE;NSDHL;MVD;DHCR7;FDFT1
regulation of steroid biosynthetic process (GO:0050810)	16/45	6.57663e-18	2.61529e-15	1.30195e-14	6.4635e-12	-1.98299	78.4531	FDPS;SREBF1;MVK;CYP51A1;HMGCR;CYP7A1;LSS;ACACA;SREBF2;SQLE;GPAM;SCD;FASN;MVD;DHCR7;FDFT1
cholesterol biosynthetic process (GO:0006695)	15/36	4.1177e-18	2.61529e-15	1.34937e-14	6.4635e-12	-1.72809	69.1776	FDPS;MVK;CYP51A1;DHCR24;MSMO1;HMGCR;HSD17B7;LSS;ACAT2;ACLY;SQLE;NSDHL;MVD;DHCR7;FDFT1
sterol biosynthetic process (GO:0016126)	15/41	4.36089e-17	1.39258e-14	6.32821e-14	2.02081e-11	-1.69287	63.7726	FDPS;MVK;CYP51A1;DHCR24;MSMO1;HMGCR;HSD17B7;LSS;ACAT2;ACLY;SQLE;NSDHL;MVD;DHCR7;FDFT1
regulation of cholesterol metabolic process (GO:0090181)	15/42	6.68531e-17	1.82986e-14	8.44638e-14	2.31189e-11	-1.69509	63.1318	FDPS;SREBF1;MVK;CYP51A1;HMGCR;LSS;ACACA;SREBF2;SQLE;GPAM;SCD;FASN;MVD;DHCR7;FDFT1
cholesterol metabolic process (GO:0008203)	16/69	1.3704e-14	3.2821e-12	3.38572e-12	8.10879e-10	-1.35773	43.3403	FDPS;MVK;CYP51A1;DHCR24;MSMO1;HMGCR;HSD17B7;CYP7A1;LSS;ACAT2;ACLY;SQLE;NSDHL;MVD;DHCR7;FDFT1
lipid biosynthetic process (GO:0008610)	11/73	2.47754e-08	5.27441e-06	4.28032e-07	9.11233e-05	-1.3904	24.3507	SREBF1;ACLY;MVK;GPAM;CYP51A1;LPCAT1;MVD;HMGCR;LSS;ACACA;FDFT1
organic hydroxy compound biosynthetic process (GO:1901617)	8/50	1.29249e-06	0.00024764	1.12103e-05	0.0021479	-1.79718	24.3678	SQLE;PSAT1;OSBP;CYP51A1;MSMO1;DHCR7;HMGCR;CYP7A1
cytoskeleton-dependent intracellular transport (GO:0030705)	6/27	3.83379e-06	0.000667776	2.87238e-05	0.00500316	-2.07954	25.9353	TUBA1C;TUBA1B;TUBA1A;HOOK2;HOOK1;TUBB
steroid biosynthetic process (GO:0006694)	9/80	5.81169e-06	0.000927933	4.10115e-05	0.00654817	-1.33253	16.0645	SQLE;OSBP;CYP51A1;MSMO1;DHCR7;HMGCR;CYP7A1;LSS;FDFT1
response to endoplasmic reticulum stress (GO:0034976)	10/107	9.49602e-06	0.00139957	6.61204e-05	0.00974513	-1.25483	14.5116	ERN2;PDIA2;JUN;DNAJC10;ATP2A2;HYOU1;PDIA6;MAP3K5;TXNDC5;HSP90B1
steroid metabolic process (GO:0008202)	9/100	3.59217e-05	0.00491615	0.000199063	0.0268909	-1.74188	17.8267	MVK;NPC1;CYP1A2;CYP51A1;DHCR24;MSMO1;CYP7A1;LSS;FDFT1
fatty acid derivative biosynthetic process (GO:1901570)	5/25	4.40352e-05	0.00562476	0.000210524	0.0268909	-2.5056	25.1324	ACLY;SCD;FASN;AACS;ACACA
sterol metabolic process (GO:0016125)	7/60	5.07648e-05	0.00607909	0.000241641	0.0289365	-1.34671	13.3167	SQLE;MVK;CYP51A1;MSMO1;DHCR7;HMGCR;CYP7A1
acyl-CoA biosynthetic process (GO:0071616)	4/15	8.01404e-05	0.00767745	0.000366348	0.0350961	-2.67202	25.2018	ACLY;SCD;FASN;ACACA
acetyl-CoA metabolic process (GO:0006084)	4/15	8.01404e-05	0.00767745	0.000366348	0.0350961	-2.62524	24.7606	ACLY;MVK;MVD;ACACA
monocarboxylic acid metabolic process (GO:0032787)	9/109	7.0901e-05	0.00767745	0.000361031	0.0350961	-1.64267	15.6944	LDHB;PDHA1;NPC1;GPAM;FASN;CYP1A2;MSMO1;AGXT;ACACA
response to unfolded protein (GO:0006986)	6/44	7.25243e-05	0.00767745	0.000316176	0.0350961	-1.56106	14.8793	DNAJA1;DNAJB1;HSPA8;HSP90AA1;HSPH1;HYOU1
neutrophil degranulation (GO:0043312)	20/480	0.00011999	0.0109476	0.00113179	0.0852382	-1.98454	17.9166	CFD;HSPA8;HSP90AA1;SLC44A2;TUBB;COPB1;FGL2;ITGB2;LPCAT1;CYBA;TCIRG1;LYZ;CTSS;PLAC8;ACLY;QPCT;TIMP2;PGM2;MLEC;TXNDC5
neutrophil activation involved in immune response (GO:0002283)	20/484	0.00013407	0.0116763	0.00124565	0.0852382	-1.23346	10.999	CFD;HSPA8;HSP90AA1;SLC44A2;TUBB;COPB1;FGL2;ITGB2;LPCAT1;CYBA;TCIRG1;LYZ;CTSS;PLAC8;ACLY;QPCT;TIMP2;PGM2;MLEC;TXNDC5
neutrophil mediated immunity (GO:0002446)	20/488	0.000149591	0.0124616	0.00136918	0.0904606	-1.91197	16.8399	CFD;HSPA8;HSP90AA1;SLC44A2;TUBB;COPB1;FGL2;ITGB2;LPCAT1;CYBA;TCIRG1;LYZ;CTSS;PLAC8;ACLY;QPCT;TIMP2;PGM2;MLEC;TXNDC5
positive regulation of metabolic process (GO:0009893)	4/19	0.000216203	0.0172602	0.000789291	0.0720134	-2.23774	18.885	ACLY;FASN;ACACA;JCHAIN
regulation of lipid metabolic process (GO:0019216)	8/101	0.000238159	0.0182525	0.00098198	0.0783948	-1.27256	10.6164	RB1;IRS1;HNF4A;PLIN2;HMGCR;CYP7A1;TNFRSF21;FDFT1
fatty-acyl-CoA metabolic process (GO:0035337)	4/20	0.00026682	0.0189344	0.00093339	0.0777554	-2.27314	18.7055	ACLY;SCD;FASN;ACACA
nucleotide-sugar biosynthetic process (GO:0009226)	4/20	0.00026682	0.0189344	0.00093339	0.0777554	-2.03187	16.7202	GMPPB;UGP2;PGM3;UAP1
isoprenoid biosynthetic process (GO:0008299)	3/9	0.000329122	0.0217448	0.00124225	0.0852382	-2.51722	20.1858	MVK;MVD;HMGCR
isoprenoid metabolic process (GO:0006720)	3/9	0.000329122	0.0217448	0.00124225	0.0852382	-2.34855	18.8332	MVK;MVD;HMGCR
endocytosis (GO:0006897)	13/264	0.000395914	0.0252857	0.00212534	0.119769	-1.66247	13.0243	HSP90AA1;SORT1;ADRB2;HSP90B1;JCHAIN;SNX18;HSPH1;HOOK2;TFR2;DPYSL2;HYOU1;CALR;SNX5
regulation of cell proliferation (GO:0042127)	25/741	0.000468261	0.0289416	0.00465576	0.198232	-1.10761	8.49148	CSF3;IRS1;MST1R;TCIRG1;FGF1;ADGRG1;HNF4A;TP53INP1;ZNF703;DIS3L2;JAK1;ENPP7;LYN;CDKN2B;JUN;JAG1;TESC;FABP3;CDK6;MVD;CALR;SLC25A5;SGK1;FGFR3;TNFRSF21
cellular response to thyroid hormone stimulus (GO:0097067)	3/11	0.000631095	0.0357786	0.00199941	0.116087	-2.92139	21.525	KLF9;GAS2L1;CTSS
glycine metabolic process (GO:0006544)	3/11	0.000631095	0.0357786	0.00199941	0.116087	-2.76485	20.3715	GLDC;AMT;GCAT
negative regulation of cyclin-dependent protein serine/threonine kinase activity (GO:0045736)	4/25	0.000653576	0.0357786	0.00193935	0.116087	-2.0252	14.8509	HEXIM1;CDKN2B;HHEX;CDK6
chaperone mediated protein folding requiring cofactor (GO:0051085)	4/25	0.000653576	0.0357786	0.00193935	0.116087	-1.8742	13.7436	DNAJB1;HSPA8;HSPH1;HYOU1
response to thyroid hormone (GO:0097066)	3/12	0.000831393	0.0442486	0.00246506	0.134944	-1.66436	11.8043	KLF9;GAS2L1;CTSS
receptor-mediated endocytosis (GO:0006898)	10/189	0.00106189	0.0549889	0.00418787	0.189022	-1.35658	9.28944	RAMP2;HSP90AA1;HSPH1;TFR2;ITGB2;HYOU1;CALR;ADRB2;HSP90B1;JCHAIN
antigen processing and presentation of peptide antigen via MHC class I (GO:0002474)	4/29	0.00116618	0.0587999	0.00315215	0.167764	-1.71972	11.615	TAP1;CALR;SEC24D;IFI30
protein localization to membrane (GO:0072657)	9/161	0.00127704	0.0627386	0.0046183	0.198232	-1.37924	9.19016	RAMP2;NPC1;TESC;ITGB2;HPS6;TTC7A;ATP1B1;SCN3B;PACSIN1
glomerular visceral epithelial cell differentiation (GO:0072112)	3/14	0.0013429	0.0643248	0.00358403	0.185595	-1.52376	10.0765	JAG1;BASP1;KLF15
positive regulation of reactive oxygen species biosynthetic process (GO:1903428)	4/31	0.00150615	0.0671112	0.00391781	0.187663	-1.96132	12.745	HSP90AA1;CYBA;PTGS2;ASS1
fatty-acyl-CoA biosynthetic process (GO:0046949)	4/31	0.00150615	0.0671112	0.00391781	0.187663	-1.76434	11.465	ACLY;SCD;FASN;ACACA
'de novo' posttranslational protein folding (GO:0051084)	4/31	0.00150615	0.0671112	0.00391781	0.187663	-1.60526	10.4313	DNAJB1;HSPA8;HSPH1;HYOU1
regulation of response to interferon-gamma (GO:0060330)	3/15	0.00165859	0.070619	0.00424213	0.189022	-2.20832	14.1372	STAT1;IFNGR2;JAK1
positive regulation of heart rate (GO:0010460)	3/15	0.00165859	0.070619	0.00424213	0.189022	-1.60015	10.2438	ATP2A2;ADRB1;SCN3B
fatty acid metabolic process (GO:0006631)	7/107	0.00179578	0.0747981	0.00546396	0.222744	-1.29787	8.20554	ACLY;GPAM;FASN;MSMO1;PTGS2;ADIPOR2;ACACA
negative regulation of cellular macromolecule biosynthetic process (GO:2000113)	18/513	0.00187922	0.0766083	0.0107557	0.307001	-1.03381	6.48909	HEXIM1;RB1;HSPA8;JUN;ARID5A;BHLHE41;WWP1;PDS5A;ERN2;HHEX;SALL1;YWHAQ;BASP1;ZNF703;E2F1;TIMELESS;CALR;ENPP7
cellular response to nutrient levels (GO:0031669)	5/55	0.00193955	0.0774205	0.00512751	0.213572	-1.76872	11.0462	HSPA8;SREBF1;CDKN2B;GAS2L1;SREBF2
cellular response to hormone stimulus (GO:0032870)	6/81	0.00202196	0.0790628	0.00567345	0.226465	-1.26592	7.85336	JUN;RAMP2;KLF9;ATP1A1;GAS2L1;CTSS
negative regulation of nucleic acid-templated transcription (GO:1903507)	16/445	0.0025996	0.0996167	0.0128329	0.307001	-1.20003	7.14307	HEXIM1;RB1;HSPA8;JUN;ARID5A;BHLHE41;WWP1;ERN2;HHEX;SALL1;YWHAQ;BASP1;ZNF703;E2F1;TIMELESS;CALR
cell junction assembly (GO:0034329)	5/60	0.00285162	0.107132	0.00719489	0.275708	-1.36394	7.99251	VMP1;RAMP2;ZNF703;ACTB;ACTG1
endoderm formation (GO:0001706)	4/37	0.00292971	0.107949	0.0069461	0.271607	-1.70069	9.91989	EOMES;MMP15;ITGB2;LAMB1
phospholipid biosynthetic process (GO:0008654)	4/38	0.00323319	0.116883	0.00756701	0.284282	-1.48107	8.49286	FDPS;GPAM;LPCAT1;MVD
retina homeostasis (GO:0001895)	4/39	0.0035574	0.126222	0.00822336	0.302999	-2.24963	12.685	LYZ;ACTB;ACTG1;JCHAIN
purine ribonucleoside monophosphate metabolic process (GO:0009167)	4/40	0.00390299	0.135966	0.00891595	0.307001	-1.42907	7.92562	HSPA8;PPAT;FIGNL1;ATP1B1
negative regulation of systemic arterial blood pressure (GO:0003085)	2/7	0.00520661	0.136904	0.0114195	0.307001	-3.51757	18.4948	ADRB1;ADRB2
sterol import (GO:0035376)	2/7	0.00520661	0.136904	0.0114195	0.307001	-3.13027	16.4584	STARD4;STARD5
GDP-mannose metabolic process (GO:0019673)	2/7	0.00520661	0.136904	0.0114195	0.307001	-3.0403	15.9854	GMPPB;TSTA3
cholesterol import (GO:0070508)	2/7	0.00520661	0.136904	0.0114195	0.307001	-2.88772	15.1831	STARD4;STARD5
polyamine biosynthetic process (GO:0006596)	2/7	0.00520661	0.136904	0.0114195	0.307001	-2.86061	15.0406	SMOX;AMD1
acetyl-CoA biosynthetic process (GO:0006085)	2/7	0.00520661	0.136904	0.0114195	0.307001	-2.85844	15.0292	ACLY;PDHA1
vesicle fusion with endoplasmic reticulum-Golgi intermediate compartment (ERGIC) membrane (GO:1990668)	2/7	0.00520661	0.136904	0.0114195	0.307001	-2.85814	15.0276	TAP1;CALR
renal filtration cell differentiation (GO:0061318)	2/7	0.00520661	0.136904	0.0114195	0.307001	-2.43943	12.8261	BASP1;KLF15
glomerular epithelial cell differentiation (GO:0072311)	2/7	0.00520661	0.136904	0.0114195	0.307001	-2.34219	12.3148	BASP1;KLF15
type I interferon signaling pathway (GO:0060337)	5/66	0.00431369	0.136904	0.0103684	0.307001	-2.22569	12.121	IFITM3;STAT1;IFI6;JAK1;OASL
telomere maintenance via telomerase (GO:0007004)	3/21	0.00451211	0.136904	0.00969201	0.307001	-1.96048	10.5886	HSP90AA1;TNKS1BP1;SMG6
RNA-dependent DNA biosynthetic process (GO:0006278)	3/22	0.00516255	0.136904	0.0108643	0.307001	-2.00875	10.5787	HSP90AA1;TNKS1BP1;SMG6
aromatic amino acid family catabolic process (GO:0009074)	3/21	0.00451211	0.136904	0.00969201	0.307001	-1.93383	10.4446	GSTZ1;HGD;ACMSD
monocarboxylic acid biosynthetic process (GO:0072330)	5/69	0.00521607	0.136904	0.012267	0.307001	-1.93985	10.1959	ACLY;OSBP;CYP7A1;ACACA;ACMSD
positive regulation of cellular biosynthetic process (GO:0031328)	8/160	0.00463731	0.136904	0.0135085	0.307001	-1.81822	9.77043	SREBF1;FABP3;HSP90AA1;STARD4;IRS1;CALR;PTGS2;ASS1
positive regulation of cell proliferation (GO:0008284)	15/425	0.00414885	0.136904	0.0181706	0.326246	-1.4929	8.18846	LYN;CSF3;STAT1;IRS1;LAMB1;MST1R;TCIRG1;FGF1;CDK6;ZNF703;E2F1;MVD;CALR;SLC25A5;FGFR3
regulation of cellular metabolic process (GO:0031323)	4/42	0.00466091	0.136904	0.0104128	0.307001	-1.3742	7.37744	ACLY;ARF4;FASN;ACACA
cellular response to type I interferon (GO:0071357)	5/66	0.00431369	0.136904	0.0103684	0.307001	-1.34959	7.34981	IFITM3;STAT1;IFI6;JAK1;OASL
kidney epithelium development (GO:0072073)	2/8	0.00686813	0.139993	0.0141003	0.307001	-3.22175	16.0471	SALL1;FGF1
adherens junction assembly (GO:0034333)	2/8	0.00686813	0.139993	0.0141003	0.307001	-3.11884	15.5345	RAMP2;ZNF703
posttranslational protein targeting to endoplasmic reticulum membrane (GO:0006620)	2/8	0.00686813	0.139993	0.0141003	0.307001	-3.06991	15.2908	HYOU1;SEC61B
terpenoid metabolic process (GO:0006721)	2/8	0.00686813	0.139993	0.0141003	0.307001	-3.03237	15.1038	CYP1A2;FDFT1
cellular response to laminar fluid shear stress (GO:0071499)	2/8	0.00686813	0.139993	0.0141003	0.307001	-2.84276	14.1594	ASS1;SREBF2
negative regulation of membrane protein ectodomain proteolysis (GO:0051045)	2/8	0.00686813	0.139993	0.0141003	0.307001	-2.59629	12.9318	TIMP2;TIMP3
positive regulation of hemopoiesis (GO:1903708)	2/8	0.00686813	0.139993	0.0141003	0.307001	-2.48492	12.3771	CSF3;PDCD2
negative regulation of cyclin-dependent protein serine/threonine kinase activity involved in G1/S transition of mitotic cell cycle (GO:0031658)	2/8	0.00686813	0.139993	0.0141003	0.307001	-2.47297	12.3175	CDKN2B;CDK6
positive regulation of ion transmembrane transporter activity (GO:0032414)	3/24	0.00662517	0.139993	0.013445	0.307001	-2.36078	11.8437	ABCB1;ATP1B1;CTSS
regulation of interferon-gamma-mediated signaling pathway (GO:0060334)	3/23	0.00586653	0.139993	0.0121151	0.307001	-2.12289	10.9085	STAT1;IFNGR2;JAK1
myeloid cell differentiation (GO:0030099)	4/45	0.00597389	0.139993	0.0129479	0.307001	-2.10368	10.7716	LYN;CDKN2B;ALAS2;CSF3
cellular response to unfolded protein (GO:0034620)	3/23	0.00586653	0.139993	0.0121151	0.307001	-2.00865	10.3214	HSPA8;HSPH1;HYOU1
transmembrane receptor protein tyrosine kinase signaling pathway (GO:0007169)	14/397	0.00556505	0.139993	0.0221965	0.331369	-1.63169	8.47049	LYN;HSP90AA1;IRS1;SORT1;ARPC1A;CYBA;MST1R;ADRB2;TCIRG1;FGF1;ACTB;ACTG1;FGFR3;JAK1
carboxylic acid biosynthetic process (GO:0046394)	4/45	0.00597389	0.139993	0.0129479	0.307001	-1.50192	7.69038	OAT;UGP2;GPT2;PYCR3
substantia nigra development (GO:0021762)	4/44	0.00551194	0.139993	0.0120634	0.307001	-1.36587	7.10369	YWHAQ;BASP1;SYNGR3;ACTB
lysosomal transport (GO:0007041)	5/73	0.00661677	0.139993	0.015147	0.320932	-1.31432	6.59545	NPC1;HOOK2;SORT1;HOOK1;ADRB2
interferon-gamma-mediated signaling pathway (GO:0060333)	5/71	0.00588712	0.139993	0.0136559	0.307001	-1.26614	6.50162	STAT1;IFNGR2;IFI30;JAK1;OASL
phospholipid metabolic process (GO:0006644)	5/71	0.00588712	0.139993	0.0136559	0.307001	-1.23776	6.35588	GPAM;LPCAT1;PGP;ENPP7;FDFT1
adenylate cyclase-modulating G-protein coupled receptor signaling pathway (GO:0007188)	7/135	0.00650955	0.139993	0.0170851	0.320932	-1.24186	6.25215	RAMP2;PTGER2;ADRB1;ADRB2;TSKU;CRHR2;PTGDR
cellular response to organic cyclic compound (GO:0071407)	7/136	0.00677026	0.139993	0.0176889	0.326246	-1.23671	6.17764	CASP6;H2AFZ;INSIG1;ZNF703;ATP1A1;ACTB;HSP90B1
negative regulation of gene expression (GO:0010629)	19/619	0.0060922	0.139993	0.0300902	0.333158	-1.17918	6.01471	HEXIM1;RB1;HSPA8;JUN;ARID5A;BHLHE41;WWP1;ZFP36L2;ERN2;HHEX;SALL1;YWHAQ;BASP1;ZNF703;E2F1;TIMELESS;CALR;DIS3L2;PHF19
regulation of apoptotic process (GO:0042981)	23/816	0.00737268	0.148695	0.0411561	0.392832	-1.63935	8.04917	ANGPT4;ARF4;JUN;TNFAIP8;STAT1;TIE1;ACTN1;PLK2;DHCR24;MST1R;HSP90B1;DNAJA1;CASP6;FIGNL1;TP53INP1;E2F1;PDCD2;CALR;SGK1;FGFR3;TNFRSF21;MAP3K5;TXNDC5
cellular response to heat (GO:0034605)	4/48	0.00751231	0.149933	0.0158457	0.320932	-2.17782	10.6522	HSPA8;HSPH1;HYOU1;FGF1
basement membrane organization (GO:0071711)	2/9	0.00873641	0.153569	0.0170237	0.320932	-2.77136	13.1369	RAMP2;CTSS
cellular response to prostaglandin E stimulus (GO:0071380)	2/9	0.00873641	0.153569	0.0170237	0.320932	-2.76256	13.0953	PTGER2;PTGDR
regulation of establishment of protein localization to mitochondrion (GO:1903747)	2/9	0.00873641	0.153569	0.0170237	0.320932	-2.66501	12.6328	DNAJA1;SREBF1
interleukin-21-mediated signaling pathway (GO:0038114)	2/9	0.00873641	0.153569	0.0170237	0.320932	-2.65886	12.6037	STAT1;JAK1
regulation of toll-like receptor 2 signaling pathway (GO:0034135)	2/9	0.00873641	0.153569	0.0170237	0.320932	-2.6434	12.5304	LYN;CYBA
phospholipid homeostasis (GO:0055091)	2/9	0.00873641	0.153569	0.0170237	0.320932	-2.62828	12.4587	FABP3;HNF4A
cellular response to interleukin-21 (GO:0098757)	2/9	0.00873641	0.153569	0.0170237	0.320932	-2.21626	10.5057	STAT1;JAK1
positive regulation of steroid biosynthetic process (GO:0010893)	2/9	0.00873641	0.153569	0.0170237	0.320932	-2.14308	10.1587	STARD4;FGF1
positive regulation of nitric oxide biosynthetic process (GO:0045429)	3/26	0.00831037	0.153569	0.0163451	0.320932	-2.06655	9.89931	HSP90AA1;PTGS2;ASS1
positive regulation of nitric oxide metabolic process (GO:1904407)	3/26	0.00831037	0.153569	0.0163451	0.320932	-1.97821	9.47613	HSP90AA1;PTGS2;ASS1
endosome to lysosome transport (GO:0008333)	4/49	0.00807781	0.153569	0.0168949	0.320932	-1.7878	8.61474	HOOK2;SORT1;HOOK1;ADRB2
water-soluble vitamin metabolic process (GO:0006767)	5/78	0.0087136	0.153569	0.0193412	0.326246	-1.3987	6.63384	TCN2;FLAD1;MMAB;FASN;ACACA
regulation of primary metabolic process (GO:0080090)	7/140	0.00789123	0.153569	0.0202545	0.326246	-1.13168	5.47961	IRS1;HNF4A;PLIN2;HMGCR;CYP7A1;TNFRSF21;FDFT1
adenylate cyclase-activating G-protein coupled receptor signaling pathway (GO:0007189)	5/79	0.00918215	0.159936	0.0202627	0.326246	-1.57192	7.37308	RAMP2;PTGER2;ADRB1;ADRB2;PTGDR
negative regulation of transcription by competitive promoter binding (GO:0010944)	2/10	0.0108044	0.16484	0.02018	0.326246	-2.56111	11.5962	HHEX;BHLHE41
regulation of bile acid biosynthetic process (GO:0070857)	2/10	0.0108044	0.16484	0.02018	0.326246	-2.5295	11.4531	STARD4;CYP7A1
serine family amino acid catabolic process (GO:0009071)	2/10	0.0108044	0.16484	0.02018	0.326246	-2.51189	11.3733	GLDC;AMT
maintenance of protein localization in endoplasmic reticulum (GO:0035437)	2/10	0.0108044	0.16484	0.02018	0.326246	-2.49256	11.2858	PDIA2;INSIG1
regulation of homotypic cell-cell adhesion (GO:0034110)	2/10	0.0108044	0.16484	0.02018	0.326246	-2.43138	11.0088	LYN;ZNF703
ATF6-mediated unfolded protein response (GO:0036500)	2/10	0.0108044	0.16484	0.02018	0.326246	-2.2753	10.3021	CALR;HSP90B1
vasodilation (GO:0042311)	2/10	0.0108044	0.16484	0.02018	0.326246	-2.17891	9.86568	ADRB1;ADRB2
cellular response to topologically incorrect protein (GO:0035967)	3/28	0.0102251	0.16484	0.0195684	0.326246	-1.96407	9.00116	HSPA8;HSPH1;HYOU1
telomere maintenance via telomere lengthening (GO:0010833)	3/28	0.0102251	0.16484	0.0195684	0.326246	-1.93078	8.84858	HSP90AA1;TNKS1BP1;SMG6
regulation of autophagy of mitochondrion (GO:1903146)	3/28	0.0102251	0.16484	0.0195684	0.326246	-1.9219	8.80787	SREBF1;USP36;SREBF2
regulation of transmembrane receptor protein serine/threonine kinase signaling pathway (GO:0090092)	3/29	0.0112704	0.16484	0.021302	0.326516	-1.82182	8.17193	BMPER;ZNF703;NREP
positive regulation of sprouting angiogenesis (GO:1903672)	3/29	0.0112704	0.16484	0.021302	0.326516	-1.79337	8.04429	PTGS2;FGF1;JAK1
potassium ion import across plasma membrane (GO:1990573)	2/10	0.0108044	0.16484	0.02018	0.326246	-1.76059	7.97159	ATP1A1;ATP1B1
cellular response to ketone (GO:1901655)	3/29	0.0112704	0.16484	0.021302	0.326516	-1.76785	7.92982	PTGER2;KLF9;PTGDR
regulation of protein transport (GO:0051223)	3/28	0.0102251	0.16484	0.0195684	0.326246	-1.64457	7.5369	DNAJA1;RHBDF1;HSPA8
cellular amino acid biosynthetic process (GO:0008652)	3/29	0.0112704	0.16484	0.021302	0.326516	-1.61883	7.2614	OAT;GPT2;PYCR3
positive regulation of phospholipid metabolic process (GO:1903727)	3/29	0.0112704	0.16484	0.021302	0.326516	-1.60689	7.20784	FABP3;IRS1;FGFR3
cellular response to alcohol (GO:0097306)	3/29	0.0112704	0.16484	0.021302	0.326516	-1.58226	7.09733	PTGER2;CYP7A1;PTGDR
positive regulation of cellular process (GO:0048522)	16/520	0.0111106	0.16484	0.0435174	0.393299	-1.23562	5.56013	LYN;JUN;CSF3;IRS1;AMIGO1;MST1R;TCIRG1;FGF1;ACACA;ACLY;FASN;ZNF703;MVD;CALR;SLC25A5;FGFR3
organonitrogen compound biosynthetic process (GO:1901566)	8/182	0.00981784	0.16484	0.0261372	0.331369	-1.16779	5.39935	GSTZ1;ALAS2;OAT;SLC44A2;GPT2;LPCAT1;PYCR3;ASS1
mitotic cell cycle phase transition (GO:0044772)	9/222	0.0104852	0.16484	0.029362	0.333158	-1.08689	4.95383	RB1;CDKN2B;HSP90AA1;CDK6;TUBA1A;ABCB1;TUBB;CETN2;PLK2
cell differentiation involved in metanephros development (GO:0072202)	2/11	0.0130651	0.173839	0.0235595	0.331369	-2.69298	11.6817	SALL1;STAT1
mesenchymal to epithelial transition (GO:0060231)	2/11	0.0130651	0.173839	0.0235595	0.331369	-2.66976	11.5809	SALL1;BASP1
negative regulation of stem cell differentiation (GO:2000737)	2/11	0.0130651	0.173839	0.0235595	0.331369	-2.60225	11.2881	JAG1;ZFP36L2
negative regulation of transcription from RNA polymerase II promoter in response to stress (GO:0097201)	2/11	0.0130651	0.173839	0.0235595	0.331369	-2.5961	11.2614	DNAJB1;JUN
regulation of fatty acid beta-oxidation (GO:0031998)	2/11	0.0130651	0.173839	0.0235595	0.331369	-2.47461	10.7344	IRS1;TYSND1
response to laminar fluid shear stress (GO:0034616)	2/11	0.0130651	0.173839	0.0235595	0.331369	-2.42387	10.5143	ASS1;SREBF2
negative regulation of B cell proliferation (GO:0030889)	2/11	0.0130651	0.173839	0.0235595	0.331369	-2.40537	10.434	LYN;TNFRSF21
ketone body metabolic process (GO:1902224)	2/11	0.0130651	0.173839	0.0235595	0.331369	-2.18757	9.48927	OXCT1;AACS
cardiac muscle cell action potential (GO:0086001)	3/30	0.012375	0.173839	0.0231169	0.331369	-1.99653	8.76891	ATP1A1;ATP1B1;SCN3B
positive regulation of protein serine/threonine kinase activity (GO:0071902)	6/119	0.0130135	0.173839	0.0295459	0.333158	-1.77605	7.7112	CAMK1;MST1R;ADRB2;FGF1;PIK3R5;CKS1B
positive regulation of myeloid cell differentiation (GO:0045639)	3/30	0.012375	0.173839	0.0231169	0.331369	-1.6721	7.34398	CSF3;STAT1;TESC
protein localization to cell periphery (GO:1990778)	6/118	0.0125224	0.173839	0.0285559	0.333158	-1.32599	5.80815	RAMP2;TESC;TTC7A;ATP1B1;SCN3B;PACSIN1
regulation of cell cycle G2/M phase transition (GO:1902749)	5/85	0.0123622	0.173839	0.026395	0.331369	-1.23046	5.40556	HSP90AA1;CDK6;TUBA1A;TUBB;CETN2
bile acid metabolic process (GO:0008206)	3/31	0.0135396	0.178909	0.0250133	0.331369	-1.95878	8.42696	NPC1;OSBP;CYP7A1
metanephric mesenchyme development (GO:0072075)	2/12	0.0155119	0.180126	0.0271529	0.331369	-2.59922	10.8287	STAT1;BASP1
erythrose 4-phosphate/phosphoenolpyruvate family amino acid catabolic process (GO:1902222)	2/12	0.0155119	0.180126	0.0271529	0.331369	-2.58569	10.7724	GSTZ1;HGD
membrane repolarization during action potential (GO:0086011)	2/12	0.0155119	0.180126	0.0271529	0.331369	-2.4929	10.3858	ATP1A1;ATP1B1
L-phenylalanine catabolic process (GO:0006559)	2/12	0.0155119	0.180126	0.0271529	0.331369	-2.46816	10.2827	GSTZ1;HGD
positive regulation of sodium ion transmembrane transporter activity (GO:2000651)	2/12	0.0155119	0.180126	0.0271529	0.331369	-2.459	10.2446	TESC;ATP1B1
L-phenylalanine metabolic process (GO:0006558)	2/12	0.0155119	0.180126	0.0271529	0.331369	-2.4587	10.2433	GSTZ1;HGD
cardiac muscle cell membrane repolarization (GO:0099622)	2/12	0.0155119	0.180126	0.0271529	0.331369	-2.4532	10.2204	ATP1A1;ATP1B1
intrinsic apoptotic signaling pathway in response to oxidative stress (GO:0008631)	2/12	0.0155119	0.180126	0.0271529	0.331369	-2.40656	10.0261	MAP3K5;PDK1
cellular response to prostaglandin stimulus (GO:0071379)	2/12	0.0155119	0.180126	0.0271529	0.331369	-2.37115	9.87858	PTGER2;PTGDR
intracellular protein transmembrane transport (GO:0065002)	2/12	0.0155119	0.180126	0.0271529	0.331369	-2.32213	9.67436	HYOU1;SEC61B
relaxation of muscle (GO:0090075)	2/12	0.0155119	0.180126	0.0271529	0.331369	-2.31829	9.65835	ATP1A1;ATP1B1
UDP-N-acetylglucosamine biosynthetic process (GO:0006048)	2/12	0.0155119	0.180126	0.0271529	0.331369	-2.27127	9.46244	PGM3;UAP1
relaxation of cardiac muscle (GO:0055119)	2/12	0.0155119	0.180126	0.0271529	0.331369	-2.254	9.3905	ATP1A1;ATP1B1
cellular response to sterol (GO:0036315)	2/12	0.0155119	0.180126	0.0271529	0.331369	-2.18434	9.1003	INSIG1;CYP7A1
interleukin-27-mediated signaling pathway (GO:0070106)	2/12	0.0155119	0.180126	0.0271529	0.331369	-2.03636	8.48379	STAT1;JAK1
interleukin-35-mediated signaling pathway (GO:0070757)	2/12	0.0155119	0.180126	0.0271529	0.331369	-2.02163	8.42242	STAT1;JAK1
import across plasma membrane (GO:0098739)	2/12	0.0155119	0.180126	0.0271529	0.331369	-1.94509	8.10352	ATP1A1;ATP1B1
negative regulation of cell-cell adhesion (GO:0022408)	3/32	0.0147644	0.180126	0.026991	0.331369	-1.73295	7.30531	JAG1;ZNF703;ASS1
cholesterol homeostasis (GO:0042632)	4/59	0.0153069	0.180126	0.0297875	0.333158	-1.37948	5.76546	FABP3;NPC1;INSIG1;CYP7A1
sterol homeostasis (GO:0055092)	4/59	0.0153069	0.180126	0.0297875	0.333158	-1.25502	5.2453	FABP3;NPC1;INSIG1;CYP7A1
endodermal cell differentiation (GO:0035987)	3/33	0.0160499	0.181962	0.0290499	0.333158	-1.62164	6.7007	MMP15;ITGB2;LAMB1
purine ribonucleoside triphosphate metabolic process (GO:0009205)	3/33	0.0160499	0.181962	0.0290499	0.333158	-1.50245	6.2082	HSPA8;FIGNL1;ATP1B1
regulation of nitric oxide biosynthetic process (GO:0045428)	3/33	0.0160499	0.181962	0.0290499	0.333158	-1.39945	5.78262	HSP90AA1;PTGS2;ASS1
regulation of erythrocyte differentiation (GO:0045646)	3/33	0.0160499	0.181962	0.0290499	0.333158	-1.29962	5.3701	LYN;CDK6;STAT1
regulation of cholesterol homeostasis (GO:2000188)	2/13	0.018138	0.187851	0.030951	0.333158	-2.4248	9.72284	NPC1;HNF4A
regulation of sister chromatid cohesion (GO:0007063)	2/13	0.018138	0.187851	0.030951	0.333158	-2.35728	9.45209	RB1;BUB1
cellular response to fluid shear stress (GO:0071498)	2/13	0.018138	0.187851	0.030951	0.333158	-2.34521	9.40371	ASS1;SREBF2
cargo loading into COPII-coated vesicle (GO:0090110)	2/13	0.018138	0.187851	0.030951	0.333158	-2.26094	9.06578	SAR1A;SEC24D
UDP-N-acetylglucosamine metabolic process (GO:0006047)	2/13	0.018138	0.187851	0.030951	0.333158	-2.25748	9.05192	PGM3;UAP1
amino sugar biosynthetic process (GO:0046349)	2/13	0.018138	0.187851	0.030951	0.333158	-2.23496	8.96161	PGM3;UAP1
aromatic compound biosynthetic process (GO:0019438)	2/13	0.018138	0.187851	0.030951	0.333158	-2.14208	8.5892	PSAT1;ACMSD
polyamine metabolic process (GO:0006595)	2/13	0.018138	0.187851	0.030951	0.333158	-2.10999	8.46052	SMOX;AMD1
pentose-phosphate shunt (GO:0006098)	2/13	0.018138	0.187851	0.030951	0.333158	-2.09045	8.38216	PGM2;PGD
response to prostaglandin E (GO:0034695)	2/13	0.018138	0.187851	0.030951	0.333158	-2.04605	8.20412	PTGER2;PTGDR
ribose phosphate metabolic process (GO:0019693)	2/13	0.018138	0.187851	0.030951	0.333158	-1.69932	6.81383	PGM2;PGD
cell cycle G2/M phase transition (GO:0044839)	6/128	0.0180532	0.187851	0.0394767	0.383946	-1.59128	6.3881	CDKN2B;HSP90AA1;TUBA1A;ABCB1;TUBB;CETN2
G2/M transition of mitotic cell cycle (GO:0000086)	6/127	0.0174361	0.187851	0.0382809	0.383946	-1.19375	4.83375	CDKN2B;HSP90AA1;TUBA1A;ABCB1;TUBB;CETN2
negative regulation of signal transduction (GO:0009968)	10/284	0.0178668	0.187851	0.0491391	0.41546	-1.15723	4.65764	LYN;HHEX;IRS1;GPC1;TIE1;SUFU;CALR;MST1R;CXXC4;FGFR3
regulation of protein kinase B signaling (GO:0051896)	7/164	0.017667	0.187851	0.0412105	0.392832	-1.13553	4.58306	CSF3;IRS1;DAG1;MST1R;FGF1;FGFR3;PIK3R5
positive regulation of protein kinase B signaling (GO:0051897)	6/128	0.0180532	0.187851	0.0394767	0.383946	-1.08618	4.36039	CSF3;IRS1;MST1R;FGF1;FGFR3;PIK3R5
cellular potassium ion homeostasis (GO:0030007)	2/14	0.0209372	0.202605	0.0349451	0.356143	-2.38921	9.23723	ATP1A1;ATP1B1
membrane repolarization (GO:0086009)	2/14	0.0209372	0.202605	0.0349451	0.356143	-2.34497	9.0662	ATP1A1;ATP1B1
sodium ion export from cell (GO:0036376)	2/14	0.0209372	0.202605	0.0349451	0.356143	-2.3379	9.03887	ATP1A1;ATP1B1
nucleotide-sugar metabolic process (GO:0009225)	2/14	0.0209372	0.202605	0.0349451	0.356143	-2.33395	9.02359	TSTA3;UGP2
cellular response to low-density lipoprotein particle stimulus (GO:0071404)	2/14	0.0209372	0.202605	0.0349451	0.356143	-2.30874	8.92613	ITGB2;SREBF2
sodium ion export (GO:0071436)	2/14	0.0209372	0.202605	0.0349451	0.356143	-2.29863	8.88702	ATP1A1;ATP1B1
regulation of acetyl-CoA biosynthetic process from pyruvate (GO:0010510)	2/14	0.0209372	0.202605	0.0349451	0.356143	-1.9742	7.63272	PDHA1;PDK1
regulation of acyl-CoA biosynthetic process (GO:0050812)	2/14	0.0209372	0.202605	0.0349451	0.356143	-1.96693	7.60461	PDHA1;PDK1
tricarboxylic acid metabolic process (GO:0072350)	2/14	0.0209372	0.202605	0.0349451	0.356143	-1.92688	7.44975	ACLY;ASS1
regulation of fatty acid oxidation (GO:0046320)	2/14	0.0209372	0.202605	0.0349451	0.356143	-1.66138	6.42328	FABP3;TYSND1
positive regulation of ATPase activity (GO:0032781)	3/36	0.0202727	0.202605	0.0357099	0.362011	-1.24159	4.84032	DNAJB1;DNAJC10;ATP1B1
neuron projection development (GO:0031175)	7/168	0.0198797	0.202605	0.0457074	0.407327	-1.22843	4.81306	LYN;RB1;LAMB1;MAP4;SGK1;NPTXR;PACSIN1
protein localization to plasma membrane (GO:0072659)	6/131	0.0199939	0.202605	0.0432057	0.393299	-1.11616	4.3668	RAMP2;TESC;TTC7A;ATP1B1;SCN3B;PACSIN1
positive regulation of neuron projection development (GO:0010976)	5/98	0.0216345	0.2083	0.0434182	0.393299	-1.07377	4.11627	LYN;AMIGO1;RASAL1;CAMK1;PACSIN1
Fc-gamma receptor signaling pathway involved in phagocytosis (GO:0038096)	6/134	0.0220719	0.211449	0.0471489	0.4131	-1.09128	4.16155	LYN;HSP90AA1;LIMK1;ARPC1A;ACTB;ACTG1
regulation of fatty acid metabolic process (GO:0019217)	2/15	0.0239032	0.217054	0.0391266	0.383946	-2.10903	7.87459	FABP3;ADIPOR2
cell communication by electrical coupling involved in cardiac conduction (GO:0086064)	2/15	0.0239032	0.217054	0.0391266	0.383946	-2.08867	7.79855	ATP1A1;ATP1B1
myelination (GO:0042552)	3/38	0.0233947	0.217054	0.0405483	0.390405	-1.9258	7.23186	GPC1;AMIGO1;TNFRSF21
positive regulation of transporter activity (GO:0032411)	2/15	0.0239032	0.217054	0.0391266	0.383946	-1.87352	6.99523	SGK1;SYNGR3
regulation of cyclin-dependent protein serine/threonine kinase activity involved in G1/S transition of mitotic cell cycle (GO:0031657)	2/15	0.0239032	0.217054	0.0391266	0.383946	-1.82329	6.8077	CDKN2B;CDK6
organic cyclic compound biosynthetic process (GO:1901362)	3/38	0.0233947	0.217054	0.0405483	0.390405	-1.75804	6.60187	CYP51A1;LSS;FDFT1
Fc-gamma receptor signaling pathway (GO:0038094)	6/135	0.0227957	0.217054	0.0485112	0.4131	-1.73584	6.56354	LYN;HSP90AA1;LIMK1;ARPC1A;ACTB;ACTG1
purine ribonucleotide metabolic process (GO:0009150)	4/67	0.0233307	0.217054	0.0433676	0.393299	-1.72568	6.4851	HSPA8;ACLY;FIGNL1;ATP1B1
interleukin-6-mediated signaling pathway (GO:0070102)	2/15	0.0239032	0.217054	0.0391266	0.383946	-1.57304	5.87334	STAT1;JAK1
negative regulation of epithelial cell proliferation (GO:0050680)	4/67	0.0233307	0.217054	0.0433676	0.393299	-1.32773	4.98961	CDKN2B;CDK6;STAT1;KLF9
Fc receptor mediated stimulatory signaling pathway (GO:0002431)	6/136	0.0235354	0.217054	0.0498977	0.417484	-1.03809	3.89207	LYN;HSP90AA1;LIMK1;ARPC1A;ACTB;ACTG1
regulation of cyclin-dependent protein serine/threonine kinase activity (GO:0000079)	4/68	0.0244825	0.221267	0.045273	0.407244	-1.20887	4.48468	HEXIM1;CDKN2B;HHEX;CKS1B
negative regulation of transcription, DNA-templated (GO:0045892)	21/814	0.0247737	0.222847	0.0999072	0.523636	-1.41135	5.21912	EOMES;HEXIM1;RB1;HSPA8;JUN;STAT1;ARID5A;BHLHE41;WWP1;SREBF2;ERN2;HHEX;PER3;SALL1;YWHAQ;BASP1;SUFU;ZNF703;E2F1;TIMELESS;CALR
potassium ion import (GO:0010107)	3/39	0.0250478	0.22426	0.0430853	0.393299	-1.59805	5.89195	KCNJ16;ATP1A1;ATP1B1
metal ion transport (GO:0030001)	5/102	0.0252022	0.224593	0.0497254	0.417484	-1.21287	4.46437	KCNA3;KCNJ16;KCNK1;SCN3B;SGK1
positive regulation of intracellular signal transduction (GO:1902533)	14/480	0.0253502	0.224866	0.0790676	0.500006	-1.29115	4.74493	LYN;HEXIM1;CSF3;IRS1;SLC44A2;PLK2;IFIT5;ADRB1;MST1R;ADRB2;FGF1;PIK3R5;TRAF7;FGFR3
response to cytokine (GO:0034097)	6/139	0.0258504	0.228246	0.0542022	0.430918	-1.09362	3.99764	IFITM3;JUN;CSF3;STAT1;TIMP2;TIMP3
membrane repolarization during cardiac muscle cell action potential (GO:0086013)	2/16	0.0270298	0.231201	0.0434871	0.393299	-2.46689	8.9075	ATP1A1;ATP1B1
transport along microtubule (GO:0010970)	2/16	0.0270298	0.231201	0.0434871	0.393299	-2.11448	7.635	HSPA8;COPG1
mitotic sister chromatid cohesion (GO:0007064)	2/16	0.0270298	0.231201	0.0434871	0.393299	-2.07676	7.49881	RB1;PDS5A
cellular sodium ion homeostasis (GO:0006883)	2/16	0.0270298	0.231201	0.0434871	0.393299	-1.94523	7.02387	ATP1A1;ATP1B1
positive regulation of potassium ion transmembrane transport (GO:1901381)	2/16	0.0270298	0.231201	0.0434871	0.393299	-1.90075	6.86326	AMIGO1;ATP1B1
regulation of RNA metabolic process (GO:0051252)	3/40	0.0267622	0.231201	0.0457	0.407327	-1.23858	4.48462	USP36;FASTK;OASL
regulation of endothelial cell migration (GO:0010594)	4/70	0.0268878	0.231201	0.049222	0.41546	-1.21081	4.3784	ANGPT4;BMPER;CALR;FGF1
response to peptide hormone (GO:0043434)	3/41	0.0285379	0.237733	0.0483915	0.4131	-1.41381	5.02823	STAT1;IRS1;SORT1
tRNA aminoacylation (GO:0043039)	3/41	0.0285379	0.237733	0.0483915	0.4131	-1.40851	5.00939	AIMP2;PPA1;FARSA
ER to Golgi vesicle-mediated transport (GO:0006888)	7/181	0.028395	0.237733	0.0624404	0.448949	-1.34185	4.77906	ARF4;COPB1;USO1;TMED3;HYOU1;COPG1;SEC24D
vascular endothelial growth factor receptor signaling pathway (GO:0048010)	4/71	0.0281415	0.237733	0.0512656	0.42259	-1.27989	4.56984	HSP90AA1;CYBA;ACTB;ACTG1
regulation of ATPase activity (GO:0043462)	3/41	0.0285379	0.237733	0.0483915	0.4131	-1.26123	4.48558	DNAJB1;DNAJC10;ATP1B1
monovalent inorganic cation transport (GO:0015672)	5/105	0.0281118	0.237733	0.0547916	0.433804	-1.21523	4.34027	KCNA3;KCNJ16;KCNK1;SCN3B;SGK1
endoplasmic reticulum to cytosol transport (GO:1903513)	2/17	0.0303111	0.24556	0.0480187	0.4131	-2.22738	7.78747	SEC61B;HSP90B1
negative regulation of DNA replication (GO:0008156)	2/17	0.0303111	0.24556	0.0480187	0.4131	-2.05904	7.1989	PDS5A;ENPP7
cytoplasmic sequestering of transcription factor (GO:0042994)	2/17	0.0303111	0.24556	0.0480187	0.4131	-1.85771	6.49499	SUFU;G3BP2
myoblast differentiation (GO:0045445)	2/17	0.0303111	0.24556	0.0480187	0.4131	-1.79991	6.29294	RB1;JAG1
peptide transport (GO:0015833)	3/42	0.0303746	0.24556	0.051159	0.42259	-1.64188	5.73696	RAMP2;TAP1;HSP90B1
glucose 6-phosphate metabolic process (GO:0051156)	2/17	0.0303111	0.24556	0.0480187	0.4131	-1.50674	5.26792	PGM2;PGD
cytokine-mediated signaling pathway (GO:0019221)	17/634	0.0299708	0.24556	0.101395	0.523636	-1.13418	3.97817	IFITM3;HSPA8;CSF3;HSP90AA1;STAT1;IRS1;IFNGR2;ITGB2;IFI6;PTGS2;IFI30;ADIPOR2;HSP90B1;OASL;TXLNA;TNFRSF21;JAK1
cellular response to starvation (GO:0009267)	5/108	0.0312262	0.251384	0.0601459	0.448949	-1.0864	3.76599	HSPA8;SREBF1;GAS2L1;SREBF2;MAP3K5
regulation of mitotic cell cycle phase transition (GO:1901990)	7/185	0.0314459	0.252093	0.0682521	0.468713	-1.57738	5.45693	HSP90AA1;CDK6;TUBA1A;TUBB;CETN2;E2F1;ZFP36L2
regulation of peptide hormone secretion (GO:0090276)	4/74	0.0321091	0.255274	0.0576708	0.438482	-1.55324	5.34101	MARCKS;TFR2;HNF4A;SLC25A5
protein N-linked glycosylation (GO:0006487)	4/74	0.0321091	0.255274	0.0576708	0.438482	-1.30625	4.4917	STT3A;PGM3;MGAT2;ST3GAL3
cellular response to radiation (GO:0071478)	3/43	0.0322721	0.25551	0.0540018	0.430918	-1.60035	5.49489	TRPM1;FIGNL1;TNKS1BP1
cardiac muscle cell contraction (GO:0086003)	2/18	0.0337413	0.257563	0.0527135	0.42259	-1.99909	6.77497	ATP1A1;SCN3B
cellular response to glucocorticoid stimulus (GO:0071385)	2/18	0.0337413	0.257563	0.0527135	0.42259	-1.90867	6.46854	KLF9;ZFP36L2
response to purine-containing compound (GO:0014074)	2/18	0.0337413	0.257563	0.0527135	0.42259	-1.86182	6.30977	JUN;STAT1
negative regulation of intracellular transport (GO:0032387)	2/18	0.0337413	0.257563	0.0527135	0.42259	-1.8197	6.16702	INSIG1;SLC25A5
negative regulation of B cell activation (GO:0050869)	2/18	0.0337413	0.257563	0.0527135	0.42259	-1.8106	6.13619	LYN;TNFRSF21
cellular monovalent inorganic cation homeostasis (GO:0030004)	2/18	0.0337413	0.257563	0.0527135	0.42259	-1.8023	6.10805	ATP1A1;ATP1B1
positive regulation of cation transmembrane transport (GO:1904064)	2/18	0.0337413	0.257563	0.0527135	0.42259	-1.78098	6.03579	AMIGO1;CTSS
viral entry into host cell (GO:0046718)	2/18	0.0337413	0.257563	0.0527135	0.42259	-1.74157	5.90223	NPC1;WWP1
glucose homeostasis (GO:0042593)	4/75	0.0335007	0.257563	0.0598969	0.448949	-1.11958	3.8023	IRS1;HNF4A;HKDC1;ADIPOR2
extracellular matrix organization (GO:0030198)	8/230	0.034315	0.260903	0.0776854	0.500006	-1.30787	4.41035	SCUBE3;MMP15;LUM;ITGB2;TIMP2;DAG1;LAMB1;CTSS
regulated exocytosis (GO:0045055)	6/149	0.0346443	0.261333	0.0701328	0.473149	-1.85173	6.22666	LYN;CFD;WDR1;ACTN1;TIMP3;SYNGR3
positive regulation of establishment of protein localization to mitochondrion (GO:1903749)	5/111	0.0345488	0.261333	0.0657878	0.466607	-1.2926	4.35009	USP36;YWHAQ;FAM20B;E2F1;SREBF2
negative regulation of programmed cell death (GO:0043069)	12/409	0.0353533	0.265635	0.095826	0.523636	-1.04387	3.48899	DNAJA1;ANGPT4;ARF4;TNFAIP8;TIE1;FIGNL1;PLK2;DHCR24;MST1R;FGFR3;TXNDC5;HSP90B1
negative regulation of cell proliferation (GO:0008285)	11/364	0.0358045	0.267974	0.0928165	0.523636	-1.46602	4.88139	LYN;CDKN2B;FABP3;ADGRG1;CDK6;TESC;HNF4A;TP53INP1;E2F1;DIS3L2;ENPP7
regulation of cellular response to transforming growth factor beta stimulus (GO:1903844)	2/19	0.0373147	0.268778	0.0575638	0.438482	-2.41126	7.9291	ZNF703;NREP
retrograde protein transport, ER to cytosol (GO:0030970)	2/19	0.0373147	0.268778	0.0575638	0.438482	-2.11735	6.96263	SEC61B;HSP90B1
positive regulation of cyclic nucleotide biosynthetic process (GO:0030804)	2/19	0.0373147	0.268778	0.0575638	0.438482	-2.08106	6.84328	RAMP2;ADRB1
glucan biosynthetic process (GO:0009250)	2/19	0.0373147	0.268778	0.0575638	0.438482	-2.0257	6.66125	UGP2;PGM2
response to organophosphorus (GO:0046683)	2/19	0.0373147	0.268778	0.0575638	0.438482	-1.99058	6.54575	JUN;STAT1
anion homeostasis (GO:0055081)	2/19	0.0373147	0.268778	0.0575638	0.438482	-1.93974	6.37858	FABP3;HNF4A
glyceraldehyde-3-phosphate metabolic process (GO:0019682)	2/19	0.0373147	0.268778	0.0575638	0.438482	-1.82181	5.9908	PGM2;PGD
cholesterol transport (GO:0030301)	3/45	0.0362485	0.268778	0.0599092	0.448949	-1.53658	5.09738	STARD4;STARD5;NPC1
glycogen biosynthetic process (GO:0005978)	2/19	0.0373147	0.268778	0.0575638	0.438482	-1.36688	4.49481	UGP2;PGM2
positive regulation of transport (GO:0051050)	3/45	0.0362485	0.268778	0.0599092	0.448949	-1.3548	4.49437	TFR2;SGK1;SYNGR3
response to ionizing radiation (GO:0010212)	4/78	0.0378841	0.270843	0.0668452	0.466607	-1.03595	3.39088	FIGNL1;H2AFX;TNKS1BP1;NABP1
ERAD pathway (GO:0036503)	4/78	0.0378841	0.270843	0.0668452	0.466607	-1.03493	3.38754	SDF2L1;DNAJC10;SEC61B;HSP90B1
protein stabilization (GO:0050821)	6/153	0.0386421	0.275236	0.0771873	0.500006	-1.03428	3.36495	USP36;HSP90AA1;PER3;TESC;CALR;ATP1B1
protein exit from endoplasmic reticulum (GO:0032527)	2/20	0.0410259	0.275809	0.0625623	0.448949	-2.09369	6.6863	SEC61B;HSP90B1
regulation of transcription factor import into nucleus (GO:0042990)	2/20	0.0410259	0.275809	0.0625623	0.448949	-2.07277	6.6195	CSF3;SUFU
regulation of sprouting angiogenesis (GO:1903670)	2/20	0.0410259	0.275809	0.0625623	0.448949	-2.05979	6.57803	FGF1;JAK1
NADP metabolic process (GO:0006739)	2/20	0.0410259	0.275809	0.0625623	0.448949	-1.88214	6.01071	PGM2;PGD
positive regulation of heart contraction (GO:0045823)	2/20	0.0410259	0.275809	0.0625623	0.448949	-1.86244	5.94779	ATP2A2;SCN3B
positive regulation of phospholipase activity (GO:0010518)	2/20	0.0410259	0.275809	0.0625623	0.448949	-1.85683	5.92989	ARF4;FGFR3
response to interferon-beta (GO:0035456)	2/20	0.0410259	0.275809	0.0625623	0.448949	-1.81304	5.79002	IFITM3;STAT1
cellular response to interleukin-7 (GO:0098761)	2/20	0.0410259	0.275809	0.0625623	0.448949	-1.81038	5.78154	IRS1;JAK1
regulation of cAMP biosynthetic process (GO:0030817)	2/20	0.0410259	0.275809	0.0625623	0.448949	-1.74289	5.56602	RAMP2;ADRB1
interleukin-7-mediated signaling pathway (GO:0038111)	2/20	0.0410259	0.275809	0.0625623	0.448949	-1.69786	5.4222	IRS1;JAK1
tRNA aminoacylation for protein translation (GO:0006418)	3/47	0.0404644	0.275809	0.0661059	0.466607	-1.62761	5.22029	AIMP2;PPA1;FARSA
regulation of cellular component movement (GO:0051270)	3/47	0.0404644	0.275809	0.0661059	0.466607	-1.27815	4.09947	LYN;CDK6;ACTN1
pyruvate metabolic process (GO:0006090)	3/47	0.0404644	0.275809	0.0661059	0.466607	-1.272	4.07973	LDHB;PDHA1;HKDC1
extracellular matrix disassembly (GO:0022617)	4/79	0.0394149	0.275809	0.0692505	0.469251	-1.1174	3.61325	SCUBE3;MMP15;TIMP2;CTSS
antigen processing and presentation of exogenous peptide antigen via MHC class I (GO:0042590)	4/79	0.0394149	0.275809	0.0692505	0.469251	-1.10422	3.57063	TAP1;CYBA;CALR;IFI30
regulation of cellular response to heat (GO:1900034)	4/79	0.0394149	0.275809	0.0692505	0.469251	-1.10307	3.5669	DNAJB1;HSPA8;HSP90AA1;HSPH1
cellular response to interferon-gamma (GO:0071346)	5/117	0.0418296	0.280229	0.0779272	0.500006	-1.51952	4.8232	STAT1;IFNGR2;IFI30;JAK1;OASL
retrograde vesicle-mediated transport, Golgi to ER (GO:0006890)	4/81	0.042581	0.283815	0.074193	0.485167	-1.43576	4.53177	ARF4;COPB1;TMED3;COPG1
fatty acid biosynthetic process (GO:0006633)	3/48	0.0426612	0.283815	0.0693101	0.469251	-1.19334	3.76436	ACLY;SCD;ACACA
negative regulation of transcription from RNA polymerase II promoter (GO:0000122)	15/566	0.0434083	0.287786	0.126952	0.523636	-0.857679	2.69063	EOMES;HEXIM1;RB1;JUN;STAT1;ARID5A;BHLHE41;SREBF2;DNAJB1;HHEX;PER3;SALL1;SUFU;E2F1;CALR
adenylate cyclase-activating adrenergic receptor signaling pathway (GO:0071880)	2/21	0.0448694	0.289765	0.0677018	0.466607	-2.03473	6.31579	ADRB1;ADRB2
branching involved in ureteric bud morphogenesis (GO:0001658)	2/21	0.0448694	0.289765	0.0677018	0.466607	-1.96382	6.09569	SALL1;FGF1
adrenergic receptor signaling pathway (GO:0071875)	2/21	0.0448694	0.289765	0.0677018	0.466607	-1.92978	5.99003	ADRB1;ADRB2
positive regulation of cAMP biosynthetic process (GO:0030819)	2/21	0.0448694	0.289765	0.0677018	0.466607	-1.91519	5.94476	RAMP2;ADRB1
regulation of mitochondrion organization (GO:0010821)	3/49	0.0449166	0.289765	0.0725834	0.478839	-1.34667	4.17864	SREBF1;USP36;SREBF2
cytoplasmic microtubule organization (GO:0031122)	3/49	0.0449166	0.289765	0.0725834	0.478839	-1.31659	4.08531	HOOK2;HOOK1;FIGNL1
cellular response to estradiol stimulus (GO:0071392)	2/21	0.0448694	0.289765	0.0677018	0.466607	-1.24213	3.85557	H2AFZ;ZNF703
plasma membrane bounded cell projection organization (GO:0120036)	5/119	0.0444471	0.289765	0.0822243	0.514842	-0.962463	2.99659	LYN;RB1;LAMB1;MAP4;NPTXR
ephrin receptor signaling pathway (GO:0048013)	4/83	0.0458866	0.294042	0.0793096	0.500006	-1.1588	3.57093	LYN;ARPC1A;ACTB;ACTG1
negative regulation of binding (GO:0051100)	4/83	0.0458866	0.294042	0.0793096	0.500006	-1.11415	3.43334	JUN;E2F1;CAMK1;ACTB
tetrapyrrole metabolic process (GO:0033013)	2/22	0.0488401	0.303824	0.0729754	0.478839	-1.96245	5.92504	TCN2;MMAB
negative regulation of viral process (GO:0048525)	2/22	0.0488401	0.303824	0.0729754	0.478839	-1.88904	5.70339	IFITM3;STAT1
cobalamin metabolic process (GO:0009235)	2/22	0.0488401	0.303824	0.0729754	0.478839	-1.88349	5.68663	TCN2;MMAB
sterol transport (GO:0015918)	2/22	0.0488401	0.303824	0.0729754	0.478839	-1.74372	5.26465	NPC1;OSBP
regulation of cardiac muscle contraction by calcium ion signaling (GO:0010882)	2/22	0.0488401	0.303824	0.0729754	0.478839	-1.69958	5.13139	ATP2A2;ATP1B1
negative regulation of cyclin-dependent protein kinase activity (GO:1904030)	2/22	0.0488401	0.303824	0.0729754	0.478839	-1.6533	4.99166	HEXIM1;HHEX
protein maturation (GO:0051604)	4/84	0.0475916	0.303824	0.0819322	0.514696	-1.55356	4.73075	RHBDF1;TESC;TYSND1;CTSS
regulation of cell differentiation (GO:0045595)	5/122	0.0485535	0.303824	0.0889011	0.523636	-1.52565	4.61522	JUN;CDK6;DAG1;PDCD2;CAMK1
negative regulation of cell migration (GO:0030336)	5/122	0.0485535	0.303824	0.0889011	0.523636	-1.01852	3.08111	ADGRG1;JAG1;TP53INP1;DAG1;CALR
negative regulation of viral genome replication (GO:0045071)	3/51	0.0496014	0.307561	0.0793329	0.500006	-1.30725	3.92663	IFITM3;IFIT5;OASL
phosphorylation (GO:0016310)	11/387	0.0515237	0.318449	0.125555	0.523636	-1.21297	3.59733	LYN;ERN2;CDK6;FASTK;PLK2;LIMK1;FAM20B;CAMK1;SGK1;MAP3K5;JAK1
ncRNA catabolic process (GO:0034661)	2/23	0.0529329	0.321966	0.0783764	0.500006	-1.9173	5.63444	ERN2;DIS3L2
early endosome to late endosome transport (GO:0045022)	2/23	0.0529329	0.321966	0.0783764	0.500006	-1.84423	5.4197	HOOK2;HOOK1
cytosolic calcium ion transport (GO:0060401)	2/23	0.0529329	0.321966	0.0783764	0.500006	-1.64145	4.82378	TRPM1;ATP2A2
regulation of membrane protein ectodomain proteolysis (GO:0051043)	2/23	0.0529329	0.321966	0.0783764	0.500006	-1.63804	4.81377	TIMP2;TIMP3
platelet degranulation (GO:0002576)	5/125	0.0528768	0.321966	0.0958514	0.523636	-1.18172	3.474	LYN;CFD;WDR1;ACTN1;TIMP3
negative regulation of apoptotic process (GO:0043066)	13/486	0.0541171	0.328128	0.141067	0.523636	-0.828107	2.41526	ANGPT4;ARF4;TNFAIP8;TIE1;PLK2;IFI6;DHCR24;MST1R;HSP90B1;DNAJA1;FIGNL1;FGFR3;TXNDC5
positive regulation of cell-substrate adhesion (GO:0010811)	3/53	0.0545145	0.328458	0.0863448	0.523636	-1.27722	3.7158	CDK6;RSU1;CALR
regulation of DNA binding (GO:0051101)	3/53	0.0545145	0.328458	0.0863448	0.523636	-1.10241	3.20724	RB1;JUN;E2F1
regulation of MAP kinase activity (GO:0043405)	4/88	0.0547581	0.328892	0.092843	0.523636	-1.62132	4.70964	LYN;MST1R;FGF1;PIK3R5
vesicle-mediated transport between endosomal compartments (GO:0098927)	2/24	0.0571427	0.338498	0.0838981	0.520223	-2.01154	5.75743	HOOK2;HOOK1
cellular response to interleukin-6 (GO:0071354)	2/24	0.0571427	0.338498	0.0838981	0.520223	-1.82889	5.23464	STAT1;JAK1
negative regulation of viral transcription (GO:0032897)	2/24	0.0571427	0.338498	0.0838981	0.520223	-1.77597	5.0832	IFITM3;JUN
regulation of protein targeting to mitochondrion (GO:1903214)	4/89	0.056636	0.338498	0.0956736	0.523636	-1.24683	3.57978	SREBF1;USP36;FAM20B;SREBF2
vesicle organization (GO:0016050)	5/128	0.0574174	0.338498	0.10307	0.523636	-1.08072	3.08806	SNX18;HOOK2;SORT1;HOOK1;SNX5
negative regulation of response to stimulus (GO:0048585)	5/128	0.0574174	0.338498	0.10307	0.523636	-1.07382	3.06835	LYN;CDK6;TIE1;MST1R;FGFR3
cell morphogenesis involved in differentiation (GO:0000904)	3/55	0.059651	0.350587	0.0936094	0.523636	-1.40665	3.96568	RB1;ACTN1;LAMB1
intrinsic apoptotic signaling pathway in response to endoplasmic reticulum stress (GO:0070059)	2/25	0.0614647	0.356868	0.0895344	0.523636	-1.76321	4.9181	DNAJC10;MAP3K5
positive regulation of purine nucleotide biosynthetic process (GO:1900373)	2/25	0.0614647	0.356868	0.0895344	0.523636	-1.62164	4.52322	RAMP2;ADRB1
regulation of chromosome organization (GO:0033044)	2/25	0.0614647	0.356868	0.0895344	0.523636	-1.53489	4.28125	RB1;SMG6
positive regulation of transcription from RNA polymerase II promoter (GO:0045944)	20/849	0.0611195	0.356868	0.193017	0.523636	-1.35872	3.79753	EOMES;SREBF1;ARF4;CDKN2B;JUN;CSF3;JAG1;STAT1;H2AFZ;INSIG1;FGF1;KLF15;SREBF2;METTL23;HHEX;SALL1;TFR2;HNF4A;E2F1;CAMK1
negative regulation of cellular response to growth factor stimulus (GO:0090288)	3/56	0.0623015	0.359547	0.0973333	0.523636	-1.28273	3.56057	HHEX;BMPER;GPC1
protein glycosylation (GO:0006486)	5/131	0.0621751	0.359547	0.110551	0.523636	-1.2538	3.48281	ARF4;NPC1;DAG1;PGM3;MGAT2
regulation of cell cycle (GO:0051726)	7/216	0.0626141	0.360266	0.12385	0.523636	-1.01654	2.81659	RB1;JUN;CDK6;FIGNL1;ZNF703;CALR;CKS1B
positive regulation of hydrolase activity (GO:0051345)	6/173	0.0629389	0.361051	0.118169	0.523636	-1.2943	3.5795	DNAJB1;SNX18;DNAJC10;ADRB1;RSU1;ATP1B1
positive regulation of cellular metabolic process (GO:0031325)	4/93	0.0644889	0.368838	0.107395	0.523636	-1.25537	3.44131	ACLY;STARD4;FASN;ACACA
ATP metabolic process (GO:0046034)	3/57	0.065006	0.370689	0.101117	0.523636	-1.79334	4.9017	HSPA8;FIGNL1;ATP1B1
potassium ion homeostasis (GO:0055075)	2/26	0.0658942	0.371333	0.095279	0.523636	-1.74347	4.74172	ATP1A1;ATP1B1
positive regulation of phosphatidylinositol 3-kinase activity (GO:0043552)	2/26	0.0658942	0.371333	0.095279	0.523636	-1.69978	4.62291	IRS1;FGFR3
long-chain fatty acid transport (GO:0015909)	2/26	0.0658942	0.371333	0.095279	0.523636	-1.66033	4.5156	FABP3;ACACA
regulation of glucose metabolic process (GO:0010906)	2/26	0.0658942	0.371333	0.095279	0.523636	-1.64508	4.47412	IRS1;PDK1
positive regulation of transcription, DNA-templated (GO:0045893)	25/1121	0.0662878	0.372456	0.232177	0.528954	-1.16449	3.16014	RB1;ARF4;CSF3;FGF1;CKS1B;HHEX;SALL1;HNF4A;TP53INP1;E2F1;MAP3K5;EOMES;SREBF1;CDKN2B;JUN;JAG1;STAT1;H2AFZ;TESC;KLF15;SREBF2;METTL23;TFR2;CAMK1;PHF19
IRE1-mediated unfolded protein response (GO:0036498)	3/58	0.0677636	0.379635	0.104958	0.523636	-1.20477	3.24293	HYOU1;SEC61B;PDIA6
axon development (GO:0061564)	4/95	0.068618	0.383301	0.113488	0.523636	-1.0442	2.79762	LUM;AMIGO1;LRFN1;NREP
apoptotic cell clearance (GO:0043277)	2/27	0.0704266	0.385241	0.101126	0.523636	-1.80176	4.78041	PDIA6;TXNDC5
bile acid biosynthetic process (GO:0006699)	2/27	0.0704266	0.385241	0.101126	0.523636	-1.75829	4.66507	OSBP;CYP7A1
regulation of transcription involved in G1/S transition of mitotic cell cycle (GO:0000083)	2/27	0.0704266	0.385241	0.101126	0.523636	-1.71587	4.55252	RB1;E2F1
sodium ion homeostasis (GO:0055078)	2/27	0.0704266	0.385241	0.101126	0.523636	-1.61539	4.28592	ATP1A1;ATP1B1
positive regulation of cAMP metabolic process (GO:0030816)	2/27	0.0704266	0.385241	0.101126	0.523636	-1.50722	3.99894	RAMP2;ADRB1
sodium ion transport (GO:0006814)	3/59	0.0705738	0.385241	0.108856	0.523636	-1.20097	3.18388	KCNK1;SCN3B;SGK1
ubiquitin-dependent ERAD pathway (GO:0030433)	3/59	0.0705738	0.385241	0.108856	0.523636	-1.12994	2.99557	DNAJC10;SEC61B;HSP90B1
cellular response to cytokine stimulus (GO:0071345)	12/457	0.0697714	0.385241	0.166974	0.523636	-0.848162	2.25826	HSPA8;CSF3;HSP90AA1;TXLNA;STAT1;IFNGR2;ITGB2;PTGS2;TNFRSF21;ZFP36L2;JAK1;HSP90B1
cellular response to lipid (GO:0071396)	6/179	0.0716548	0.39003	0.132236	0.523636	-0.91377	2.4086	LYN;H2AFZ;TESC;INSIG1;ZNF703;ATP1A1
cellular metal ion homeostasis (GO:0006875)	4/97	0.0728805	0.393349	0.11973	0.523636	-1.45124	3.80071	ATP2A2;ATP1A1;CALR;ATP1B1
epithelial cell differentiation (GO:0030855)	4/97	0.0728805	0.393349	0.11973	0.523636	-1.10086	2.88307	JAG1;CASP6;BASP1;ZNF703
ciliary basal body-plasma membrane docking (GO:0097711)	4/97	0.0728805	0.393349	0.11973	0.523636	-1.02327	2.67988	HSP90AA1;TUBA1A;TUBB;CETN2
dicarboxylic acid metabolic process (GO:0043648)	3/60	0.0734358	0.395233	0.112809	0.523636	-1.39431	3.64102	ACLY;GPT2;ASS1
phosphatidylcholine acyl-chain remodeling (GO:0036151)	2/28	0.0750575	0.396171	0.107069	0.523636	-1.98558	5.14167	LPCAT3;LPCAT1
cargo loading into vesicle (GO:0035459)	2/28	0.0750575	0.396171	0.107069	0.523636	-1.77117	4.58645	SAR1A;SEC24D
leukocyte cell-cell adhesion (GO:0007159)	2/28	0.0750575	0.396171	0.107069	0.523636	-1.66165	4.30285	TSTA3;ITGB2
negative regulation of osteoblast differentiation (GO:0045668)	2/28	0.0750575	0.396171	0.107069	0.523636	-1.49315	3.86651	CDK6;SUFU
regulation of intracellular steroid hormone receptor signaling pathway (GO:0033143)	2/28	0.0750575	0.396171	0.107069	0.523636	-1.38829	3.59498	GPAM;CALR
positive regulation of lipid kinase activity (GO:0090218)	2/28	0.0750575	0.396171	0.107069	0.523636	-1.38586	3.58869	IRS1;FGFR3
positive regulation of transferase activity (GO:0051347)	5/138	0.0741156	0.396171	0.128991	0.523636	-0.986576	2.5672	HSP90AA1;TIE1;MST1R;CHTF18;FGFR3
oxygen homeostasis (GO:0032364)	1/7	0.108051	0.40609	0.139711	0.523636	-4.09633	9.11497	ALAS2
regulation of glial cell differentiation (GO:0045685)	1/7	0.108051	0.40609	0.139711	0.523636	-3.61468	8.04322	TNFRSF21
positive regulation of cholesterol storage (GO:0010886)	1/7	0.108051	0.40609	0.139711	0.523636	-3.42136	7.61305	SREBF2
centromeric sister chromatid cohesion (GO:0070601)	1/7	0.108051	0.40609	0.139711	0.523636	-3.33954	7.43099	BUB1
regulation of protein targeting (GO:1903533)	1/7	0.108051	0.40609	0.139711	0.523636	-3.33915	7.43013	SREBF1
gas homeostasis (GO:0033483)	1/8	0.122505	0.40609	0.155747	0.523636	-3.52818	7.40777	ALAS2
positive regulation of granulocyte differentiation (GO:0030854)	1/7	0.108051	0.40609	0.139711	0.523636	-3.12446	6.95241	TESC
regulation of interleukin-5 secretion (GO:2000662)	1/7	0.108051	0.40609	0.139711	0.523636	-3.0906	6.87706	TNFRSF21
positive regulation of fatty acid beta-oxidation (GO:0032000)	1/8	0.122505	0.40609	0.155747	0.523636	-3.26504	6.85528	IRS1
immune response-inhibiting cell surface receptor signaling pathway (GO:0002767)	1/7	0.108051	0.40609	0.139711	0.523636	-3.0566	6.80141	LYN
regulation of interleukin-10 secretion (GO:2001179)	1/7	0.108051	0.40609	0.139711	0.523636	-2.99259	6.65897	TNFRSF21
SREBP signaling pathway (GO:0032933)	1/7	0.108051	0.40609	0.139711	0.523636	-2.98012	6.63124	INSIG1
regulation of MHC class I biosynthetic process (GO:0045343)	1/7	0.108051	0.40609	0.139711	0.523636	-2.90109	6.45538	HSPH1
glandular epithelial cell development (GO:0002068)	1/7	0.108051	0.40609	0.139711	0.523636	-2.86939	6.38484	CDK6
ceramide transport (GO:0035627)	1/7	0.108051	0.40609	0.139711	0.523636	-2.81734	6.26902	ABCB1
regulation of non-motile cilium assembly (GO:1902855)	1/7	0.108051	0.40609	0.139711	0.523636	-2.77666	6.1785	MAP4
citrate metabolic process (GO:0006101)	1/7	0.108051	0.40609	0.139711	0.523636	-2.77003	6.16375	ACLY
iron ion import (GO:0097286)	1/7	0.108051	0.40609	0.139711	0.523636	-2.71723	6.04626	TFR2
regulation of protein depolymerization (GO:1901879)	1/7	0.108051	0.40609	0.139711	0.523636	-2.71377	6.03856	WDR1
regulation of NK T cell activation (GO:0051133)	1/7	0.108051	0.40609	0.139711	0.523636	-2.70808	6.0259	HSPH1
protein retention in ER lumen (GO:0006621)	1/7	0.108051	0.40609	0.139711	0.523636	-2.68476	5.97401	PDIA2
astrocyte differentiation (GO:0048708)	1/7	0.108051	0.40609	0.139711	0.523636	-2.6777	5.95831	CDK6
modification by symbiont of host morphology or physiology (GO:0044003)	1/8	0.122505	0.40609	0.155747	0.523636	-2.81468	5.9097	DAG1
blood vessel endothelial cell proliferation involved in sprouting angiogenesis (GO:0002043)	1/7	0.108051	0.40609	0.139711	0.523636	-2.65539	5.90866	BMPER
antigen processing and presentation of endogenous peptide antigen (GO:0002483)	1/7	0.108051	0.40609	0.139711	0.523636	-2.64761	5.89135	TAP1
regulation of digestive system process (GO:0044058)	1/7	0.108051	0.40609	0.139711	0.523636	-2.6474	5.89087	SGK1
cellular response to hydroxyurea (GO:0072711)	1/8	0.122505	0.40609	0.155747	0.523636	-2.79007	5.85804	TIMELESS
regulation of fat cell proliferation (GO:0070344)	1/7	0.108051	0.40609	0.139711	0.523636	-2.6234	5.83748	E2F1
negative regulation of keratinocyte proliferation (GO:0010839)	1/8	0.122505	0.40609	0.155747	0.523636	-2.75966	5.79418	KLF9
citrulline metabolic process (GO:0000052)	1/7	0.108051	0.40609	0.139711	0.523636	-2.59515	5.77461	ASS1
type B pancreatic cell development (GO:0003323)	1/7	0.108051	0.40609	0.139711	0.523636	-2.59373	5.77145	CDK6
positive regulation of extrinsic apoptotic signaling pathway via death domain receptors (GO:1902043)	1/7	0.108051	0.40609	0.139711	0.523636	-2.5883	5.75938	TIMP3
regulation of endothelial cell chemotaxis to fibroblast growth factor (GO:2000544)	1/8	0.122505	0.40609	0.155747	0.523636	-2.74191	5.75693	FGF1
positive regulation of mitotic sister chromatid separation (GO:1901970)	1/8	0.122505	0.40609	0.155747	0.523636	-2.72897	5.72974	RB1
positive regulation of aspartic-type endopeptidase activity involved in amyloid precursor protein catabolic process (GO:1902961)	1/7	0.108051	0.40609	0.139711	0.523636	-2.53939	5.65054	LYN
positive regulation of protein acetylation (GO:1901985)	1/7	0.108051	0.40609	0.139711	0.523636	-2.51638	5.59934	CAMK1
corticosteroid receptor signaling pathway (GO:0031958)	1/7	0.108051	0.40609	0.139711	0.523636	-2.51322	5.5923	CALR
regulation of atrial cardiac muscle cell membrane depolarization (GO:0060371)	1/7	0.108051	0.40609	0.139711	0.523636	-2.51023	5.58565	SCN3B
negative regulation of neurological system process (GO:0031645)	1/7	0.108051	0.40609	0.139711	0.523636	-2.49769	5.55775	TNFRSF21
regulation by virus of viral protein levels in host cell (GO:0046719)	1/8	0.122505	0.40609	0.155747	0.523636	-2.58961	5.43715	STAT1
vascular smooth muscle cell development (GO:0097084)	1/7	0.108051	0.40609	0.139711	0.523636	-2.4277	5.40201	RAMP2
granulocyte migration (GO:0097530)	1/8	0.122505	0.40609	0.155747	0.523636	-2.57188	5.39992	ITGB2
spermine metabolic process (GO:0008215)	1/7	0.108051	0.40609	0.139711	0.523636	-2.41324	5.36984	AMD1
melanocyte differentiation (GO:0030318)	1/8	0.122505	0.40609	0.155747	0.523636	-2.55309	5.36048	HPS6
regulation of establishment of protein localization (GO:0070201)	1/8	0.122505	0.40609	0.155747	0.523636	-2.54115	5.3354	DNAJA1
macrophage derived foam cell differentiation (GO:0010742)	1/7	0.108051	0.40609	0.139711	0.523636	-2.39468	5.32854	STAT1
oxaloacetate metabolic process (GO:0006107)	1/8	0.122505	0.40609	0.155747	0.523636	-2.49567	5.23991	ACLY
L-cysteine metabolic process (GO:0046439)	1/8	0.122505	0.40609	0.155747	0.523636	-2.46903	5.18398	AGXT
cellular response to sterol depletion (GO:0071501)	1/8	0.122505	0.40609	0.155747	0.523636	-2.40612	5.05189	INSIG1
regulation of interleukin-13 secretion (GO:2000665)	1/7	0.108051	0.40609	0.139711	0.523636	-2.26806	5.0468	TNFRSF21
axon regeneration (GO:0031103)	1/8	0.122505	0.40609	0.155747	0.523636	-2.40016	5.03938	NREP
positive regulation of metaphase/anaphase transition of cell cycle (GO:1902101)	1/8	0.122505	0.40609	0.155747	0.523636	-2.39972	5.03845	RB1
negative regulation of mitochondrial outer membrane permeabilization involved in apoptotic signaling pathway (GO:1901029)	1/8	0.122505	0.40609	0.155747	0.523636	-2.39916	5.03727	SLC25A5
long term synaptic depression (GO:0060292)	1/7	0.108051	0.40609	0.139711	0.523636	-2.26128	5.03169	PLK2
regulation of lymphocyte apoptotic process (GO:0070228)	1/7	0.108051	0.40609	0.139711	0.523636	-2.25855	5.02562	LYN
definitive hemopoiesis (GO:0060216)	1/7	0.108051	0.40609	0.139711	0.523636	-2.25158	5.01012	ZFP36L2
regulation of histone H3-K27 methylation (GO:0061085)	1/7	0.108051	0.40609	0.139711	0.523636	-2.2446	4.99458	PHF19
positive regulation of protein kinase A signaling (GO:0010739)	1/8	0.122505	0.40609	0.155747	0.523636	-2.3634	4.96219	ADRB2
cleavage furrow formation (GO:0036089)	1/8	0.122505	0.40609	0.155747	0.523636	-2.36266	4.96064	SNX18
activation of transmembrane receptor protein tyrosine kinase activity (GO:0007171)	1/7	0.108051	0.40609	0.139711	0.523636	-2.21726	4.93374	ADRB2
negative regulation of telomere capping (GO:1904354)	1/8	0.122505	0.40609	0.155747	0.523636	-2.33717	4.90712	SMG6
arginine biosynthetic process (GO:0006526)	1/7	0.108051	0.40609	0.139711	0.523636	-2.19343	4.88073	ASS1
regulation of cardiac muscle cell membrane potential (GO:0086036)	1/8	0.122505	0.40609	0.155747	0.523636	-2.30573	4.84112	ATP2A2
regulation of nuclease activity (GO:0032069)	1/7	0.108051	0.40609	0.139711	0.523636	-2.17314	4.83557	OASL
cytoplasmic sequestering of NF-kappaB (GO:0007253)	1/8	0.122505	0.40609	0.155747	0.523636	-2.30292	4.8352	G3BP2
positive regulation of aspartic-type peptidase activity (GO:1905247)	1/7	0.108051	0.40609	0.139711	0.523636	-2.16849	4.82523	LYN
negative regulation of cell cycle phase transition (GO:1901988)	1/7	0.108051	0.40609	0.139711	0.523636	-2.16803	4.82421	ZFP36L2
negative regulation of cellular response to hypoxia (GO:1900038)	1/7	0.108051	0.40609	0.139711	0.523636	-2.16023	4.80686	HYOU1
replication fork protection (GO:0048478)	1/8	0.122505	0.40609	0.155747	0.523636	-2.24534	4.71432	TIMELESS
ATP hydrolysis coupled cation transmembrane transport (GO:0099132)	1/8	0.122505	0.40609	0.155747	0.523636	-2.22751	4.67688	ATP1A1
outer mitochondrial membrane organization (GO:0007008)	1/8	0.122505	0.40609	0.155747	0.523636	-2.22296	4.66732	HSP90AA1
positive regulation of phospholipid biosynthetic process (GO:0071073)	1/8	0.122505	0.40609	0.155747	0.523636	-2.20622	4.63218	FABP3
negative regulation of nitrogen compound metabolic process (GO:0051172)	1/8	0.122505	0.40609	0.155747	0.523636	-2.20553	4.63073	ACMSD
glucocorticoid receptor signaling pathway (GO:0042921)	1/7	0.108051	0.40609	0.139711	0.523636	-2.0597	4.58316	CALR
aldehyde catabolic process (GO:0046185)	1/7	0.108051	0.40609	0.139711	0.523636	-2.05518	4.5731	AGXT
positive regulation of DNA-directed DNA polymerase activity (GO:1900264)	1/7	0.108051	0.40609	0.139711	0.523636	-2.0365	4.53152	CHTF18
monoterpenoid metabolic process (GO:0016098)	1/7	0.108051	0.40609	0.139711	0.523636	-2.03303	4.52381	CYP1A2
foam cell differentiation (GO:0090077)	1/7	0.108051	0.40609	0.139711	0.523636	-2.0289	4.51461	STAT1
mesenchymal to epithelial transition involved in metanephros morphogenesis (GO:0003337)	1/7	0.108051	0.40609	0.139711	0.523636	-2.02722	4.51087	SALL1
positive regulation of NK T cell activation (GO:0051135)	1/8	0.122505	0.40609	0.155747	0.523636	-2.14681	4.50745	HSPH1
riboflavin metabolic process (GO:0006771)	1/8	0.122505	0.40609	0.155747	0.523636	-2.13778	4.4885	FLAD1
cellular response to iron ion (GO:0071281)	1/7	0.108051	0.40609	0.139711	0.523636	-2.01247	4.47805	TFR2
response to granulocyte macrophage colony-stimulating factor (GO:0097012)	1/7	0.108051	0.40609	0.139711	0.523636	-2.00817	4.4685	ZFP36L2
pituitary gland development (GO:0021983)	1/8	0.122505	0.40609	0.155747	0.523636	-2.12788	4.46771	SALL1
SRP-dependent cotranslational protein targeting to membrane, translocation (GO:0006616)	1/7	0.108051	0.40609	0.139711	0.523636	-1.99708	4.4438	SEC61B
dolichyl diphosphate biosynthetic process (GO:0006489)	1/8	0.122505	0.40609	0.155747	0.523636	-2.11228	4.43495	MVD
cellular response to granulocyte macrophage colony-stimulating factor stimulus (GO:0097011)	1/7	0.108051	0.40609	0.139711	0.523636	-1.98928	4.42645	ZFP36L2
dolichyl diphosphate metabolic process (GO:0046465)	1/8	0.122505	0.40609	0.155747	0.523636	-2.10265	4.41472	MVD
ATP hydrolysis coupled proton transport (GO:0015991)	1/8	0.122505	0.40609	0.155747	0.523636	-2.08186	4.37108	ATP1A1
activation of MAPKKK activity (GO:0000185)	1/8	0.122505	0.40609	0.155747	0.523636	-2.06504	4.33576	TRAF7
vascular smooth muscle cell differentiation (GO:0035886)	1/7	0.108051	0.40609	0.139711	0.523636	-1.94592	4.32996	RAMP2
positive regulation of glutamate receptor signaling pathway (GO:1900451)	1/8	0.122505	0.40609	0.155747	0.523636	-2.00627	4.21237	ADRB2
long-chain fatty acid import (GO:0044539)	1/8	0.122505	0.40609	0.155747	0.523636	-1.9914	4.18115	FABP3
regulation of protein insertion into mitochondrial membrane involved in apoptotic signaling pathway (GO:1900739)	2/31	0.0894978	0.40609	0.125425	0.523636	-1.7209	4.15345	YWHAQ;E2F1
intracellular sterol transport (GO:0032366)	1/8	0.122505	0.40609	0.155747	0.523636	-1.97212	4.14066	STARD4
positive regulation of fibroblast proliferation (GO:0048146)	2/29	0.0797825	0.40609	0.113104	0.523636	-1.60393	4.05545	CDK6;E2F1
purine nucleotide biosynthetic process (GO:0006164)	1/8	0.122505	0.40609	0.155747	0.523636	-1.90876	4.00763	PPAT
negative regulation of retinoic acid receptor signaling pathway (GO:0048387)	1/8	0.122505	0.40609	0.155747	0.523636	-1.89854	3.98618	CALR
regulation of anion channel activity (GO:0010359)	1/7	0.108051	0.40609	0.139711	0.523636	-1.78986	3.98273	ABCB1
cardiac muscle cell action potential involved in contraction (GO:0086002)	2/29	0.0797825	0.40609	0.113104	0.523636	-1.57073	3.97152	ATP1A1;SCN3B
amylin receptor signaling pathway (GO:0097647)	1/7	0.108051	0.40609	0.139711	0.523636	-1.76384	3.92482	RAMP2
regulation of cellular biosynthetic process (GO:0031326)	2/30	0.0845973	0.40609	0.119224	0.523636	-1.58879	3.92407	CYP7A1;ADIPOR2
glyoxylate metabolic process (GO:0046487)	1/8	0.122505	0.40609	0.155747	0.523636	-1.86141	3.90822	AGXT
regulation of DNA-directed DNA polymerase activity (GO:1900262)	1/7	0.108051	0.40609	0.139711	0.523636	-1.7467	3.88667	CHTF18
lytic vacuole organization (GO:0080171)	2/29	0.0797825	0.40609	0.113104	0.523636	-1.51116	3.82089	HOOK2;HOOK1
regulation of cell adhesion mediated by integrin (GO:0033628)	2/31	0.0894978	0.40609	0.125425	0.523636	-1.5785	3.80977	LYN;TESC
negative regulation of lymphocyte proliferation (GO:0050672)	2/30	0.0845973	0.40609	0.119224	0.523636	-1.52176	3.75853	LYN;TNFRSF21
positive regulation of adenylate cyclase activity (GO:0045762)	2/34	0.104674	0.40609	0.144458	0.523636	-1.63062	3.68016	ADRB1;ADRB2
spermidine metabolic process (GO:0008216)	1/8	0.122505	0.40609	0.155747	0.523636	-1.74394	3.66157	AMD1
erythrocyte differentiation (GO:0030218)	2/36	0.115149	0.40609	0.157459	0.523636	-1.6816	3.63483	LYN;ALAS2
regulation of cardiac conduction (GO:1903779)	3/68	0.0981023	0.40609	0.146269	0.523636	-1.55528	3.61096	ATP2A2;ATP1A1;ATP1B1
positive regulation of dendrite development (GO:1900006)	2/33	0.0995401	0.40609	0.138046	0.523636	-1.55404	3.58546	CAMK1;PACSIN1
phosphatidylcholine biosynthetic process (GO:0006656)	2/33	0.0995401	0.40609	0.138046	0.523636	-1.54069	3.55468	SLC44A2;LPCAT1
positive regulation of autophagosome maturation (GO:1901098)	1/7	0.108051	0.40609	0.139711	0.523636	-1.59535	3.5499	ADRB2
lysosome organization (GO:0007040)	2/32	0.0944801	0.40609	0.1317	0.523636	-1.48153	3.49546	HOOK2;HOOK1
keratan sulfate biosynthetic process (GO:0018146)	2/30	0.0845973	0.40609	0.119224	0.523636	-1.40544	3.47123	LUM;ST3GAL3
positive regulation of cation channel activity (GO:2001259)	2/31	0.0894978	0.40609	0.125425	0.523636	-1.43496	3.46332	ADRB2;CTSS
flavin-containing compound metabolic process (GO:0042726)	1/8	0.122505	0.40609	0.155747	0.523636	-1.63924	3.44176	FLAD1
calcitonin family receptor signaling pathway (GO:0097646)	1/8	0.122505	0.40609	0.155747	0.523636	-1.63669	3.43639	RAMP2
regulation of dendritic cell chemotaxis (GO:2000508)	1/7	0.108051	0.40609	0.139711	0.523636	-1.53638	3.41869	CALR
cellular response to cholesterol (GO:0071397)	1/8	0.122505	0.40609	0.155747	0.523636	-1.61922	3.39971	CYP7A1
positive regulation of megakaryocyte differentiation (GO:0045654)	1/7	0.108051	0.40609	0.139711	0.523636	-1.52663	3.39699	TESC
positive regulation of insulin receptor signaling pathway (GO:0046628)	1/8	0.122505	0.40609	0.155747	0.523636	-1.61132	3.38312	IRS1
activation of adenylate cyclase activity (GO:0007190)	2/33	0.0995401	0.40609	0.138046	0.523636	-1.46019	3.36895	ADRB1;ADRB2
negative regulation of fat cell differentiation (GO:0045599)	2/33	0.0995401	0.40609	0.138046	0.523636	-1.45046	3.3465	E2F1;ZFP36L2
platelet aggregation (GO:0070527)	2/34	0.104674	0.40609	0.144458	0.523636	-1.48189	3.34448	ACTB;ACTG1
positive regulation of lipid biosynthetic process (GO:0046889)	2/29	0.0797825	0.40609	0.113104	0.523636	-1.31531	3.32571	SREBF1;FABP3
positive regulation of dendritic cell chemotaxis (GO:2000510)	1/8	0.122505	0.40609	0.155747	0.523636	-1.58075	3.31895	CALR
keratan sulfate metabolic process (GO:0042339)	2/35	0.109878	0.40609	0.15093	0.523636	-1.49685	3.30561	LUM;ST3GAL3
mesenchymal cell differentiation involved in kidney development (GO:0072161)	1/7	0.108051	0.40609	0.139711	0.523636	-1.48284	3.29955	STAT1
small GTPase mediated signal transduction (GO:0007264)	4/100	0.0795203	0.40609	0.129364	0.523636	-1.29455	3.27747	RB1;JUN;PLK2;G3BP2
alpha-amino acid metabolic process (GO:1901605)	2/32	0.0944801	0.40609	0.1317	0.523636	-1.3873	3.27315	HNF4A;ASS1
intra-Golgi vesicle-mediated transport (GO:0006891)	2/34	0.104674	0.40609	0.144458	0.523636	-1.42563	3.21751	COPB1;COPG1
intrinsic apoptotic signaling pathway (GO:0097193)	4/102	0.0841085	0.40609	0.135961	0.523636	-1.29763	3.21248	DNAJC10;E2F1;MAP3K5;PDK1
cellular glucose homeostasis (GO:0001678)	2/34	0.104674	0.40609	0.144458	0.523636	-1.4145	3.1924	HKDC1;CYP7A1
positive regulation of fever generation (GO:0031622)	1/7	0.108051	0.40609	0.139711	0.523636	-1.42921	3.18022	PTGS2
regulation of JUN kinase activity (GO:0043506)	2/35	0.109878	0.40609	0.15093	0.523636	-1.39902	3.08958	DNAJA1;MAP3K5
response to peptide (GO:1901652)	2/35	0.109878	0.40609	0.15093	0.523636	-1.39622	3.0834	STAT1;IRS1
regulation of Wnt signaling pathway (GO:0030111)	4/110	0.103708	0.40609	0.16364	0.523636	-1.35993	3.08185	HHEX;SALL1;ZNF703;CXXC4
potassium ion transport (GO:0006813)	3/62	0.079312	0.40609	0.120877	0.523636	-1.20883	3.06363	KCNA3;KCNJ16;KCNK1
regulation of cardiac muscle contraction (GO:0055117)	2/36	0.115149	0.40609	0.157459	0.523636	-1.41549	3.05961	ATP2A2;ATP1B1
negative regulation of viral life cycle (GO:1903901)	3/62	0.079312	0.40609	0.120877	0.523636	-1.20537	3.05485	IFITM3;IFIT5;OASL
glycogen metabolic process (GO:0005977)	2/34	0.104674	0.40609	0.144458	0.523636	-1.35292	3.05341	UGP2;PGM2
epithelial cell differentiation involved in kidney development (GO:0035850)	1/8	0.122505	0.40609	0.155747	0.523636	-1.45143	3.04743	SALL1
apical junction assembly (GO:0043297)	2/36	0.115149	0.40609	0.157459	0.523636	-1.40831	3.0441	RAMP2;WDR1
regulation of anion transport (GO:0044070)	1/8	0.122505	0.40609	0.155747	0.523636	-1.44753	3.03924	ABCB1
positive regulation of protein insertion into mitochondrial membrane involved in apoptotic signaling pathway (GO:1900740)	2/31	0.0894978	0.40609	0.125425	0.523636	-1.2581	3.03647	YWHAQ;E2F1
endosome organization (GO:0007032)	2/37	0.120483	0.40609	0.16404	0.523636	-1.43096	3.02826	HOOK2;HOOK1
transferrin transport (GO:0033572)	2/37	0.120483	0.40609	0.16404	0.523636	-1.42645	3.01871	TFR2;TCIRG1
entry into host cell (GO:0030260)	2/34	0.104674	0.40609	0.144458	0.523636	-1.32364	2.98732	NPC1;WWP1
cell differentiation in spinal cord (GO:0021515)	1/8	0.122505	0.40609	0.155747	0.523636	-1.41973	2.98087	DRAXIN
regulation of epithelial cell proliferation (GO:0050678)	3/73	0.114993	0.40609	0.168629	0.523636	-1.37089	2.96508	CDKN2B;CDK6;LAMB1
regulation of phosphatidylinositol 3-kinase activity (GO:0043551)	2/34	0.104674	0.40609	0.144458	0.523636	-1.31134	2.95957	IRS1;FGFR3
response to estradiol (GO:0032355)	2/31	0.0894978	0.40609	0.125425	0.523636	-1.22387	2.95387	H2AFZ;ZNF703
cellular amide metabolic process (GO:0043603)	3/63	0.0823248	0.40609	0.124988	0.523636	-1.17722	2.93962	FASN;ACACA;ENPP7
negative regulation of neurogenesis (GO:0050768)	2/34	0.104674	0.40609	0.144458	0.523636	-1.30171	2.93783	ADGRG1;CALR
anterior/posterior pattern specification (GO:0009952)	2/35	0.109878	0.40609	0.15093	0.523636	-1.32797	2.93266	HHEX;BASP1
negative regulation of cell differentiation (GO:0045596)	5/151	0.0993391	0.40609	0.166604	0.523636	-1.26891	2.9302	JAG1;CDK6;SUFU;E2F1;ZFP36L2
sulfur compound catabolic process (GO:0044273)	2/36	0.115149	0.40609	0.157459	0.523636	-1.34576	2.90889	LUM;GPC1
positive regulation of angiogenesis (GO:0045766)	4/104	0.0888235	0.40609	0.142692	0.523636	-1.20106	2.90789	ANGPT4;RAMP2;FGF1;JAK1
SA node cell action potential (GO:0086015)	1/8	0.122505	0.40609	0.155747	0.523636	-1.38495	2.90785	SCN3B
regulation of double-strand break repair (GO:2000779)	2/35	0.109878	0.40609	0.15093	0.523636	-1.31639	2.9071	FIGNL1;TIMELESS
forebrain neuron differentiation (GO:0021879)	1/8	0.122505	0.40609	0.155747	0.523636	-1.38071	2.89893	SALL1
diterpenoid metabolic process (GO:0016101)	3/63	0.0823248	0.40609	0.124988	0.523636	-1.14979	2.87113	RDH11;GPC1;E2F1
regulation of G2/M transition of mitotic cell cycle (GO:0010389)	5/150	0.0972619	0.40609	0.163567	0.523636	-1.22382	2.85193	HSP90AA1;CDK6;TUBA1A;TUBB;CETN2
phosphatidylinositol 3-kinase signaling (GO:0014065)	2/31	0.0894978	0.40609	0.125425	0.523636	-1.1734	2.83205	IRS1;PIK3R5
organic hydroxy compound transport (GO:0015850)	2/37	0.120483	0.40609	0.16404	0.523636	-1.3166	2.78624	STARD5;OSBP
organophosphate biosynthetic process (GO:0090407)	2/37	0.120483	0.40609	0.16404	0.523636	-1.30961	2.77146	GPAM;LPCAT1
cellular protein modification process (GO:0006464)	22/1002	0.0921363	0.40609	0.273493	0.541317	-1.16009	2.76621	LYN;PLK2;LIMK1;LAMB1;PDIA6;HSP90B1;ANKRD9;ERN2;SPSB1;CDK6;NPC1;MMP15;FASTK;QPCT;FAM20B;CALU;STT3A;PGP;CAMK1;SGK1;MAP3K5;JAK1
carbohydrate homeostasis (GO:0033500)	3/64	0.0853862	0.40609	0.12915	0.523636	-1.12386	2.76535	IRS1;HNF4A;ADIPOR2
regulation of viral genome replication (GO:0045069)	3/64	0.0853862	0.40609	0.12915	0.523636	-1.1139	2.74082	IFITM3;IFIT5;OASL
epithelium development (GO:0060429)	4/116	0.119649	0.40609	0.185618	0.523636	-1.28871	2.73618	SALL1;STAT1;CASP6;TIMELESS
negative regulation of DNA binding (GO:0043392)	2/35	0.109878	0.40609	0.15093	0.523636	-1.22647	2.70851	JUN;E2F1
chromatin remodeling (GO:0006338)	4/117	0.122404	0.40609	0.189372	0.523636	-1.28891	2.70727	RB1;HMG20B;NPM3;ACTB
glycosaminoglycan biosynthetic process (GO:0006024)	4/100	0.0795203	0.40609	0.129364	0.523636	-1.06499	2.69629	CHPF;LUM;GPC1;ST3GAL3
sodium ion transmembrane transport (GO:0035725)	2/37	0.120483	0.40609	0.16404	0.523636	-1.2649	2.67683	KCNK1;SCN3B
regulation of DNA replication (GO:0006275)	3/62	0.079312	0.40609	0.120877	0.523636	-1.05405	2.67135	CALR;PDS5A;ENPP7
regulation of kinase activity (GO:0043549)	4/102	0.0841085	0.40609	0.135961	0.523636	-1.07384	2.65845	RB1;TIE1;MST1R;FGFR3
DNA damage response, signal transduction by p53 class mediator resulting in cell cycle arrest (GO:0006977)	3/63	0.0823248	0.40609	0.124988	0.523636	-1.05963	2.64599	PLK2;E2F1;TNKS1BP1
ferric iron transport (GO:0015682)	2/37	0.120483	0.40609	0.16404	0.523636	-1.25014	2.64559	TFR2;TCIRG1
phosphatidylcholine metabolic process (GO:0046470)	3/72	0.111531	0.40609	0.164079	0.523636	-1.20141	2.63524	SLC44A2;LPCAT3;LPCAT1
regulation of insulin secretion (GO:0050796)	4/99	0.0772745	0.40609	0.126117	0.523636	-1.0223	2.61748	MARCKS;IRS1;HNF4A;SLC25A5
positive regulation of endothelial cell migration (GO:0010595)	3/71	0.10811	0.40609	0.159567	0.523636	-1.17039	2.60367	ANGPT4;CALR;FGF1
cellular response to decreased oxygen levels (GO:0036294)	3/65	0.0884954	0.40609	0.13336	0.523636	-1.07224	2.59996	ANGPT4;HYOU1;PTGS2
regulation of myeloid cell differentiation (GO:0045637)	3/66	0.0916518	0.40609	0.137618	0.523636	-1.08257	2.58708	LYN;CSF3;CDK6
regulation of cellular response to stress (GO:0080135)	4/105	0.0912279	0.40609	0.146106	0.523636	-1.08031	2.58669	DNAJB1;HSPA8;HSP90AA1;HSPH1
mRNA catabolic process (GO:0006402)	2/37	0.120483	0.40609	0.16404	0.523636	-1.21812	2.57784	ZFP36L2;DIS3L2
negative regulation of protein serine/threonine kinase activity (GO:0071901)	3/68	0.0981023	0.40609	0.146269	0.523636	-1.09269	2.53695	LYN;HEXIM1;HHEX
muscle cell differentiation (GO:0042692)	2/37	0.120483	0.40609	0.16404	0.523636	-1.19759	2.5344	RB1;JAG1
negative regulation of angiogenesis (GO:0016525)	3/70	0.104731	0.40609	0.155093	0.523636	-1.12289	2.53365	ANGPT4;HHEX;STAT1
positive regulation of endocytosis (GO:0045807)	3/65	0.0884954	0.40609	0.13336	0.523636	-1.04401	2.53153	TFR2;CYBA;CALR
regulation of sodium ion transport (GO:0002028)	2/36	0.115149	0.40609	0.157459	0.523636	-1.15058	2.48701	ATP1A1;SCN3B
COPII-coated vesicle budding (GO:0090114)	3/69	0.101395	0.40609	0.15066	0.523636	-1.07207	2.45368	SAR1A;USO1;SEC24D
cardiac muscle contraction (GO:0060048)	2/37	0.120483	0.40609	0.16404	0.523636	-1.15326	2.44057	ATP1B1;SCN3B
inorganic cation transmembrane transport (GO:0098662)	5/141	0.079589	0.40609	0.137298	0.523636	-0.957908	2.42435	TRPM1;ATP2A2;TCIRG1;KCNK1;SCN3B
signal transduction involved in mitotic G1 DNA damage checkpoint (GO:0072431)	3/64	0.0853862	0.40609	0.12915	0.523636	-0.976914	2.40377	PLK2;E2F1;TNKS1BP1
negative regulation of blood vessel morphogenesis (GO:2000181)	3/66	0.0916518	0.40609	0.137618	0.523636	-0.995634	2.37932	ANGPT4;HHEX;STAT1
negative regulation of cell cycle (GO:0045786)	3/73	0.114993	0.40609	0.168629	0.523636	-1.07155	2.31765	HEXIM1;HHEX;CDK6
cellular response to oxygen-containing compound (GO:1901701)	8/275	0.0798447	0.40609	0.159483	0.523636	-0.90362	2.28406	LYN;JUN;H2AFZ;TESC;INSIG1;ZNF703;ACTB;HSP90B1
negative regulation of protein binding (GO:0032091)	3/68	0.0981023	0.40609	0.146269	0.523636	-0.975003	2.26371	CAMK1;ADRB2;ACTB
G1/S transition of mitotic cell cycle (GO:0000082)	4/106	0.0936632	0.40609	0.149552	0.523636	-0.953361	2.25761	RB1;CDK6;PLK2;E2F1
inflammatory response (GO:0006954)	7/253	0.118164	0.40609	0.212329	0.523636	-1.05136	2.24537	LYN;PTGER2;ITGB2;CYBA;LYZ;TNFRSF21;PTGDR
positive regulation of cellular catabolic process (GO:0031331)	4/107	0.0961292	0.40609	0.153029	0.523636	-0.952095	2.22987	HSP90AA1;IRS1;PLK2;TP53INP1
positive regulation of nucleic acid-templated transcription (GO:1903508)	12/503	0.118391	0.40609	0.253956	0.541317	-1.04286	2.22522	EOMES;RB1;JUN;SALL1;STAT1;TESC;HNF4A;TP53INP1;E2F1;MAP3K5;PHF19;CKS1B
neuron development (GO:0048666)	5/145	0.0872142	0.40609	0.148731	0.523636	-0.909196	2.21788	LYN;RB1;LAMB1;MAP4;NPTXR
[truncated: 1,348 more rows]

## Sheet: Down_KEGG_pathway
Term	Overlap	P-value	Adjusted P-value	Old P-value	Old Adjusted P-value	Z-score	Combined Score	Genes
[truncated: 247 more rows]
