# Supplementary material for: A nutrigenomics approach to study the effects of ω-3 fatty acids in laying hens under physiological stress
Source: Front Physiol. 2023 Jul 25;14:1198247. doi: 10.3389/fphys.2023.1198247 (PMC10407228; doi:10.3389/fphys.2023.1198247)
Supplement: Supplementary file 3 [file DataSheet2.xlsx]

## Sheet: UP All
Id	Gene	Treat_1_1	Treat_1_2	Treat_1_3	Treat_2_4	Treat_2_5	Treat_2_6	Treat_3_7	Treat_3_8	Treat_3_9	norm.Treat_1_1	norm.Treat_1_2	norm.Treat_1_3	norm.Treat_2_4	norm.Treat_2_5	norm.Treat_2_6	norm.Treat_3_7	norm.Treat_3_8	norm.Treat_3_9	baseMean	Treat1	Treat2	Treat3	FoldChange	log2FoldChange	pvalue	padj	dispGeneEst	dispFit	dispMAP	dispersion	betaConv	maxCooks
ENSGALG00000001234	CETP	0	0	0	37	38	11	94	19	117	0	0	0	37	39	11	85	18	118	34.32	0	29	74	399.98	8.644	7.66086e-10	1.18433e-07	0.5951	0.3275	0.4163	0.4163	TRUE	0.0779
ENSGALG00000048645	ensembl	0	0	0	36	1	30	44	75	21	0	0	0	36	1	29	40	73	21	22.23	0	22	45	241.866	7.918	2.33746e-07	1.81151e-05	1.1444	0.4905	0.6795	0.6795	TRUE	0.1546
ENSGALG00000001768	TENM2	16	17	0	204	261	484	407	546	719	16	17	0	206	271	463	369	530	724	288.58	11	313	541	49.003	5.615	4.07747e-10	7.01275e-08	0.5351	0.0634	0.136	0.5351	TRUE	0.3464
ENSGALG00000044565	ensembl	4	9	0	128	84	331	127	160	212	4	9	0	129	87	317	115	155	213	114.52	4	178	161	37.005	5.21	2.20145e-15	9.46553e-13	0.4189	0.1176	0.193	0.193	TRUE	0.5941
ENSGALG00000015425	LPL	0	0	9	5	35	49	26	68	202	0	0	9	5	36	47	24	66	203	43.37	3	29	98	32.421	5.019	0.00166734	0.0231026	1.6651	0.265	0.6328	1.6651	TRUE	0.4414
ENSGALG00000044866	ensembl	4	0	0	19	83	31	57	52	19	4	0	0	19	86	30	52	51	19	28.93	1	45	41	30.41	4.926	4.18032e-06	0.000192365	0.5636	0.3834	0.437	0.437	TRUE	1.0153
ENSGALG00000051240	ensembl	1	18	1	432	156	53	200	77	304	1	18	1	437	162	51	182	75	306	136.89	7	217	188	27.731	4.793	0.00013179	0.0033251	1.0561	0.1029	0.3779	1.0561	TRUE	0.4893
ENSGALG00000005017	DUSP13	8	13	13	327	176	617	484	21	307	8	13	13	331	183	591	439	20	309	211.88	11	368	256	22.49	4.491	4.6958e-06	0.000210454	0.6477	0.0763	0.2865	0.6477	TRUE	0.2131
ENSGALG00000008912	ABCB1	85	317	73	1964	1381	4380	2920	2977	3105	84	322	73	1985	1433	4194	2651	2892	3125	1862.25	160	2537	2889	18.064	4.175	3.64649e-10	6.3509e-08	0.3164	0.0333	0.1308	0.3164	TRUE	1.3924
ENSGALG00000052153	ensembl	6	4	1	9	9	14	44	42	60	6	4	1	9	9	13	40	41	60	20.44	4	10	47	12.796	3.678	4.75341e-06	0.000212345	0	0.531	0.3188	0.3188	TRUE	0.4216
ENSGALG00000010738	TC2N	2	10	0	37	39	56	43	55	57	2	10	0	37	40	54	39	53	57	32.61	4	44	50	12.375	3.629	3.18621e-06	0.000157129	0.1018	0.3432	0.3034	0.3034	TRUE	1.9571
ENSGALG00000001959	HENMT1	0	6	0	10	38	11	10	28	37	0	6	0	10	39	11	9	27	37	15.52	2	20	24	12.097	3.597	0.00267024	0.0315906	0.9319	0.6906	0.7659	0.7659	TRUE	0.7784
ENSGALG00000051104	ensembl	1	45	25	243	160	218	166	320	353	1	46	25	246	166	209	151	311	355	167.68	24	207	272	11.371	3.507	0.000158837	0.00384761	0.5988	0.0891	0.2251	0.5988	TRUE	1.2893
ENSGALG00000003553	ABCA12	81	110	55	1669	452	124	1794	440	673	80	112	55	1687	469	119	1629	427	677	583.97	82	758	911	11.054	3.466	0.000197168	0.00458249	0.6183	0.0453	0.2446	0.6183	TRUE	0.5113
ENSGALG00000037166	ensembl	6	9	4	140	7	23	138	53	24	6	9	4	142	7	22	125	51	24	43.43	6	57	67	10.527	3.396	0.000188916	0.00444525	0.8216	0.2646	0.5103	0.5103	TRUE	0.6872
ENSGALG00000040292	ensembl	6	3	2	30	23	24	31	46	37	6	3	2	30	24	23	28	45	37	22.03	4	26	37	9.984	3.32	1.4332e-05	0.000517568	0	0.4948	0.2722	0.2722	TRUE	0.211
ENSGALG00000016774	NPAS2	22	28	19	144	237	232	109	283	287	22	28	19	146	246	222	99	275	289	149.52	23	205	221	9.556	3.256	1.264e-13	4.45931e-11	0.1389	0.0965	0.1153	0.1153	TRUE	1.5579
ENSGALG00000013033	ensembl	115	153	206	1445	919	1347	1190	1065	2249	114	156	207	1461	954	1290	1080	1035	2264	950.99	159	1235	1460	9.193	3.2	2.23652e-24	3.07722e-21	0.1153	0.0385	0.0676	0.0676	TRUE	1.1563
ENSGALG00000024298	ADAMTSL5	13	12	17	109	122	10	97	221	74	13	12	17	110	127	10	88	215	74	73.97	14	82	126	8.951	3.162	6.60443e-06	0.000275871	0.5215	0.1668	0.3153	0.3153	TRUE	1.9866
ENSGALG00000039742	CYP21	5	3	7	6	33	2	22	56	57	5	3	7	6	34	2	20	54	57	21	5	14	44	8.757	3.13	0.00125381	0.0187105	0.6271	0.5177	0.5674	0.5674	TRUE	4.5171
ENSGALG00000047831	ensembl	73	67	23	695	612	207	648	687	151	72	68	23	703	635	198	588	667	152	345.22	54	512	469	8.609	3.106	3.39256e-05	0.00107306	0.3943	0.0575	0.1817	0.3943	TRUE	1.0742
ENSGALG00000001084	ATP8B3	20	2	0	27	23	19	62	46	83	20	2	0	27	24	18	56	45	84	30.63	7	23	62	8.428	3.075	0.00044179	0.00856455	0.7433	0.3636	0.4754	0.4754	TRUE	1.8672
ENSGALG00000030809	ensembl	10	14	24	85	46	35	81	236	84	10	14	24	86	48	34	74	229	85	66.97	16	56	129	8.031	3.006	2.99744e-07	2.25365e-05	0.2542	0.1814	0.2131	0.2131	TRUE	1.7788
ENSGALG00000026098	IL8	10	6	6	115	10	32	107	67	9	10	6	6	116	10	31	97	65	9	38.95	7	52	57	7.779	2.96	0.000897176	0.0145741	0.7439	0.2919	0.4956	0.4956	TRUE	0.2694
ENSGALG00000005352	GATA5	38	34	60	307	160	280	208	462	383	38	35	60	310	166	268	189	449	385	211.12	44	248	341	7.722	2.949	2.87238e-14	1.04003e-11	0.1207	0.0765	0.0956	0.0956	TRUE	0.275
ENSGALG00000045949	EFCAB10	12	2	10	42	57	15	35	74	72	12	2	10	42	59	14	32	72	72	35.12	8	38	59	7.337	2.875	9.73242e-05	0.0025851	0.3225	0.3207	0.3213	0.3213	TRUE	0.2465
ENSGALG00000005128	PTPDC1	3	1	15	37	27	40	44	44	50	3	1	15	37	28	38	40	43	50	28.42	6	34	44	6.979	2.803	0.000246914	0.00541833	0.194	0.3898	0.3316	0.3316	TRUE	2.3722
ENSGALG00000048104	ensembl	5	21	17	92	88	64	61	171	70	5	21	17	93	91	61	55	166	70	64.55	14	82	97	6.737	2.752	2.29738e-06	0.000122807	0.2301	0.1871	0.2048	0.2048	TRUE	1.1823
ENSGALG00000033920	ensembl	2	37	5	39	83	30	96	131	73	2	38	5	39	86	29	87	127	73	54.09	15	51	96	6.46	2.691	0.000393064	0.00789513	0.6402	0.2179	0.3767	0.3767	TRUE	3.2446
ENSGALG00000002116	TEN1	42	73	40	476	256	211	196	390	414	42	74	40	481	266	202	178	379	417	230.93	52	316	325	6.241	2.642	1.32052e-10	2.55902e-08	0.1636	0.0723	0.1107	0.1107	TRUE	0.4424
ENSGALG00000046616	CHGB	4	15	17	53	80	42	71	88	74	4	15	17	54	83	40	64	85	74	48.61	12	59	74	6.192	2.63	4.37067e-06	0.000199126	0.1073	0.2394	0.1884	0.1884	TRUE	0.5286
ENSGALG00000005043	ensembl	9	10	7	24	30	24	98	45	22	9	10	7	24	31	23	89	44	22	28.81	9	26	52	5.94	2.57	0.000190425	0.0044711	0.1671	0.3848	0.275	0.275	TRUE	0.1163
ENSGALG00000008166	TLR15	20	36	27	138	30	26	286	179	61	20	37	27	140	31	25	260	174	61	86	28	65	165	5.93	2.568	6.10254e-05	0.00179412	0.4489	0.1474	0.2748	0.2748	TRUE	0.16
ENSGALG00000007833	ensembl	25	26	24	90	130	104	85	157	194	25	26	24	91	135	100	77	153	195	91.74	25	109	142	5.64	2.496	9.79032e-09	1.28291e-06	0.0846	0.1399	0.1131	0.1131	TRUE	0.1187
ENSGALG00000021529	ensembl	7	9	11	37	22	10	55	54	45	7	9	11	37	23	10	50	52	45	27.18	9	23	49	5.446	2.445	0.000308849	0.00647739	0.1061	0.4063	0.2658	0.2658	TRUE	0.1885
ENSGALG00000042851	PPARGC1A	11	55	5	134	61	113	106	173	120	11	56	5	135	63	108	96	168	121	84.88	24	102	128	5.364	2.423	0.000125759	0.00321621	0.4531	0.1489	0.2631	0.2631	TRUE	1.8501
ENSGALG00000008077	ensembl	22	6	24	104	57	31	100	82	103	22	6	24	105	59	30	91	80	104	57.78	17	65	92	5.269	2.397	4.10026e-05	0.00126492	0.2207	0.2058	0.212	0.212	TRUE	0.1857
ENSGALG00000015836	CEP162	3	27	7	61	50	44	98	67	42	3	27	7	62	52	42	89	65	42	43.27	12	52	65	5.254	2.393	0.00039636	0.00793816	0.307	0.2655	0.2814	0.2814	TRUE	0.5757
ENSGALG00000002511	ensembl	2	41	19	221	64	118	117	113	98	2	42	19	223	66	113	106	110	99	86.69	21	134	105	5.019	2.328	0.000309299	0.00647739	0.511	0.1464	0.2714	0.2714	TRUE	0.3948
ENSGALG00000003642	PDGFA	24	45	60	174	107	50	101	373	196	24	46	60	176	111	48	92	362	197	123.99	43	112	217	5.019	2.327	1.71359e-05	0.0006061	0.3179	0.1107	0.1974	0.1974	TRUE	0.0759
ENSGALG00000011469	IGFBP2	235	327	341	1236	461	332	1952	1043	1735	233	333	342	1249	478	318	1772	1013	1746	831.66	303	682	1510	4.993	2.32	2.4249e-05	0.000811782	0.2156	0.0401	0.1039	0.2156	TRUE	2.2719
ENSGALG00000000545	REN	40	20	30	48	33	63	171	200	99	40	20	30	49	34	60	155	194	100	75.81	30	48	150	4.986	2.318	2.27118e-07	1.77552e-05	0.0794	0.1634	0.1246	0.1246	TRUE	0.0521
ENSGALG00000007114	APOA1	47220	73147	69326	168290	235828	224384	278461	335908	354469	46743	74416	69597	170126	244713	214848	252803	326319	356762	195147	63585	209896	311961	4.906	2.295	3.83615e-26	6.5977e-23	0.0385	0.0278	0.0339	0.0339	TRUE	0.3532
ENSGALG00000010225	ensembl	304	555	903	1133	1844	1947	1616	3146	4137	301	565	907	1145	1913	1864	1467	3056	4164	1709.13	591	1641	2896	4.902	2.293	5.55629e-06	0.000240319	0.1827	0.0337	0.0964	0.1827	TRUE	0.0833
ENSGALG00000053290	ensembl	20	11	10	29	34	83	30	53	120	20	11	10	29	35	79	27	51	121	42.73	14	48	66	4.854	2.279	0.000703049	0.0121567	0.2976	0.2685	0.2822	0.2822	TRUE	0.2568
ENSGALG00000009705	RYR3	3	15	11	37	80	102	9	47	87	3	15	11	37	83	98	8	46	88	43.19	10	73	47	4.829	2.272	0.00383566	0.041038	0.5417	0.2659	0.3832	0.3832	TRUE	0.1201
ENSGALG00000019848	AvBD13	113	127	86	739	889	219	568	639	418	112	129	86	747	922	210	516	621	421	418.2	109	626	519	4.757	2.25	1.69916e-08	2.10619e-06	0.1931	0.0523	0.1092	0.1092	TRUE	0.3093
ENSGALG00000042293	ensembl	51	54	20	139	105	86	155	165	289	50	55	20	141	109	82	141	160	291	116.58	42	111	197	4.714	2.237	4.23422e-07	3.00302e-05	0.1406	0.116	0.1265	0.1265	TRUE	0.5554
ENSGALG00000001035	ensembl	16	83	98	319	452	287	173	340	418	16	84	98	322	469	275	157	330	421	241.45	66	355	303	4.571	2.193	6.61657e-06	0.000275871	0.3181	0.0703	0.1615	0.1615	TRUE	0.4885
ENSGALG00000003537	SGK2	115	320	177	1251	853	683	655	1369	734	114	326	178	1265	885	654	595	1330	739	676.02	206	935	888	4.317	2.11	1.21455e-08	1.54732e-06	0.1779	0.0429	0.0958	0.0958	TRUE	0.3507
ENSGALG00000004322	AHR1B	23	84	76	338	113	269	325	311	197	23	85	76	342	117	258	295	302	198	188.5	61	239	265	4.314	2.109	3.84815e-06	0.000183206	0.2283	0.0823	0.1402	0.1402	TRUE	0.2383
ENSGALG00000049220	ensembl	4	16	10	15	8	13	37	51	47	4	16	10	15	8	12	34	50	47	21.85	10	12	44	4.312	2.108	0.00323986	0.0361545	0.0623	0.4987	0.3088	0.3088	TRUE	0.4409
ENSGALG00000042460	FPGS	305	1426	502	3472	2053	1270	3839	3568	2648	302	1451	504	3510	2130	1216	3485	3466	2665	2081.04	752	2285	3205	4.262	2.091	0.00152188	0.0217215	0.3128	0.0327	0.1259	0.3128	TRUE	0.5463
ENSGALG00000046905	ensembl	7	29	15	163	69	84	99	70	59	7	30	15	165	72	80	90	68	59	65.06	17	106	72	4.228	2.08	0.000178043	0.00426034	0.1861	0.1859	0.186	0.186	TRUE	1.5828
ENSGALG00000054317	ensembl	12	5	34	60	45	58	70	101	51	12	5	34	61	47	56	64	98	51	47.44	17	55	71	4.167	2.059	0.000839378	0.0138311	0.2277	0.2446	0.2378	0.2378	TRUE	1.4528
ENSGALG00000007077	CPT1A	649	2025	539	3920	3532	5097	7249	4880	2175	642	2060	541	3963	3665	4880	6581	4741	2189	3251.41	1081	4169	4504	4.165	2.058	0.00124925	0.0186628	0.2926	0.0309	0.1179	0.2926	TRUE	0.3132
ENSGALG00000020253	ensembl	22	4	13	78	37	50	52	52	64	22	4	13	79	38	48	47	51	64	40.68	13	55	54	4.16	2.057	0.000843117	0.0138761	0.1453	0.2806	0.226	0.226	TRUE	0.7114
ENSGALG00000053658	ensembl	114	109	123	300	216	200	343	664	484	113	111	123	303	224	191	311	645	487	278.86	116	239	481	4.156	2.055	2.54481e-11	5.55777e-09	0.0614	0.0646	0.0631	0.0631	TRUE	0.0478
ENSGALG00000053659	ensembl	49	63	24	179	127	128	221	193	177	49	64	24	181	132	123	201	187	178	126.47	46	145	189	4.144	2.051	5.46924e-08	5.45299e-06	0.0607	0.1091	0.0891	0.0891	TRUE	0.8941
ENSGALG00000051551	ensembl	227	313	293	1353	1033	862	1055	1450	1087	225	318	294	1368	1072	825	958	1409	1094	840.31	279	1088	1154	4.133	2.047	9.06378e-17	4.79648e-14	0.0416	0.04	0.0415	0.0415	TRUE	0.094
ENSGALG00000049957	ensembl	5	23	18	51	21	33	33	97	67	5	23	18	52	22	32	30	94	67	38.11	15	35	64	4.13	2.046	0.00240199	0.0296403	0.2746	0.2977	0.2874	0.2874	TRUE	0.111
ENSGALG00000001264	PLXNA2	47	114	102	574	206	249	520	331	276	47	116	102	580	214	238	472	322	278	263.2	88	344	357	4.047	2.017	1.21514e-06	7.11454e-05	0.1947	0.0668	0.1174	0.1174	TRUE	2.1182
ENSGALG00000054380	ensembl	9	10	15	15	24	11	66	42	37	9	10	15	15	25	11	60	41	37	24.74	11	17	46	4.044	2.016	0.00215898	0.027505	0.0582	0.4435	0.2567	0.2567	TRUE	0.5581
ENSGALG00000002549	RGS1	27	15	32	146	36	44	194	67	58	27	15	32	148	37	42	176	65	58	66.75	25	76	100	4.044	2.016	0.00126379	0.0188391	0.3491	0.1819	0.2566	0.2566	TRUE	4.2267
ENSGALG00000053926	ensembl	44	148	121	648	675	435	338	339	628	44	151	121	655	700	417	307	329	632	372.87	105	591	423	4.019	2.007	3.96928e-07	2.8297e-05	0.1879	0.0553	0.107	0.107	TRUE	1.7402
ENSGALG00000046987	ensembl	62	57	23	115	108	123	266	171	163	61	58	23	116	112	118	241	166	164	117.8	47	115	190	4.014	2.005	2.9579e-07	2.23614e-05	0.0725	0.1151	0.0972	0.0972	TRUE	1.0792
ENSGALG00000052986	ensembl	236	315	458	1309	567	471	1319	1360	1493	234	320	460	1323	588	451	1197	1321	1503	821.98	338	787	1340	3.966	1.988	6.47746e-09	9.00236e-07	0.1456	0.0402	0.0827	0.0827	TRUE	2.0281
ENSGALG00000028172	WDR90	70	50	62	282	238	172	195	334	219	69	51	62	285	247	165	177	324	220	177.89	61	232	240	3.956	1.984	7.02089e-09	9.5644e-07	0.0619	0.0856	0.0744	0.0744	TRUE	0.2536
ENSGALG00000053324	ensembl	29	78	76	338	278	245	131	319	298	29	79	76	342	288	235	119	310	300	197.54	61	288	243	3.953	1.983	2.5251e-06	0.000133626	0.1726	0.0798	0.1178	0.1178	TRUE	0.4473
ENSGALG00000021399	ensembl	1627	2710	2795	12621	7347	8309	10146	10214	9040	1611	2757	2806	12759	7624	7956	9211	9922	9098	7082.65	2391	9446	9410	3.936	1.977	4.12445e-16	2.02672e-13	0.058	0.0292	0.0423	0.0423	TRUE	0.7665
ENSGALG00000020716	ARMH1	13	17	18	32	53	72	56	52	86	13	17	18	32	55	69	51	51	87	43.6	16	52	63	3.894	1.961	0.000278841	0.00592979	0.0759	0.2637	0.171	0.171	TRUE	0.1803
ENSGALG00000036252	SAP30	24	32	8	57	50	34	105	72	84	24	33	8	58	52	33	95	70	85	50.69	22	48	83	3.885	1.958	0.000298937	0.00628911	0.1136	0.2307	0.182	0.182	TRUE	0.819
ENSGALG00000013745	RTTN	28	42	25	123	53	219	116	101	156	28	43	25	124	55	210	105	98	157	93.89	32	130	120	3.773	1.916	9.56372e-05	0.00255014	0.1743	0.1373	0.154	0.154	TRUE	0.0858
ENSGALG00000053237	ensembl	17	20	16	57	33	37	86	57	63	17	20	16	58	34	35	78	55	63	41.93	18	42	65	3.7	1.888	0.000199994	0.00462473	0.0268	0.2731	0.15	0.15	TRUE	0.4274
ENSGALG00000047074	ensembl	22	56	16	98	61	48	88	168	105	22	57	16	99	63	46	80	163	106	72.43	32	69	116	3.68	1.88	0.000444035	0.0085687	0.2078	0.1698	0.1864	0.1864	TRUE	0.5812
ENSGALG00000033730	ensembl	162	369	159	330	442	369	627	1468	536	160	375	160	334	459	353	569	1426	539	486.19	232	382	845	3.646	1.866	1.54616e-06	8.82725e-05	0.1917	0.0489	0.106	0.106	TRUE	2.8741
ENSGALG00000028294	ensembl	189	293	605	1283	437	645	1522	1093	1530	187	298	607	1297	453	618	1382	1062	1540	827.12	364	789	1328	3.646	1.866	0.000704184	0.0121567	0.217	0.0402	0.1076	0.217	TRUE	1.3617
ENSGALG00000008121	CYP17A1	35	50	23	288	208	78	79	173	155	35	51	23	291	216	75	72	168	156	120.67	36	194	132	3.643	1.865	0.000240963	0.00532169	0.2423	0.113	0.1685	0.1685	TRUE	0.1197
ENSGALG00000031186	ensembl	6	23	30	96	103	69	65	55	103	6	23	30	97	107	66	59	53	104	60.62	20	90	72	3.636	1.862	0.000837679	0.0138197	0.1838	0.1975	0.192	0.192	TRUE	1.3693
ENSGALG00000030920	APOC3	16359	14336	19430	47047	51140	50545	59723	59509	68134	16194	14585	19506	47560	53067	48397	54220	57810	68575	42212.5	16762	49675	60202	3.592	1.845	4.89625e-28	1.12279e-24	0.0137	0.028	0.0203	0.0203	TRUE	0.1673
ENSGALG00000037286	VIL1	6	38	76	90	123	68	80	194	170	6	39	76	91	128	65	73	188	171	92.98	40	95	144	3.575	1.838	0.00299417	0.0342017	0.4536	0.1384	0.2605	0.2605	TRUE	0.7488
ENSGALG00000014865	C5orf34	12	28	18	88	23	33	71	76	70	12	28	18	89	24	32	64	74	70	45.73	19	48	69	3.574	1.838	0.00218594	0.0277713	0.1961	0.2527	0.2266	0.2266	TRUE	2.9437
ENSGALG00000013720	FBXO15	31	8	19	64	65	49	76	74	66	31	8	19	65	67	47	69	72	66	49.36	19	60	69	3.576	1.838	0.00046154	0.0088199	0.059	0.2362	0.1657	0.1657	TRUE	0.6637
ENSGALG00000051379	ensembl	18	53	30	108	102	72	122	113	142	18	54	30	109	106	69	111	110	143	83.25	34	95	121	3.571	1.836	4.03119e-05	0.00124922	0.0909	0.1513	0.1254	0.1254	TRUE	1.2352
ENSGALG00000038133	SMIM3	100	131	109	272	184	110	338	428	480	99	133	109	275	191	105	307	416	483	235.41	114	190	402	3.528	1.819	1.43247e-07	1.18731e-05	0.0919	0.0714	0.0806	0.0806	TRUE	0.1923
ENSGALG00000041309	ALKBH3	32	12	25	36	70	41	93	103	58	32	12	25	36	73	39	84	100	58	51.13	23	49	81	3.519	1.815	0.000611301	0.0108808	0.1098	0.229	0.1745	0.1745	TRUE	0.2863
ENSGALG00000053451	ensembl	30	180	46	351	180	115	333	298	310	30	183	46	355	187	110	302	289	312	201.62	86	217	301	3.491	1.804	0.000652355	0.0114487	0.3783	0.0788	0.1944	0.1944	TRUE	1.0413
ENSGALG00000008823	IQUB	15	17	20	71	23	81	52	78	59	15	17	20	72	24	78	47	76	59	45.31	17	58	61	3.491	1.804	0.00143796	0.0207389	0.1286	0.2548	0.1941	0.1941	TRUE	0.5983
ENSGALG00000040348	EHBP1	1077	1432	1433	3073	2458	2129	3992	6497	3808	1066	1457	1439	3107	2551	2039	3624	6312	3833	2825.06	1321	2566	4590	3.476	1.797	1.86334e-13	6.25308e-11	0.0584	0.0314	0.0425	0.0425	TRUE	0.5262
ENSGALG00000010010	RHOQ	10	15	19	47	36	38	87	33	42	10	15	19	48	37	36	79	32	42	35.42	15	40	51	3.472	1.796	0.00226014	0.0285297	0.0903	0.3182	0.2057	0.2057	TRUE	0.4689
ENSGALG00000027695	PCBP4	95	65	75	269	163	97	317	225	306	94	66	75	272	169	93	288	219	308	175.97	78	178	272	3.458	1.79	2.22544e-06	0.00012074	0.1057	0.0862	0.095	0.095	TRUE	0.1821
ENSGALG00000024296	ensembl	25	32	12	105	80	20	59	116	73	25	33	12	106	83	19	54	113	73	57.49	23	69	80	3.457	1.789	0.00404517	0.0424699	0.3074	0.2067	0.2515	0.2515	TRUE	0.403
ENSGALG00000021225	CDCA9	120	180	155	785	345	274	624	414	599	119	183	156	794	358	262	567	402	603	382.55	153	471	524	3.435	1.78	8.19846e-07	5.24663e-05	0.1438	0.0546	0.0898	0.0898	TRUE	0.9202
ENSGALG00000050465	ensembl	30	61	31	83	79	35	131	158	148	30	62	31	84	82	34	119	153	149	82.63	41	67	140	3.43	1.778	0.00011833	0.00306611	0.1207	0.1522	0.1381	0.1381	TRUE	1.1366
ENSGALG00000042748	ensembl	31	39	43	70	47	21	108	162	132	31	40	43	71	49	20	98	157	133	71.27	38	47	129	3.42	1.774	0.000230001	0.00512899	0.1231	0.1721	0.1501	0.1501	TRUE	0.3282
ENSGALG00000009002	CPED1	51	47	81	170	85	210	248	151	239	50	48	81	172	88	201	225	147	241	139.24	60	154	204	3.409	1.769	6.81388e-06	0.000278197	0.0996	0.1016	0.1007	0.1007	TRUE	0.5064
ENSGALG00000014164	BIK	56	75	24	235	31	68	184	211	154	55	76	24	238	32	65	167	205	155	113.08	52	112	176	3.383	1.758	0.00270626	0.0319028	0.4013	0.1187	0.2352	0.2352	TRUE	1.8355
ENSGALG00000018815	PCGF2	25	6	51	69	69	60	62	105	117	25	6	51	70	72	57	56	102	118	61.88	27	66	92	3.361	1.749	0.00320719	0.035995	0.2839	0.194	0.2302	0.2302	TRUE	0.9224
ENSGALG00000052212	ensembl	18	46	20	92	54	69	72	70	150	18	47	20	93	56	66	65	68	151	64.9	28	72	95	3.357	1.747	0.000967598	0.015391	0.1707	0.1863	0.1792	0.1792	TRUE	1.7341
ENSGALG00000004521	GPX3	11465	12481	7149	26330	15231	18698	23878	34496	49143	11349	12698	7177	26617	15805	17903	21678	33511	49461	21799.9	10408	20108	34883	3.352	1.745	1.53236e-09	2.26706e-07	0.1058	0.0282	0.0601	0.0601	TRUE	0.0726
ENSGALG00000034107	TRIM63	16	59	95	200	165	62	163	260	162	16	60	95	202	171	59	148	253	163	129.73	57	144	188	3.292	1.719	0.00152881	0.0217236	0.3414	0.107	0.2007	0.2007	TRUE	0.8118
ENSGALG00000042794	ZFAND1	100	52	142	252	215	327	269	363	367	99	53	143	255	223	313	244	353	369	227.96	98	264	322	3.28	1.714	7.93313e-07	5.1245e-05	0.0901	0.0729	0.0802	0.0802	TRUE	0.6585
ENSGALG00000001938	SLC25A24	44	43	43	86	63	71	149	144	151	44	44	43	87	65	68	135	140	152	86.43	44	73	142	3.273	1.711	8.7209e-07	5.42945e-05	0	0.1468	0.0723	0.0723	TRUE	0.157
ENSGALG00000002963	PID1	58	136	29	56	133	175	251	254	255	57	138	29	57	138	168	228	247	257	146.48	75	121	244	3.253	1.702	0.000546659	0.0100824	0.265	0.098	0.166	0.166	TRUE	1.9908
ENSGALG00000006511	BCL2A1	101	60	88	168	132	74	274	326	244	100	61	88	170	137	71	249	317	246	159.78	83	126	271	3.251	1.701	2.58987e-06	0.000135193	0.0797	0.0921	0.0866	0.0866	TRUE	0.5483
ENSGALG00000037071	ensembl	33	33	16	60	51	35	108	104	64	33	34	16	61	53	34	98	101	64	54.76	28	49	88	3.203	1.679	0.000578749	0.0104228	0.0692	0.2156	0.1479	0.1479	TRUE	0.5607
ENSGALG00000012103	ensembl	24	39	31	66	34	52	93	141	78	24	40	31	67	35	50	84	137	79	60.7	32	51	100	3.173	1.666	0.00034628	0.00713243	0.0692	0.1972	0.1355	0.1355	TRUE	0.3116
ENSGALG00000004598	CUX2	234	245	236	1152	543	545	849	801	708	232	249	237	1165	563	522	771	778	713	581.02	239	750	754	3.151	1.656	6.98419e-09	9.5644e-07	0.0691	0.0454	0.0562	0.0562	TRUE	1.848
ENSGALG00000016717	GTPBP6	64	51	77	157	156	138	221	195	213	63	52	77	159	162	132	201	189	214	138.86	64	151	201	3.139	1.65	4.48802e-08	4.60826e-06	0.0039	0.1018	0.0554	0.0554	TRUE	0.1874
ENSGALG00000004760	TMEM116	73	280	199	771	375	320	511	664	605	72	285	200	779	389	306	464	645	609	416.63	186	491	573	3.085	1.625	7.57747e-05	0.00214083	0.2207	0.0524	0.118	0.118	TRUE	1.0605
ENSGALG00000006584	ensembl	23	83	41	166	100	54	151	196	128	23	84	41	168	104	52	137	190	129	103.11	49	108	152	3.077	1.622	0.00141785	0.0205302	0.2318	0.1275	0.1728	0.1728	TRUE	0.2356
ENSGALG00000001981	PARP6	75	87	69	172	106	140	145	297	290	74	89	69	174	110	134	132	289	292	151.33	77	139	238	3.067	1.617	1.06781e-05	0.000401421	0.0808	0.0957	0.0887	0.0887	TRUE	1.0204
ENSGALG00000053132	ensembl	117	115	64	162	113	88	312	316	310	116	117	64	164	117	84	283	307	312	173.84	99	122	301	3.037	1.603	1.97453e-06	0.00010867	0.0608	0.0869	0.0752	0.0752	TRUE	0.3958
ENSGALG00000003301	FAM167B	24	21	69	91	96	46	129	106	126	24	21	69	92	100	44	117	103	127	77.44	38	79	116	3.032	1.6	0.00165087	0.0229903	0.1802	0.1606	0.1691	0.1691	TRUE	2.5133
ENSGALG00000003425	GALR1L	27	64	51	271	99	135	180	107	162	27	65	51	274	103	129	163	104	163	119.93	48	169	143	3.011	1.59	0.00044825	0.00862583	0.1569	0.1135	0.134	0.134	TRUE	0.9991
ENSGALG00000016128	B3GALT5	70	65	33	170	160	188	187	205	137	69	66	33	172	166	180	170	199	138	132.58	56	173	169	3.007	1.588	5.57176e-06	0.000240319	0.0391	0.1053	0.0764	0.0764	TRUE	0.381
ENSGALG00000043903	ensembl	123	134	246	368	335	380	539	617	425	122	136	247	372	348	364	489	599	428	345	168	361	505	3.003	1.586	3.43386e-08	3.66251e-06	0.0533	0.0575	0.0556	0.0556	TRUE	0.801
ENSGALG00000003175	ensembl	42	70	50	97	143	41	144	177	182	42	71	50	98	148	39	131	172	183	103.84	54	95	162	2.981	1.576	0.000577567	0.0104228	0.1539	0.1268	0.1389	0.1389	TRUE	0.1809
ENSGALG00000008386	KIZ	63	100	65	157	90	196	171	249	284	62	102	65	159	93	188	155	242	286	150.23	76	147	228	2.977	1.574	2.77673e-05	0.000905331	0.0891	0.0962	0.093	0.093	TRUE	0.1876
ENSGALG00000050934	ensembl	79	188	153	499	435	342	399	540	369	78	191	154	504	451	327	362	525	371	329.4	141	427	419	2.975	1.573	1.24536e-06	7.26054e-05	0.0873	0.059	0.0711	0.0711	TRUE	0.8732
ENSGALG00000011468	IGFBP5	113	144	147	258	196	259	332	627	295	112	146	148	261	203	248	301	609	297	258.39	135	237	402	2.975	1.573	9.09051e-07	5.63407e-05	0.0718	0.0675	0.069	0.069	TRUE	1.5533
ENSGALG00000038405	CASR	37	58	20	176	361	179	69	126	158	37	59	20	178	375	171	63	122	159	131.52	39	241	115	2.972	1.572	0.00103679	0.0162289	0.2025	0.106	0.1482	0.1482	TRUE	0.4925
ENSGALG00000050110	ensembl	54	40	38	154	114	109	129	146	132	53	41	38	156	118	104	117	142	133	100.27	44	126	131	2.96	1.566	9.15979e-06	0.000360085	0.0172	0.1303	0.0747	0.0747	TRUE	0.2864
ENSGALG00000016441	ensembl	40	73	128	187	157	286	125	348	261	40	74	128	189	163	274	113	338	263	175.82	81	209	238	2.946	1.559	0.000553844	0.010174	0.2118	0.0862	0.1386	0.1386	TRUE	0.2287
ENSGALG00000015037	EVC	63	94	9	213	274	187	260	158	99	62	96	9	215	284	179	236	153	100	148.32	56	226	163	2.93	1.551	0.00463973	0.0467335	0.3867	0.0971	0.2044	0.2044	TRUE	0.6261
ENSGALG00000046984	M1AP	41	53	49	135	146	109	169	164	105	41	54	49	136	152	104	153	159	106	106.05	48	131	139	2.914	1.543	1.32439e-05	0.000483348	0.0272	0.1247	0.0765	0.0765	TRUE	0.3093
ENSGALG00000054561	ensembl	74	191	246	502	415	233	373	654	514	73	194	247	507	431	223	339	635	517	351.89	171	387	497	2.898	1.535	0.000131199	0.00331831	0.1952	0.057	0.1123	0.1123	TRUE	0.3535
ENSGALG00000044733	ensembl	3143	3497	3191	7870	7512	7373	7272	7869	13824	3111	3558	3203	7956	7795	7060	6602	7644	13913	6760.29	3291	7604	9386	2.852	1.512	3.22019e-10	5.82981e-08	0.0619	0.0292	0.0415	0.0415	TRUE	1.1997
ENSGALG00000042767	LPAR2	58	46	49	93	31	98	142	167	144	57	47	49	94	32	94	129	162	145	89.94	51	73	145	2.842	1.507	0.000475138	0.00905461	0.0951	0.1421	0.1209	0.1209	TRUE	1.1573
ENSGALG00000023742	AHR2	28	145	57	170	79	145	284	219	185	28	148	57	172	82	139	258	213	186	142.43	78	131	219	2.827	1.499	0.00203532	0.0262645	0.2531	0.1	0.1616	0.1616	TRUE	1.7648
ENSGALG00000047410	ensembl	202	458	372	869	681	661	822	921	1286	200	466	373	878	707	633	746	895	1294	688.08	346	739	978	2.824	1.498	6.22122e-07	4.08136e-05	0.0857	0.0427	0.0631	0.0631	TRUE	0.4642
ENSGALG00000048038	ensembl	35	59	25	112	90	72	120	112	119	35	60	25	113	93	69	109	109	120	81.43	40	92	113	2.819	1.495	0.000386062	0.00776582	0.0583	0.1541	0.1111	0.1111	TRUE	0.4713
ENSGALG00000016559	PIGA	26	38	60	55	43	73	98	92	168	26	39	60	56	45	70	89	89	169	71.35	42	57	116	2.787	1.479	0.00153249	0.0217236	0.1031	0.1719	0.1407	0.1407	TRUE	0.8579
ENSGALG00000025804	CLCN2	53	159	116	309	345	153	271	281	386	52	162	116	312	358	146	246	273	388	228.34	110	272	302	2.745	1.457	0.000377048	0.00762912	0.174	0.0728	0.1148	0.1148	TRUE	0.7989
ENSGALG00000053359	ensembl	44	126	96	189	139	121	254	154	348	44	128	96	191	144	116	231	150	350	161.08	89	150	244	2.725	1.446	0.000592091	0.0106352	0.1578	0.0916	0.1201	0.1201	TRUE	0.1264
ENSGALG00000019290	SLC6A12	399	423	484	765	1709	1280	789	1367	1514	395	430	486	773	1773	1226	716	1328	1524	961.29	437	1257	1189	2.721	1.444	2.77004e-06	0.000142213	0.106	0.0384	0.0669	0.0669	TRUE	0.0932
ENSGALG00000024085	ensembl	48	53	63	352	537	189	204	67	196	48	54	63	356	557	181	185	65	197	189.59	55	365	149	2.718	1.443	0.00137597	0.020055	0.2054	0.082	0.1341	0.1341	TRUE	0.0457
ENSGALG00000005648	ensembl	32	55	64	120	45	48	137	176	115	32	56	64	121	47	46	124	171	116	86.33	51	71	137	2.707	1.437	0.00233214	0.0291708	0.1476	0.1469	0.1471	0.1471	TRUE	2.2663
ENSGALG00000043143	ensembl	38	47	32	35	32	30	92	114	119	38	48	32	35	33	29	84	111	120	58.77	39	32	105	2.671	1.417	0.000708205	0.0121774	0	0.2028	0.1088	0.1088	TRUE	0.2108
ENSGALG00000003614	AZIN2	64	142	184	262	378	187	290	401	393	63	144	185	265	392	179	263	390	396	253.01	131	279	350	2.671	1.417	0.000232278	0.0051464	0.1476	0.0684	0.1016	0.1016	TRUE	0.2796
ENSGALG00000039978	SLC4A1	178	261	63	237	450	180	450	549	399	176	266	63	240	467	172	409	533	402	303.03	168	293	448	2.661	1.412	0.00107532	0.0167558	0.235	0.0617	0.1303	0.1303	TRUE	0.5414
ENSGALG00000005378	ARNTL	130	131	245	464	517	446	284	574	532	129	133	246	469	536	427	258	558	535	365.71	169	477	450	2.659	1.411	2.18543e-05	0.000742585	0.1014	0.0559	0.0756	0.0756	TRUE	1.1158
ENSGALG00000053278	SUCNR1	155	133	68	233	256	145	207	541	229	153	135	68	236	266	139	188	526	230	215.67	119	214	315	2.644	1.403	0.000875064	0.0142993	0.1852	0.0754	0.1223	0.1223	TRUE	1.4425
ENSGALG00000011801	ESR2	424	396	386	1054	674	757	741	1311	1232	420	403	388	1065	699	725	673	1274	1240	765.12	404	830	1062	2.633	1.396	1.36026e-07	1.14821e-05	0.0581	0.0412	0.0489	0.0489	TRUE	0.8236
ENSGALG00000044780	ensembl	43	90	60	186	171	181	121	165	239	43	92	60	188	177	173	110	160	241	138.2	65	179	170	2.627	1.393	0.000276683	0.00590213	0.086	0.1022	0.0952	0.0952	TRUE	0.1577
ENSGALG00000032518	NCALD	190	493	336	1077	513	567	786	1077	899	188	502	337	1089	532	543	714	1046	905	650.62	342	721	888	2.595	1.376	6.22141e-05	0.00182129	0.1439	0.0435	0.0831	0.0831	TRUE	0.6051
ENSGALG00000010179	RFX3	24	83	89	107	141	168	157	160	213	24	84	89	108	146	161	143	155	214	125.03	66	138	171	2.594	1.375	0.00170895	0.0233037	0.1533	0.11	0.1281	0.1281	TRUE	1.8604
ENSGALG00000037336	PRTG	53	56	81	93	125	34	171	173	170	52	57	81	94	130	33	155	168	171	104.6	63	86	165	2.592	1.374	0.00227571	0.0286999	0.1469	0.1261	0.1353	0.1353	TRUE	0.4026
ENSGALG00000005772	BOK	97	126	107	266	198	229	320	321	252	96	128	107	269	205	219	291	312	254	209.03	110	231	286	2.582	1.369	2.35894e-07	1.81322e-05	0.0115	0.0769	0.0443	0.0443	TRUE	0.1495
ENSGALG00000044406	ensembl	103	94	148	244	181	147	275	225	423	102	96	149	247	188	141	250	219	426	201.71	116	192	298	2.582	1.368	8.03431e-05	0.00224227	0.0847	0.0787	0.0808	0.0808	TRUE	0.419
ENSGALG00000052240	ensembl	165	185	243	413	403	305	507	580	505	163	188	244	418	418	292	460	563	508	361.69	198	376	510	2.573	1.363	5.75795e-08	5.61869e-06	0.0269	0.0562	0.042	0.042	TRUE	0.2934
ENSGALG00000047148	LIPT2	483	628	412	1017	821	801	1099	1411	1557	478	639	414	1028	852	767	998	1371	1567	901.46	510	882	1312	2.571	1.362	1.01668e-08	1.31967e-06	0.0391	0.0391	0.0394	0.0394	TRUE	0.1627
ENSGALG00000040942	EFCAB5	62	125	47	117	121	79	166	345	119	61	127	47	118	126	76	151	335	120	128.98	78	107	202	2.57	1.362	0.00352628	0.0385666	0.2007	0.1075	0.1482	0.1482	TRUE	0.9519
ENSGALG00000014682	CAST	93	116	168	377	312	394	388	246	371	92	118	169	381	324	377	352	239	373	269.5	126	361	321	2.547	1.349	4.02765e-06	0.000189113	0.0443	0.0659	0.0562	0.0562	TRUE	0.589
ENSGALG00000026973	KIF3C	147	134	218	423	301	394	879	245	234	146	136	219	428	312	377	798	238	236	321.05	167	372	424	2.541	1.345	0.00100251	0.0158002	0.1971	0.0598	0.1164	0.1164	TRUE	3.9588
ENSGALG00000011708	MYLK	1541	2241	1891	5676	3677	4685	4570	5806	4663	1525	2280	1898	5738	3816	4486	4149	5640	4693	3802.82	1901	4680	4827	2.539	1.344	3.19371e-10	5.82981e-08	0.0353	0.0304	0.0326	0.0326	TRUE	0.2017
ENSGALG00000016932	MZT1	76	80	78	137	125	216	156	219	236	75	81	78	138	130	207	142	213	238	144.65	78	158	198	2.518	1.332	6.20275e-05	0.00181969	0.0423	0.0989	0.0709	0.0709	TRUE	0.3982
ENSGALG00000007955	SLC16A5	1266	1852	918	4825	2950	3658	4645	3044	2948	1253	1884	922	4878	3061	3503	4217	2957	2967	2849.04	1353	3814	3380	2.499	1.321	6.17915e-07	4.08136e-05	0.0788	0.0313	0.0501	0.0501	TRUE	0.7804
ENSGALG00000005204	ensembl	255	178	242	308	318	366	518	227	989	252	181	243	311	330	350	470	221	995	372.71	225	330	562	2.492	1.317	0.00078916	0.0132736	0.183	0.0553	0.1079	0.1079	TRUE	0.1623
ENSGALG00000010768	PIGM	113	219	107	189	457	246	393	317	427	112	223	107	191	474	236	357	308	430	270.82	147	300	365	2.476	1.308	0.000492761	0.00928274	0.1385	0.0657	0.0968	0.0968	TRUE	1.2682
ENSGALG00000016705	SUPT3H	177	299	207	505	528	475	602	658	507	175	304	208	511	548	455	547	639	510	432.94	229	505	565	2.469	1.304	1.40994e-07	1.18289e-05	0.0296	0.0515	0.0412	0.0412	TRUE	0.6046
ENSGALG00000052619	ensembl	351	214	218	456	383	452	628	708	672	347	218	219	461	397	433	570	688	676	445.5	261	430	645	2.466	1.302	6.04013e-08	5.74153e-06	0.0261	0.0508	0.039	0.039	TRUE	0.6204
ENSGALG00000043694	RAPGEF4	176	495	476	1358	1250	946	959	950	1048	174	504	478	1373	1297	906	871	923	1055	842.18	385	1192	950	2.465	1.302	4.0647e-05	0.00125677	0.1154	0.0399	0.0707	0.0707	TRUE	1.7632
ENSGALG00000004319	NUDT13	48	65	104	114	156	101	168	213	173	48	66	104	115	162	97	153	207	174	125.05	73	125	178	2.447	1.291	0.00055619	0.0101971	0.069	0.11	0.0912	0.0912	TRUE	0.715
ENSGALG00000044466	ensembl	143	136	140	325	236	377	298	435	333	142	138	141	329	245	361	271	423	335	264.79	140	312	343	2.445	1.29	1.64394e-06	9.27006e-05	0.0278	0.0666	0.0472	0.0472	TRUE	0.1127
ENSGALG00000047199	ensembl	3950	8534	3613	22239	18978	10196	14285	14726	12097	3910	8682	3627	22482	19693	9763	12969	14306	12175	11956.2	5406	17313	13150	2.432	1.282	5.29153e-05	0.00158619	0.1438	0.0286	0.0724	0.0724	TRUE	0.8262
ENSGALG00000013647	TFB1M	181	241	215	298	429	516	453	557	600	179	245	216	301	445	494	411	541	604	381.88	213	413	519	2.431	1.281	1.37972e-06	7.98849e-05	0.0396	0.0547	0.0475	0.0475	TRUE	0.3351
ENSGALG00000005583	ALG14	141	218	88	300	336	342	306	454	368	140	222	88	303	349	327	278	441	370	279.81	150	326	363	2.422	1.276	8.18157e-05	0.00227415	0.0795	0.0645	0.071	0.071	TRUE	0.4308
ENSGALG00000049063	INAFM2	166	114	119	206	258	236	276	332	391	164	116	119	208	268	226	251	323	394	229.81	133	234	323	2.416	1.273	6.3635e-06	0.000267754	0.0306	0.0725	0.0521	0.0521	TRUE	0.0688
ENSGALG00000002638	ensembl	108	208	159	378	235	172	466	342	395	107	212	160	382	244	165	423	332	398	269.07	160	264	384	2.412	1.27	0.00018245	0.00433563	0.0927	0.066	0.0786	0.0786	TRUE	0.2866
ENSGALG00000008040	ensembl	3939	6410	4295	14525	9979	9645	12913	11464	12434	3899	6521	4312	14683	10355	9235	11723	11137	12514	9375.55	4911	11424	11791	2.401	1.264	2.305e-08	2.68767e-06	0.0496	0.0288	0.0367	0.0367	TRUE	0.6687
ENSGALG00000035580	MPP2	74	92	132	284	322	206	150	288	301	73	94	133	287	334	197	136	280	303	204.08	100	273	240	2.4	1.263	0.00056384	0.0102617	0.104	0.0781	0.0897	0.0897	TRUE	0.436
ENSGALG00000047879	ensembl	219	185	349	680	497	507	539	652	682	217	188	350	687	516	485	489	633	686	472.57	252	563	603	2.395	1.26	4.63061e-06	0.000208211	0.0544	0.0495	0.0517	0.0517	TRUE	0.8709
ENSGALG00000010469	CYP4B7	4676	9869	3686	17318	12565	16785	17643	13208	14976	4629	10040	3700	17507	13038	16072	16017	12831	15073	12100.8	6123	15539	14640	2.391	1.258	1.2593e-05	0.000464522	0.1154	0.0286	0.0597	0.0597	TRUE	2.5472
ENSGALG00000030034	G6PC	4951	10559	6712	27080	20785	12529	17468	17538	20345	4901	10742	6738	27375	21568	11997	15858	17037	20477	15188.2	7460	20313	17791	2.385	1.254	1.87524e-05	0.000647308	0.1081	0.0284	0.0618	0.0618	TRUE	0.1622
ENSGALG00000031361	ensembl	55	72	32	119	130	157	132	163	102	54	73	32	120	135	150	120	158	103	105.13	53	135	127	2.384	1.253	0.00109216	0.016945	0.0537	0.1256	0.0929	0.0929	TRUE	0.5276
ENSGALG00000036920	SLC22A5	203	652	277	1177	1344	1288	1484	714	671	201	663	278	1190	1395	1233	1347	694	675	852.92	381	1273	905	2.378	1.25	0.000601655	0.0107649	0.1785	0.0398	0.0938	0.0938	TRUE	3.2253
ENSGALG00000049992	ensembl	195	203	237	512	372	269	428	715	429	193	207	238	518	386	258	389	695	432	368.17	213	387	505	2.376	1.249	4.3654e-05	0.00133475	0.0728	0.0557	0.064	0.064	TRUE	0.1424
ENSGALG00000015264	PPIP5K2	630	650	647	2307	948	1027	1968	1587	1243	624	661	650	2332	984	983	1787	1542	1251	1201.45	645	1433	1527	2.367	1.243	2.60039e-05	0.000858003	0.0967	0.0363	0.0619	0.0619	TRUE	1.162
ENSGALG00000052769	ensembl	78	157	94	233	120	108	147	413	246	77	160	94	236	125	103	133	401	248	175.23	110	155	261	2.361	1.239	0.0049195	0.0489425	0.201	0.0864	0.1336	0.1336	TRUE	0.0841
ENSGALG00000008969	EPCAM	1086	1711	1325	4352	1977	2217	3477	3294	3394	1075	1741	1330	4399	2051	2123	3157	3200	3416	2499.13	1382	2858	3258	2.357	1.237	6.72601e-06	0.000277075	0.0924	0.0318	0.0539	0.0539	TRUE	1.8025
ENSGALG00000003734	SZRD1	2755	4350	3793	7234	5669	5531	7727	10907	8171	2727	4425	3808	7313	5883	5296	7015	10596	8224	6142.93	3653	6164	8612	2.357	1.237	2.85569e-08	3.11837e-06	0.0425	0.0294	0.0356	0.0356	TRUE	0.2032
ENSGALG00000049966	ensembl	16111	15586	22180	38214	43079	38432	32696	47947	50764	15948	15856	22267	38631	44702	36799	29683	46578	51092	33506.3	18024	40044	42451	2.355	1.236	1.83205e-08	2.21115e-06	0.0409	0.028	0.0347	0.0347	TRUE	0.5651
ENSGALG00000010628	ACSL1	4480	4100	3999	11398	12863	14001	10279	10675	9770	4435	4171	4015	11522	13348	13406	9332	10370	9833	8936.85	4207	12759	9845	2.34	1.227	1.8417e-17	1.20667e-14	0.0039	0.0289	0.0148	0.0148	TRUE	0.0586
ENSGALG00000014213	PRR5	50	107	72	215	97	126	214	179	169	49	109	72	217	101	121	194	174	170	134.17	77	146	179	2.335	1.223	0.00173328	0.0234844	0.0963	0.1044	0.1007	0.1007	TRUE	1.0138
ENSGALG00000032770	VRK2	166	132	227	358	262	256	428	399	449	164	134	228	362	272	245	389	388	452	292.61	175	293	410	2.332	1.222	7.537e-06	0.000305005	0.0362	0.0629	0.0496	0.0496	TRUE	0.4869
ENSGALG00000007792	PFDN4	215	441	372	548	429	464	521	948	1008	213	449	373	554	445	444	473	921	1015	542.98	345	481	803	2.327	1.218	0.00011275	0.0029493	0.1003	0.0467	0.0697	0.0697	TRUE	0.7055
ENSGALG00000025876	THPO	71	154	131	234	153	155	278	228	357	70	157	132	237	159	148	252	221	359	192.82	120	181	277	2.324	1.217	0.00057783	0.0104228	0.088	0.0811	0.0842	0.0842	TRUE	0.7656
ENSGALG00000015156	NMRK1	370	587	316	1133	727	833	871	1231	979	366	597	317	1145	754	798	791	1196	985	772.22	427	899	991	2.321	1.215	9.51351e-06	0.000372162	0.0715	0.0411	0.0526	0.0526	TRUE	0.3044
ENSGALG00000012658	TCP11L2	327	1145	562	1396	1207	1452	1561	1747	1630	324	1165	564	1411	1252	1390	1417	1697	1641	1206.84	684	1351	1585	2.317	1.212	0.000199145	0.00461285	0.1365	0.0363	0.0755	0.0755	TRUE	1.5102
ENSGALG00000044735	ensembl	144	235	233	312	228	171	344	367	751	143	239	234	315	237	164	312	357	756	306.22	205	239	475	2.314	1.21	0.000944443	0.0150575	0.1397	0.0613	0.0931	0.0931	TRUE	0.7651
ENSGALG00000035554	ensembl	77	75	57	144	146	102	133	182	186	76	76	57	146	152	98	121	177	187	121.03	70	132	162	2.31	1.208	0.000479779	0.00909267	0.0378	0.1127	0.0761	0.0761	TRUE	0.353
ENSGALG00000003899	RAB17	47	179	174	230	390	262	380	286	306	47	182	175	233	405	251	345	278	308	246.91	135	296	310	2.309	1.207	0.00301892	0.0343852	0.1799	0.0694	0.1141	0.1141	TRUE	2.2602
ENSGALG00000002179	FBF1	698	879	773	2099	1201	1401	1999	1963	1716	691	894	776	2122	1246	1341	1815	1907	1727	1391.08	787	1570	1816	2.308	1.207	5.86813e-08	5.67771e-06	0.0364	0.0351	0.0348	0.0348	TRUE	0.7604
ENSGALG00000012802	F13A1	42	66	116	101	144	157	220	157	166	42	67	116	102	149	150	200	153	167	127.37	75	134	173	2.307	1.206	0.00205112	0.0263997	0.0931	0.1085	0.1009	0.1009	TRUE	0.8676
ENSGALG00000054330	ensembl	236	432	278	649	411	372	768	947	566	234	439	279	656	426	356	697	920	570	508.65	317	479	729	2.297	1.2	8.00116e-05	0.00224145	0.0856	0.048	0.0644	0.0644	TRUE	0.2854
ENSGALG00000042415	BBS2	265	727	398	785	570	550	806	1678	842	262	740	400	794	591	527	732	1630	847	724.71	467	637	1070	2.29	1.195	0.000798982	0.0133251	0.1621	0.0419	0.0901	0.0901	TRUE	1.1498
ENSGALG00000033416	HIC2	57	59	128	314	234	198	216	220	149	56	60	128	317	243	190	196	214	150	172.73	81	250	187	2.286	1.193	0.00128076	0.0190377	0.0938	0.0873	0.0901	0.0901	TRUE	0.4111
ENSGALG00000029514	MAPK8IP3	94	130	123	240	139	98	307	286	238	93	132	123	243	144	94	279	278	240	180.62	116	160	266	2.283	1.191	0.000689849	0.0120147	0.0778	0.0847	0.0826	0.0826	TRUE	0.4147
ENSGALG00000001975	TMEM120A	390	474	393	839	752	654	1339	855	826	386	482	395	848	780	626	1216	831	831	710.56	421	751	959	2.279	1.189	1.70652e-07	1.35723e-05	0.0285	0.0422	0.0355	0.0355	TRUE	0.4369
ENSGALG00000025788	CACNB1	234	321	283	620	353	316	556	765	661	232	327	284	627	366	303	505	743	665	450.13	281	432	638	2.271	1.184	4.97209e-05	0.00150024	0.0707	0.0506	0.0588	0.0588	TRUE	0.8321
ENSGALG00000010035	NR3C2	413	624	359	1268	937	645	965	1267	1070	409	635	360	1282	972	618	876	1231	1077	828.85	468	957	1061	2.268	1.181	3.81275e-05	0.00118956	0.0801	0.0401	0.0578	0.0578	TRUE	0.1112
ENSGALG00000005618	CTR9	518	686	672	1723	1069	1109	1507	1280	1643	513	698	675	1742	1109	1062	1368	1243	1654	1118.16	629	1304	1422	2.262	1.178	5.8575e-07	3.8934e-05	0.0426	0.0369	0.0389	0.0389	TRUE	0.6897
ENSGALG00000001798	BBS4	227	154	238	361	322	326	359	573	514	225	157	239	365	334	312	326	557	517	336.82	207	337	467	2.256	1.174	1.72811e-05	0.000609669	0.0415	0.0583	0.0503	0.0503	TRUE	0.5435
ENSGALG00000010956	TTC21B	73	63	44	132	170	167	148	110	165	72	64	44	133	176	160	134	107	166	117.51	60	156	136	2.255	1.173	0.000723168	0.0123757	0.0306	0.1153	0.0749	0.0749	TRUE	0.1475
ENSGALG00000037655	BCL9	426	430	480	1152	754	737	1281	904	965	422	437	482	1165	782	706	1163	878	971	778.45	447	884	1004	2.247	1.168	3.64015e-07	2.62978e-05	0.0322	0.0409	0.0364	0.0364	TRUE	0.6109
ENSGALG00000001252	CREB3L3	2271	3730	2265	7070	6047	6108	7100	6338	5996	2248	3795	2274	7147	6275	5848	6446	6157	6035	5136.07	2772	6423	6213	2.241	1.164	3.61406e-08	3.79587e-06	0.0376	0.0297	0.0319	0.0319	TRUE	0.8425
ENSGALG00000031069	ensembl	133	77	82	121	213	111	168	342	169	132	78	82	122	221	106	153	332	170	155.2	97	150	218	2.239	1.163	0.00429634	0.0445432	0.1345	0.094	0.1122	0.1122	TRUE	1.5329
ENSGALG00000030176	SLC31A2	93	116	79	181	165	122	234	212	227	92	118	79	183	171	117	212	206	228	156.36	96	157	215	2.236	1.161	0.000147513	0.00363082	0.0241	0.0935	0.06	0.06	TRUE	0.3573
ENSGALG00000050937	ensembl	216	206	235	409	318	268	266	636	599	214	210	236	413	330	257	241	618	603	346.84	220	333	487	2.217	1.149	0.000548419	0.0101013	0.1002	0.0574	0.0763	0.0763	TRUE	0.7065
ENSGALG00000028145	BORCS6	981	2953	1567	3509	2307	1930	4084	3873	4800	971	3004	1573	3547	2394	1848	3708	3762	4831	2848.75	1849	2596	4100	2.217	1.149	0.000414423	0.00819259	0.1509	0.0313	0.0759	0.0759	TRUE	1.0673
ENSGALG00000012607	ZCCHC6	409	692	536	1150	1070	1060	1230	1456	1114	405	704	538	1163	1110	1015	1117	1414	1121	954.12	549	1096	1217	2.218	1.149	2.90675e-07	2.20961e-05	0.0312	0.0385	0.0349	0.0349	TRUE	0.4762
ENSGALG00000039698	DRD1	96	165	114	217	155	212	279	208	377	95	168	114	219	161	203	253	202	379	199.48	126	194	278	2.212	1.146	0.000522861	0.00970786	0.0655	0.0793	0.0729	0.0729	TRUE	0.2477
ENSGALG00000032335	MARCKSL1	488	631	523	986	565	414	1797	1248	799	483	642	525	997	586	396	1631	1212	804	808.61	550	660	1216	2.211	1.145	0.000321564	0.00668338	0.1161	0.0405	0.0717	0.0717	TRUE	0.1254
ENSGALG00000032746	ENPP2	654	851	627	1912	1760	2244	1659	1663	1584	647	866	629	1933	1826	2149	1506	1616	1594	1418.48	714	1969	1572	2.201	1.138	4.91745e-10	8.05466e-08	0.0128	0.035	0.0231	0.0231	TRUE	0.2716
ENSGALG00000006431	PANK1	3056	4111	3212	9585	7697	7814	9039	7390	7529	3025	4182	3225	9690	7987	7482	8206	7179	7578	6505.92	3477	8386	7654	2.201	1.138	2.74921e-10	5.18169e-08	0.0181	0.0293	0.0232	0.0232	TRUE	0.255
ENSGALG00000005889	CCDC18	56	114	172	294	194	216	280	289	218	55	116	173	297	201	207	254	281	219	200.42	115	235	251	2.193	1.133	0.00213782	0.0273055	0.1087	0.0791	0.0918	0.0918	TRUE	0.4007
ENSGALG00000040857	TECTA	65	113	208	167	246	264	253	253	373	64	115	209	169	255	253	230	246	375	212.87	129	226	284	2.192	1.132	0.00365769	0.0395024	0.1415	0.0761	0.1038	0.1038	TRUE	0.7966
ENSGALG00000033083	ATOH8	207	255	222	392	185	430	560	447	554	205	259	223	396	192	412	508	434	558	354.15	229	333	500	2.183	1.126	0.00012229	0.00314034	0.0613	0.0568	0.0588	0.0588	TRUE	1.0403
ENSGALG00000009483	MARK1	1147	2018	1477	3790	2091	3815	3271	3574	3729	1135	2053	1483	3831	2170	3653	2970	3472	3753	2724.43	1557	3218	3398	2.182	1.126	8.36243e-06	0.000332539	0.0602	0.0315	0.0456	0.0456	TRUE	0.6576
ENSGALG00000015675	ensembl	668	684	825	1767	1415	1132	1877	1264	1824	661	696	828	1786	1468	1084	1704	1228	1836	1254.62	728	1446	1589	2.182	1.125	1.08057e-06	6.4924e-05	0.0367	0.0359	0.0374	0.0374	TRUE	0.12
ENSGALG00000019215	ARL6	156	122	111	180	108	311	269	249	361	154	124	111	182	112	298	244	242	363	203.47	130	197	283	2.177	1.123	0.00178676	0.0239611	0.0969	0.0783	0.0875	0.0875	TRUE	0.2699
ENSGALG00000009318	IFT140	123	70	133	228	210	166	338	199	209	122	71	134	230	218	159	307	193	210	182.71	109	202	237	2.177	1.122	0.000744688	0.0126809	0.0605	0.084	0.0731	0.0731	TRUE	0.6039
ENSGALG00000005099	ORM1	57947	47460	29188	41105	50484	36733	84439	128522	91325	57361	48283	29302	41553	52386	35172	76659	124853	91916	61942.8	44982	43037	97809	2.174	1.121	9.99157e-06	0.000380814	0.0685	0.0279	0.0464	0.0464	TRUE	0.2454
ENSGALG00000002473	GPR157	403	630	390	1027	649	585	977	1227	1026	399	641	392	1038	673	560	887	1192	1033	757.2	477	757	1037	2.174	1.12	4.21486e-05	0.00129736	0.0708	0.0413	0.0524	0.0524	TRUE	0.4558
ENSGALG00000038096	NOS2	168	79	142	255	173	215	198	389	286	166	80	143	258	180	206	180	378	288	208.65	130	215	282	2.171	1.118	0.00154913	0.021861	0.0934	0.077	0.0844	0.0844	TRUE	0.0944
ENSGALG00000023936	ensembl	1049	1071	788	2229	1739	2075	1951	1975	2620	1038	1090	791	2253	1805	1987	1771	1919	2637	1698.94	973	2015	2109	2.167	1.116	1.07192e-07	9.47253e-06	0.0282	0.0338	0.031	0.031	TRUE	0.387
ENSGALG00000003932	SDC4	374	674	501	1331	711	682	1057	1092	1343	370	686	503	1346	738	653	960	1061	1352	851.92	520	912	1124	2.163	1.113	0.000169636	0.00408047	0.0971	0.0398	0.0618	0.0618	TRUE	1.1414
ENSGALG00000053249	ensembl	121	171	126	258	233	249	274	327	339	120	174	126	261	242	238	249	318	341	229.87	140	247	303	2.16	1.111	2.81158e-05	0.000914528	0.0178	0.0725	0.0455	0.0455	TRUE	0.3092
ENSGALG00000036288	OAZ2	1145	1683	1252	3105	2483	2637	2345	3248	3556	1133	1712	1257	3139	2577	2525	2129	3155	3579	2356.23	1367	2747	2954	2.16	1.111	1.19198e-06	7.00871e-05	0.0422	0.0321	0.0372	0.0372	TRUE	0.2965
ENSGALG00000027483	GLRX	294	217	249	314	396	174	419	758	519	291	221	250	317	411	167	380	736	522	366.2	254	298	546	2.151	1.105	0.000877813	0.0143102	0.1037	0.0558	0.0767	0.0767	TRUE	0.1591
ENSGALG00000012124	PELI2	71	68	75	122	153	196	160	141	178	70	69	75	123	159	188	145	137	179	127.32	71	157	154	2.148	1.103	0.000493022	0.00928274	0.0172	0.1085	0.0621	0.0621	TRUE	0.1088
ENSGALG00000002769	DNAJC12	544	1339	606	2463	1435	1694	1831	1628	2128	539	1362	608	2490	1489	1622	1662	1582	2142	1499.51	836	1867	1795	2.147	1.102	0.000422763	0.00829785	0.1207	0.0346	0.0695	0.0695	TRUE	2.3977
ENSGALG00000031966	TIMM9	172	217	223	301	438	460	426	463	478	170	221	224	304	455	440	387	450	481	347.97	205	400	439	2.143	1.099	9.84546e-06	0.000378304	0.0243	0.0573	0.041	0.041	TRUE	0.335
ENSGALG00000031035	PCMTD1	743	1552	792	2659	1734	1886	2698	2271	1980	735	1579	795	2688	1799	1806	2449	2206	1993	1783.45	1036	2098	2216	2.138	1.096	6.97103e-05	0.0019858	0.0818	0.0335	0.0541	0.0541	TRUE	1.6705
ENSGALG00000005675	PTTG1IP	469	630	464	875	475	428	1175	1324	996	464	641	466	885	493	410	1067	1286	1002	745.96	524	596	1118	2.136	1.095	8.33943e-05	0.00229944	0.0707	0.0415	0.0544	0.0544	TRUE	1.4092
ENSGALG00000022991	SMIM20	1378	2026	1248	3596	2552	2510	2722	3689	3905	1364	2061	1253	3635	2648	2403	2471	3584	3930	2594.44	1559	2895	3328	2.134	1.094	9.76563e-06	0.00037743	0.0601	0.0317	0.0436	0.0436	TRUE	0.6367
ENSGALG00000007177	PTPRG	1296	2292	1338	5167	2764	3440	4188	2565	4262	1283	2332	1343	5223	2868	3294	3802	2492	4290	2991.85	1653	3795	3528	2.135	1.094	0.00012315	0.00315534	0.1014	0.0312	0.0581	0.0581	TRUE	0.7755
ENSGALG00000002127	LSM10	77	91	62	75	114	90	137	197	175	76	93	62	76	118	86	124	191	176	111.47	77	93	164	2.128	1.09	0.00199775	0.0259068	0.0381	0.12	0.0801	0.0801	TRUE	0.345
ENSGALG00000008791	NMT2	758	886	860	1608	1807	1712	1554	1783	2167	750	901	863	1626	1875	1639	1411	1732	2181	1442.09	838	1713	1775	2.117	1.082	5.19499e-08	5.25573e-06	0.0198	0.0349	0.0276	0.0276	TRUE	0.1296
ENSGALG00000016509	IFT172	82	113	91	248	182	173	159	189	277	81	115	91	251	189	166	144	184	279	166.6	96	202	202	2.11	1.077	0.00142051	0.0205302	0.0582	0.0895	0.0745	0.0745	TRUE	0.3188
ENSGALG00000040784	RAB39B	325	460	310	777	562	598	680	926	797	322	468	311	785	583	573	617	900	802	595.69	367	647	773	2.106	1.075	1.3084e-05	0.000478784	0.0391	0.045	0.0418	0.0418	TRUE	0.3402
ENSGALG00000007677	THNSL1	421	440	376	1174	1060	845	798	957	954	417	448	377	1187	1100	809	724	930	960	772.44	414	1032	871	2.105	1.074	6.22927e-07	4.08136e-05	0.0224	0.041	0.0317	0.0317	TRUE	0.2854
ENSGALG00000039326	HSBP1L1	261	256	272	514	359	423	516	422	781	258	260	273	520	373	405	468	410	786	417.05	264	433	555	2.101	1.071	9.03587e-05	0.00244733	0.0513	0.0524	0.0512	0.0512	TRUE	1.0373
ENSGALG00000005860	ACAA1	3417	4357	3227	6066	6506	10822	7402	7469	9158	3382	4433	3240	6132	6751	10362	6720	7256	9217	6388.11	3685	7748	7731	2.098	1.069	2.33886e-06	0.000124248	0.0488	0.0293	0.0367	0.0367	TRUE	0.709
ENSGALG00000027534	GM2A	2212	2063	2232	1489	1637	1127	2308	8240	3547	2190	2099	2241	1505	1699	1079	2095	8005	3570	2720.25	2177	1428	4557	2.094	1.066	0.00168295	0.02315	0.168	0.0315	0.0827	0.0827	TRUE	0.2389
ENSGALG00000006153	EXOG	352	294	302	550	598	474	621	676	766	348	299	303	556	621	454	564	657	771	508.06	317	544	664	2.094	1.066	1.15182e-06	6.80164e-05	0.0172	0.048	0.0323	0.0323	TRUE	0.1001
ENSGALG00000016832	PROZ	775	1960	1225	3035	2692	1641	2819	3270	2587	767	1994	1230	3068	2793	1571	2559	3177	2604	2195.93	1330	2477	2780	2.09	1.063	0.000482837	0.00913436	0.1111	0.0324	0.0663	0.0663	TRUE	0.6849
ENSGALG00000052055	ensembl	637	1090	778	788	1266	1319	917	1632	2823	631	1109	781	797	1314	1263	833	1585	2841	1239.21	840	1125	1753	2.086	1.061	0.00234997	0.0293404	0.16	0.036	0.0868	0.0868	TRUE	0.128
ENSGALG00000042895	BCAR1	1547	2778	2016	4485	3728	2060	5919	2505	5450	1531	2826	2024	4534	3868	1972	5374	2433	5485	3338.73	2127	3458	4431	2.083	1.059	0.00123242	0.0184916	0.1311	0.0308	0.077	0.077	TRUE	0.6274
ENSGALG00000004550	PPTC7	292	352	229	673	590	684	783	659	470	289	358	230	680	612	655	711	640	473	516.51	292	649	608	2.081	1.057	9.15334e-06	0.000360085	0.0271	0.0476	0.0384	0.0384	TRUE	0.2953
ENSGALG00000033996	TMEM220	123	165	89	304	192	146	252	270	294	122	168	89	307	199	140	229	262	296	201.37	126	215	262	2.077	1.054	0.00235351	0.029358	0.0816	0.0788	0.0808	0.0808	TRUE	0.2564
ENSGALG00000053539	ensembl	182	314	311	457	292	293	502	697	545	180	319	312	462	303	281	456	677	549	393.19	270	349	561	2.071	1.05	0.00034785	0.00715406	0.0638	0.0539	0.0594	0.0594	TRUE	0.2437
ENSGALG00000011306	DES	583	475	328	715	637	416	1247	757	993	577	483	329	723	661	398	1132	735	999	670.96	463	594	955	2.063	1.045	0.000207527	0.00475101	0.0713	0.0431	0.0556	0.0556	TRUE	0.3403
ENSGALG00000038336	SLC20A2	1077	1628	1046	4051	2264	2194	2567	2877	2608	1066	1656	1050	4095	2349	2101	2330	2795	2625	2229.77	1257	2848	2583	2.054	1.039	6.76007e-05	0.00194993	0.0757	0.0323	0.0484	0.0484	TRUE	1.1869
ENSGALG00000017302	SLCO2B1	938	2208	1025	3046	2603	2113	2667	3280	3011	929	2246	1029	3079	2701	2023	2421	3186	3030	2293.94	1401	2601	2879	2.055	1.039	0.000366605	0.00749498	0.1113	0.0322	0.0608	0.0608	TRUE	1.6313
ENSGALG00000003015	SERPINF1	883	1275	1094	1722	2182	2874	1822	1904	3187	874	1297	1098	1741	2264	2752	1654	1850	3208	1859.74	1090	2252	2237	2.053	1.037	9.59375e-05	0.0025532	0.0762	0.0333	0.0503	0.0503	TRUE	0.3356
ENSGALG00000012612	FBP2	89	131	123	240	226	243	215	207	307	88	133	123	243	235	233	195	201	309	195.55	115	237	235	2.045	1.032	0.000508985	0.00955406	0.0323	0.0803	0.0571	0.0571	TRUE	0.5567
ENSGALG00000021213	UBE2D1	222	175	169	269	316	267	372	421	409	220	178	170	272	328	256	338	409	412	286.81	189	285	386	2.041	1.029	1.82309e-05	0.000633432	0.0123	0.0636	0.0377	0.0377	TRUE	0.1449
ENSGALG00000016294	HMGCLL1	90	77	111	141	133	113	135	228	222	89	78	111	143	138	108	123	221	223	137.23	93	130	189	2.034	1.024	0.00275044	0.0322528	0.0486	0.1027	0.0764	0.0764	TRUE	0.695
ENSGALG00000006749	WDR37	333	341	474	518	505	597	821	778	837	330	347	476	524	524	572	745	756	842	568.36	384	540	781	2.034	1.024	8.71891e-07	5.42945e-05	0.014	0.0458	0.0293	0.0293	TRUE	0.3345
ENSGALG00000013356	IKBKE	132	160	163	290	180	207	260	276	421	131	163	164	293	187	198	236	268	424	229.23	153	226	309	2.029	1.021	0.00098344	0.0155839	0.0553	0.0726	0.0643	0.0643	TRUE	0.7903
ENSGALG00000016418	BCLAF3	334	508	409	770	763	754	919	932	804	331	517	411	778	792	722	834	905	809	677.67	420	764	849	2.026	1.019	9.1449e-07	5.64236e-05	0.016	0.0429	0.0293	0.0293	TRUE	0.3182
ENSGALG00000007661	MYCBPAP	188	205	336	476	294	374	474	550	503	186	209	337	481	305	358	430	534	506	371.91	244	381	490	2.009	1.007	0.000345205	0.00712095	0.0523	0.0554	0.054	0.054	TRUE	0.8292
ENSGALG00000052284	H2A-VII	252	330	241	525	486	454	386	685	638	249	336	242	531	504	435	350	665	642	439.43	276	490	552	2.004	1.003	0.000258011	0.00559934	0.0521	0.0511	0.0516	0.0516	TRUE	0.8059
ENSGALG00000054655	ensembl	130	113	213	257	420	530	370	300	285	129	115	214	260	436	507	336	291	287	286.09	153	401	305	1.999	0.999	0.00167083	0.0231044	0.0713	0.0637	0.0679	0.0679	TRUE	0.3086
ENSGALG00000027872	STBD1	1857	3651	2801	6842	4998	4872	5533	6125	5707	1838	3714	2812	6917	5186	4665	5023	5950	5744	4649.96	2788	5589	5572	1.999	0.999	3.36471e-05	0.00106671	0.0548	0.0299	0.0416	0.0416	TRUE	0.3771
ENSGALG00000005230	MED13	508	1298	891	2507	1259	1704	1686	2135	1812	503	1321	894	2534	1306	1632	1531	2074	1824	1513.18	906	1824	1810	1.997	0.998	0.00124629	0.0186559	0.1149	0.0345	0.0681	0.0681	TRUE	0.3818
ENSGALG00000006460	TTLL9	107	172	120	247	231	171	251	287	292	106	175	120	250	240	164	228	279	294	206.12	134	218	267	1.995	0.996	0.000916595	0.0147458	0.0396	0.0776	0.0595	0.0595	TRUE	0.4974
ENSGALG00000003572	ensembl	757	1622	1238	2692	1461	1855	2379	2262	2866	749	1650	1243	2721	1516	1776	2160	2197	2885	1877.52	1214	2004	2414	1.988	0.992	0.000431177	0.00840307	0.088	0.0332	0.0566	0.0566	TRUE	0.3805
ENSGALG00000001717	SLC16A1	1900	3712	3287	5680	5509	6792	5452	7321	5713	1881	3776	3300	5742	5717	6503	4950	7112	5750	4970.05	2986	5987	5937	1.989	0.992	3.16936e-05	0.00101177	0.0492	0.0298	0.0407	0.0407	TRUE	0.6457
ENSGALG00000053678	ensembl	358	512	403	1284	497	634	1208	673	781	354	521	405	1298	516	607	1097	654	786	693.02	427	807	846	1.982	0.987	0.00232992	0.0291708	0.1174	0.0426	0.074	0.074	TRUE	1.249
ENSGALG00000031896	GSE1	244	264	156	387	297	163	590	454	336	242	269	157	391	308	156	536	441	338	315.23	223	285	438	1.973	0.98	0.00400875	0.0422331	0.106	0.0604	0.0803	0.0803	TRUE	0.2794
ENSGALG00000005580	TMEM56	660	1456	752	2249	1680	1845	2157	2203	1560	653	1481	755	2274	1743	1767	1958	2140	1570	1593.49	963	1928	1889	1.962	0.972	0.000416385	0.00820751	0.0882	0.0342	0.0539	0.0539	TRUE	1.7616
ENSGALG00000046952	ensembl	195	154	217	421	273	265	547	299	323	193	157	218	426	283	254	497	290	325	293.59	189	321	371	1.96	0.971	0.00122095	0.0183395	0.0602	0.0628	0.061	0.061	TRUE	0.6802
ENSGALG00000048343	ensembl	2434	4141	3376	7257	7459	7600	6382	6732	7230	2409	4213	3389	7336	7740	7277	5794	6540	7277	5775.01	3337	7451	6537	1.959	0.97	1.91063e-06	0.000105824	0.0288	0.0295	0.0297	0.0297	TRUE	0.4643
ENSGALG00000050831	ensembl	1756	1692	1955	3551	3696	3877	3740	3637	3664	1738	1721	1963	3590	3835	3712	3395	3533	3688	3019.52	1807	3712	3539	1.958	0.969	2.22699e-11	4.94212e-09	0.0022	0.0311	0.0147	0.0147	TRUE	0.0455
ENSGALG00000027096	LGALSL	279	311	314	687	647	573	698	478	672	276	316	315	694	671	549	634	464	676	510.74	302	638	591	1.955	0.967	1.33116e-05	0.000484535	0.0186	0.0479	0.0331	0.0331	TRUE	0.277
ENSGALG00000024077	ensembl	161	84	131	221	304	271	222	257	283	159	85	132	223	315	259	202	250	285	212.3	125	266	246	1.954	0.967	0.00153287	0.0217236	0.0439	0.0762	0.0611	0.0611	TRUE	0.4071
ENSGALG00000002159	ACOX1	7170	9759	6948	16746	13961	17251	16513	17246	15033	7098	9928	6975	16929	14487	16518	14991	16754	15130	13201.1	8000	15978	15625	1.953	0.966	5.3803e-08	5.40347e-06	0.018	0.0285	0.0226	0.0226	TRUE	0.3618
ENSGALG00000028807	AP1AR	628	857	665	1376	1386	1546	1317	1458	1596	622	872	668	1391	1438	1480	1196	1416	1606	1187.67	721	1436	1406	1.952	0.965	8.59329e-07	5.42363e-05	0.0174	0.0364	0.0267	0.0267	TRUE	0.2095
ENSGALG00000008813	CROT	2260	3970	2900	6805	4730	5600	6564	5465	6544	2237	4039	2911	6879	4908	5362	5959	5309	6586	4910.14	3062	5716	5951	1.943	0.959	1.81834e-05	0.000633432	0.0438	0.0298	0.0358	0.0358	TRUE	0.6301
ENSGALG00000054629	PDCD2L	275	257	430	490	356	433	526	652	750	272	261	432	495	369	415	478	633	755	456.72	322	426	622	1.932	0.95	0.000400108	0.0079784	0.0498	0.0503	0.0496	0.0496	TRUE	0.2008
ENSGALG00000003693	MACF1	4336	5569	6007	10298	7776	6496	11339	11280	9577	4292	5666	6030	10410	8069	6220	10294	10958	9639	7953.18	5329	8233	10297	1.932	0.95	5.0806e-06	0.000224771	0.0327	0.029	0.0311	0.0311	TRUE	0.1586
ENSGALG00000003972	FAXDC2	422	446	476	927	860	736	818	995	885	418	454	478	937	892	705	743	967	891	720.39	450	845	867	1.927	0.946	2.5604e-06	0.000134975	0.014	0.042	0.0275	0.0275	TRUE	0.1674
ENSGALG00000001701	ensembl	178	339	183	515	375	290	393	582	433	176	345	184	521	389	278	357	565	436	361.13	235	396	453	1.927	0.946	0.00362598	0.0392833	0.0945	0.0562	0.0731	0.0731	TRUE	0.2795
ENSGALG00000008291	AP3S2	1466	1834	1380	2495	2125	1708	2520	3498	3324	1451	1866	1385	2522	2205	1635	2288	3398	3346	2232.95	1567	2121	3011	1.921	0.942	2.73618e-05	0.000894229	0.0379	0.0323	0.0358	0.0358	TRUE	0.3515
ENSGALG00000011392	MSH4	166	210	204	288	269	269	369	442	352	164	214	205	291	279	258	335	429	354	281.03	194	276	373	1.92	0.941	6.87336e-05	0.00196204	0.0097	0.0643	0.0364	0.0364	TRUE	0.1347
ENSGALG00000016531	ASXL2	410	605	513	900	518	1016	1481	928	694	406	615	515	910	538	973	1345	902	698	766.78	512	807	982	1.917	0.939	0.00115171	0.0176071	0.078	0.0411	0.0587	0.0587	TRUE	0.2399
ENSGALG00000030376	DHRS3	1343	3509	1949	5234	4552	4283	3639	5588	4361	1329	3570	1957	5291	4723	4101	3304	5428	4389	3788.09	2285	4705	4374	1.914	0.937	0.00136405	0.0199496	0.1098	0.0304	0.0613	0.0613	TRUE	0.5138
ENSGALG00000008369	ABCC5	1494	1590	1625	2764	2139	2202	3302	2917	3196	1479	1618	1631	2794	2220	2108	2998	2834	3217	2322.01	1576	2374	3016	1.914	0.936	2.9501e-08	3.19609e-06	0.0096	0.0322	0.0201	0.0201	TRUE	0.1936
ENSGALG00000006505	ZFAND6	1106	1132	1131	1888	1539	1644	2113	2412	2194	1095	1152	1135	1909	1597	1574	1918	2343	2208	1659.02	1127	1693	2156	1.913	0.936	2.0286e-08	2.42709e-06	0.0067	0.0339	0.0194	0.0194	TRUE	0.0996
ENSGALG00000015123	ZDHHC23	225	146	124	234	178	266	327	435	223	223	149	124	237	185	255	297	423	224	235.07	165	226	315	1.904	0.929	0.00382812	0.0409892	0.0677	0.0715	0.0698	0.0698	TRUE	0.1549
ENSGALG00000007556	LTO1	367	241	241	358	385	374	563	700	425	363	245	242	362	400	358	511	680	428	398.76	283	373	540	1.903	0.929	0.000294136	0.00621661	0.036	0.0535	0.0448	0.0448	TRUE	0.22
ENSGALG00000017321	PLEKHB1	133	118	124	186	126	185	214	300	229	132	120	124	188	131	177	194	291	230	176.48	125	165	238	1.903	0.928	0.00130229	0.0192877	0.0224	0.086	0.0541	0.0541	TRUE	0.1448
ENSGALG00000004611	FBXL18	194	240	224	471	547	301	423	452	432	192	244	225	476	568	288	384	439	435	361.22	220	444	419	1.903	0.928	0.000642339	0.0113162	0.0429	0.0562	0.0499	0.0499	TRUE	0.2369
ENSGALG00000012117	STEAP3	2552	5314	2568	7326	6198	4997	7085	6754	6910	2526	5406	2578	7406	6432	4785	6432	6561	6955	5453.39	3503	6208	6649	1.898	0.924	0.000557326	0.0101971	0.0892	0.0296	0.0515	0.0515	TRUE	1.1303
ENSGALG00000050757	ZDHHC12	124	169	188	290	340	231	254	281	403	123	172	189	293	353	221	231	273	406	251.08	161	289	303	1.88	0.911	0.00317003	0.0357219	0.0588	0.0687	0.064	0.064	TRUE	0.2499
ENSGALG00000024288	ensembl	173	215	181	240	254	237	365	374	377	171	219	182	243	264	227	331	363	379	264.33	191	245	358	1.879	0.91	8.52021e-05	0.00233525	0.0042	0.0667	0.0347	0.0347	TRUE	0.1203
ENSGALG00000038853	ensembl	420	468	334	585	634	492	930	731	742	416	476	335	591	658	471	844	710	747	583.2	409	573	767	1.875	0.907	3.50172e-05	0.00110252	0.019	0.0454	0.0328	0.0328	TRUE	0.1916
ENSGALG00000020703	GRB14	511	729	632	929	980	1039	969	1560	1117	506	742	634	939	1017	995	880	1515	1124	928.03	627	984	1173	1.87	0.903	9.89731e-05	0.00261879	0.0355	0.0388	0.0376	0.0376	TRUE	0.1507
ENSGALG00000012087	CEP70	407	643	640	1101	883	731	1042	1106	1144	403	654	642	1113	916	700	946	1074	1151	844.51	566	910	1057	1.866	0.9	0.000209836	0.00478796	0.0426	0.0399	0.0412	0.0412	TRUE	0.1875
ENSGALG00000009504	ensembl	356	282	244	450	560	410	572	517	618	352	287	245	455	581	393	519	502	622	439.6	295	476	548	1.858	0.894	0.000192784	0.00450342	0.0258	0.0511	0.0389	0.0389	TRUE	0.2874
ENSGALG00000011391	AMN	245	276	210	348	297	587	424	412	575	243	281	211	352	308	562	385	400	579	368.9	245	407	455	1.857	0.893	0.00178308	0.0239611	0.0582	0.0556	0.0558	0.0558	TRUE	0.8524
ENSGALG00000001711	PPCDC	140	204	183	372	344	265	273	413	332	139	208	184	376	357	254	248	401	334	277.76	177	329	328	1.855	0.892	0.00182265	0.0242697	0.0436	0.0648	0.0547	0.0547	TRUE	0.1263
ENSGALG00000038089	EGFR	2395	2984	2764	7012	5626	5917	5906	4701	5142	2371	3036	2775	7088	5838	5666	5362	4567	5175	4653.02	2727	6197	5035	1.846	0.885	2.0482e-07	1.61961e-05	0.0122	0.0299	0.0206	0.0206	TRUE	0.1287
ENSGALG00000017072	ensembl	2555	3676	2525	6801	4797	4223	5694	6070	5159	2529	3740	2535	6875	4978	4044	5169	5897	5192	4550.96	2935	5299	5419	1.847	0.885	7.84751e-05	0.00220355	0.0451	0.03	0.0359	0.0359	TRUE	0.2575
ENSGALG00000019768	ACSF2	1585	2109	1790	3050	2917	3947	2665	3169	4638	1569	2146	1797	3083	3027	3779	2419	3079	4668	2840.77	1837	3296	3389	1.844	0.883	0.000186651	0.00441755	0.0519	0.0313	0.0398	0.0398	TRUE	0.3246
ENSGALG00000009169	TRMT6	136	143	159	205	166	280	233	343	264	135	145	160	207	172	268	212	333	266	210.86	147	216	270	1.843	0.882	0.00223542	0.0282435	0.0325	0.0765	0.0548	0.0548	TRUE	0.1092
ENSGALG00000006802	LAMB2	427	381	360	647	355	346	868	755	631	423	388	361	654	368	331	788	733	635	520.22	391	451	719	1.841	0.88	0.000902956	0.0146507	0.0501	0.0475	0.0487	0.0487	TRUE	1.1957
ENSGALG00000003774	ATP13A2	1109	1245	1519	1638	1292	1573	2216	2723	2470	1098	1267	1525	1656	1341	1506	2012	2645	2486	1726.12	1297	1501	2381	1.837	0.877	5.29298e-06	0.000231194	0.0183	0.0337	0.0261	0.0261	TRUE	0.1905
ENSGALG00000037030	CREBL2	858	1204	1081	2027	1593	1658	1888	1735	2370	849	1225	1085	2049	1653	1588	1714	1685	2385	1581.55	1053	1763	1928	1.831	0.873	4.48374e-05	0.00136185	0.0306	0.0342	0.0322	0.0322	TRUE	0.3464
ENSGALG00000019873	RDH14	277	357	350	584	446	367	560	752	568	274	363	351	590	463	351	508	731	572	467.1	329	468	604	1.831	0.873	0.000629052	0.0111535	0.0375	0.0498	0.0446	0.0446	TRUE	0.1469
ENSGALG00000016464	VSNL1	792	1173	633	1606	1895	2149	1438	1715	1799	784	1193	635	1624	1966	2058	1305	1666	1811	1449.17	871	1883	1594	1.83	0.872	0.000287487	0.00608543	0.0493	0.0348	0.0408	0.0408	TRUE	0.8319
ENSGALG00000006830	CHID1	173	234	238	384	425	368	336	486	407	171	238	239	388	441	352	305	472	410	335.18	216	394	396	1.831	0.872	0.000666971	0.0116903	0.0285	0.0584	0.0438	0.0438	TRUE	0.1873
ENSGALG00000040308	BAHCC1	1414	960	1638	2570	1957	1075	2754	2683	2226	1400	977	1644	2598	2031	1029	2500	2606	2240	1891.76	1340	1886	2449	1.827	0.87	0.00230102	0.028913	0.0925	0.0332	0.0581	0.0581	TRUE	0.2814
ENSGALG00000015367	NECTIN3	185	281	172	360	288	283	365	385	462	183	286	173	364	299	271	331	374	465	305.09	214	311	390	1.824	0.867	0.0016271	0.0227513	0.0413	0.0615	0.051	0.051	TRUE	0.6321
ENSGALG00000002234	UNC13D	168	237	214	336	295	219	531	328	331	166	241	215	340	306	210	482	319	333	290.17	207	285	378	1.823	0.866	0.00243419	0.029877	0.0463	0.0632	0.0552	0.0552	TRUE	0.4483
ENSGALG00000038421	RWDD3	300	329	307	413	443	498	738	526	524	297	335	308	418	460	477	670	511	527	444.7	313	452	569	1.818	0.863	3.33809e-05	0.00106071	0.0089	0.0509	0.0287	0.0287	TRUE	0.1879
ENSGALG00000029582	EVI5	1027	1726	1433	2821	2865	2836	2423	2839	2681	1017	1756	1439	2852	2973	2715	2200	2758	2698	2267.49	1404	2847	2552	1.818	0.862	3.64341e-05	0.00114191	0.028	0.0323	0.0309	0.0309	TRUE	0.4672
ENSGALG00000049446	SLC29A3	250	205	215	307	450	329	417	354	495	247	209	216	310	467	315	379	344	498	331.65	224	364	407	1.816	0.861	0.00093516	0.0149789	0.0312	0.0588	0.0454	0.0454	TRUE	0.4648
ENSGALG00000039455	VAPA	1591	2849	1593	3398	3089	3256	3547	3799	4094	1575	2898	1599	3435	3205	3118	3220	3691	4120	2984.65	2024	3253	3677	1.817	0.861	0.00021032	0.00479104	0.052	0.0312	0.0385	0.0385	TRUE	1.0972
ENSGALG00000004129	SPP2	22593	22810	19645	47126	59708	38582	37104	45038	40918	22365	23206	19722	47640	61957	36942	33685	43752	41183	36716.9	21764	48846	39540	1.817	0.861	1.88228e-05	0.000647458	0.0301	0.028	0.0292	0.0292	TRUE	0.104
ENSGALG00000054244	ensembl	1464	1629	1900	2011	1943	1234	2667	3233	3518	1449	1657	1907	2033	2016	1182	2421	3141	3541	2149.7	1671	1744	3034	1.815	0.86	0.000252984	0.00552509	0.0432	0.0325	0.0394	0.0394	TRUE	0.3675
ENSGALG00000009815	RXYLT1	160	192	189	329	285	235	384	389	258	158	195	190	333	296	225	349	378	260	264.77	181	285	329	1.815	0.86	0.00120605	0.0181633	0.0263	0.0666	0.0466	0.0466	TRUE	0.2553
ENSGALG00000026239	MPV17	269	305	387	276	415	525	450	715	644	266	310	389	279	431	503	409	695	648	436.52	322	404	584	1.814	0.859	0.00283	0.0329424	0.0645	0.0513	0.0573	0.0573	TRUE	0.4294
ENSGALG00000020322	ensembl	642	592	541	943	877	656	675	1568	1087	636	602	543	953	910	628	613	1523	1094	833.6	594	830	1077	1.813	0.859	0.00295207	0.0337916	0.0831	0.0401	0.0588	0.0588	TRUE	0.086
ENSGALG00000026396	BG1	851	1525	1236	2290	2198	1608	1776	2699	2314	842	1551	1241	2315	2281	1540	1612	2622	2329	1814.82	1211	2045	2188	1.806	0.853	0.00101997	0.0160203	0.0619	0.0334	0.0479	0.0479	TRUE	0.3867
ENSGALG00000046248	ELMOD3	247	330	359	541	518	364	504	552	699	245	336	360	547	538	349	458	536	704	452.32	314	478	566	1.804	0.851	0.00144699	0.0208254	0.0474	0.0505	0.049	0.049	TRUE	0.2976
ENSGALG00000030542	SEMA6D	220	277	300	786	640	725	491	602	411	218	282	301	795	664	694	446	585	414	488.65	267	718	482	1.804	0.851	0.000205508	0.0047205	0.0202	0.0488	0.035	0.035	TRUE	0.2742
ENSGALG00000026940	TTYH2	177	345	300	423	399	338	524	497	526	175	351	301	428	414	324	476	483	529	386.73	276	389	496	1.799	0.847	0.00175288	0.0237103	0.045	0.0543	0.05	0.05	TRUE	0.7637
ENSGALG00000026559	SNRNP25	572	592	557	861	586	677	970	1005	1240	566	602	559	870	608	648	881	976	1248	773.26	576	709	1035	1.797	0.846	8.32792e-05	0.00229944	0.023	0.041	0.0319	0.0319	TRUE	0.313
ENSGALG00000005696	ABHD6	2904	3811	2705	5263	5597	5650	5016	6902	5676	2875	3877	2716	5320	5808	5410	4554	6705	5713	4775.22	3156	5513	5657	1.793	0.842	1.85458e-05	0.000642751	0.0257	0.0299	0.0276	0.0276	TRUE	0.1481
ENSGALG00000029135	YEATS4	253	220	294	341	334	384	524	454	458	250	224	295	345	347	368	476	441	461	356.23	256	353	459	1.791	0.84	6.7969e-05	0.0019523	0.003	0.0566	0.0291	0.0291	TRUE	0.1294
ENSGALG00000040787	FAM193B	428	558	532	825	899	588	928	1021	888	424	568	534	834	933	563	842	992	894	731.49	509	777	909	1.788	0.839	0.000255551	0.00555471	0.0306	0.0418	0.0364	0.0364	TRUE	0.4596
ENSGALG00000012760	WASHC3	564	593	441	833	976	1021	1218	981	803	558	603	443	842	1013	978	1106	953	808	811.53	535	944	956	1.787	0.838	4.83027e-05	0.00146065	0.0171	0.0404	0.0292	0.0292	TRUE	0.1129
ENSGALG00000009839	PPIG	1396	1259	1528	2011	1534	1649	2520	2892	2384	1382	1281	1534	2033	1592	1579	2288	2809	2399	1877.45	1399	1735	2499	1.786	0.837	3.23023e-06	0.000158731	0.0133	0.0332	0.0227	0.0227	TRUE	0.1823
ENSGALG00000030095	AP5S1	327	308	376	318	482	387	540	549	780	324	313	377	321	500	371	490	533	785	446.14	338	397	603	1.782	0.834	0.00124236	0.0186206	0.0411	0.0508	0.0458	0.0458	TRUE	0.5473
ENSGALG00000008780	CTBS	1520	1671	1963	2668	2587	2229	3080	3376	3127	1505	1700	1971	2697	2684	2134	2796	3280	3147	2434.91	1725	2505	3074	1.782	0.834	2.878e-06	0.000145583	0.0132	0.032	0.0224	0.0224	TRUE	0.1359
ENSGALG00000007513	FAM207A	400	440	520	547	538	562	592	1031	879	396	448	522	553	558	538	537	1002	885	604.3	455	550	808	1.774	0.827	0.000784808	0.0132442	0.0391	0.0448	0.042	0.042	TRUE	0.3705
ENSGALG00000013867	PTPN2	526	797	665	1023	500	710	1280	1070	1333	521	811	668	1034	519	680	1162	1039	1342	863.9	667	744	1181	1.772	0.826	0.00172027	0.0233885	0.0613	0.0396	0.0488	0.0488	TRUE	0.5335
ENSGALG00000001369	ensembl	4459	4424	5206	9854	9041	5973	6517	9787	9485	4414	4501	5226	9961	9382	5719	5917	9508	9546	7130.41	4714	8354	8324	1.766	0.82	0.000562761	0.0102557	0.0489	0.0292	0.0406	0.0406	TRUE	0.6201
ENSGALG00000054505	ensembl	317	498	407	634	532	453	628	946	672	314	507	409	641	552	434	570	919	676	557.91	410	542	722	1.762	0.817	0.00180087	0.0240564	0.0483	0.0462	0.0475	0.0475	TRUE	0.2539
ENSGALG00000016595	TRIM35	343	438	458	643	712	414	816	790	680	340	446	460	650	739	396	741	767	684	580.31	415	595	731	1.761	0.817	0.00114847	0.0176036	0.0415	0.0455	0.0436	0.0436	TRUE	0.5859
ENSGALG00000016883	DOCK9	406	425	385	687	552	890	876	614	753	402	432	387	694	573	852	795	596	758	609.98	407	706	716	1.761	0.816	0.000186861	0.00441755	0.0206	0.0446	0.0325	0.0325	TRUE	0.1315
ENSGALG00000008493	METTL21A	437	626	441	1007	886	709	806	1056	895	433	637	443	1018	919	679	732	1026	901	754.09	504	872	886	1.758	0.814	0.000688262	0.0120023	0.0378	0.0414	0.0399	0.0399	TRUE	0.3054
ENSGALG00000011221	GPAT3	168	273	216	491	413	431	544	358	311	166	278	217	496	429	413	494	348	313	350.35	220	446	385	1.748	0.806	0.00288519	0.0332812	0.0407	0.0571	0.0492	0.0492	TRUE	0.474
ENSGALG00000031996	ensembl	615	736	597	742	1058	546	1239	1258	1061	609	749	599	750	1098	523	1125	1222	1068	860.27	652	790	1138	1.745	0.803	0.00143256	0.0206826	0.05	0.0397	0.0446	0.0446	TRUE	0.2657
ENSGALG00000029480	TMEM138	253	236	228	295	341	323	392	379	528	250	240	229	298	354	309	356	368	531	326.25	240	320	418	1.744	0.803	0.000855958	0.0140539	0.0187	0.0593	0.0385	0.0385	TRUE	0.4285
ENSGALG00000015415	HACE1	355	496	335	789	483	662	764	847	560	351	505	336	798	501	634	694	823	564	578.34	397	644	694	1.745	0.803	0.00166655	0.0231026	0.0449	0.0455	0.0451	0.0451	TRUE	0.1679
ENSGALG00000038721	MAP1LC3A	1718	3583	1992	4100	2618	3265	4439	4667	4217	1701	3645	2000	4145	2717	3126	4030	4534	4244	3349.02	2449	3329	4269	1.744	0.802	0.00202948	0.0262193	0.0779	0.0308	0.0484	0.0484	TRUE	1.4774
ENSGALG00000030776	METTL7A	6243	5876	6509	10474	8483	7691	10858	11570	11366	6180	5978	6534	10588	8803	7364	9858	11240	11440	8664.89	6231	8918	10846	1.741	0.8	2.90604e-06	0.000146462	0.0135	0.0289	0.0209	0.0209	TRUE	0.1559
ENSGALG00000008409	GSTO1	755	762	1001	1251	1470	1627	971	1436	2106	747	775	1005	1265	1525	1558	882	1395	2120	1252.39	842	1449	1466	1.739	0.798	0.00339163	0.0373622	0.0723	0.0359	0.0526	0.0526	TRUE	0.1454
ENSGALG00000017019	WDFY2	728	1071	996	1701	1709	1504	1536	2020	1511	721	1090	1000	1720	1773	1440	1394	1962	1521	1402.3	937	1644	1626	1.736	0.796	0.000198711	0.00461055	0.0281	0.0351	0.0321	0.0321	TRUE	0.3241
ENSGALG00000013372	IL7R	279	556	474	876	720	919	708	984	682	276	566	476	886	747	880	643	956	686	679.49	439	838	762	1.734	0.794	0.00304499	0.0346534	0.0588	0.0429	0.05	0.05	TRUE	0.8159
ENSGALG00000034124	NLRPL	190	180	185	308	277	230	354	329	321	188	183	186	311	287	220	321	320	323	260	186	273	321	1.731	0.792	0.000826541	0.0136687	0.0072	0.0673	0.0362	0.0362	TRUE	0.2159
ENSGALG00000014662	RBP5	659	368	558	743	566	495	984	1044	819	652	374	560	751	587	474	893	1014	824	681.24	529	604	910	1.721	0.784	0.00178364	0.0239611	0.043	0.0428	0.0439	0.0439	TRUE	0.3747
ENSGALG00000006283	THAP4	630	740	739	1217	1422	1127	1064	1446	1268	624	753	742	1230	1476	1079	966	1405	1276	1061.13	706	1262	1216	1.721	0.784	0.000175818	0.00421443	0.0218	0.0374	0.0303	0.0303	TRUE	0.2564
ENSGALG00000002194	MRPL38	1173	1303	1202	1743	1573	1751	2691	1874	2082	1161	1326	1207	1762	1632	1677	2443	1821	2095	1680.37	1231	1690	2120	1.722	0.784	4.48234e-06	0.000202834	0.0084	0.0338	0.0204	0.0204	TRUE	0.107
ENSGALG00000053194	ensembl	605	630	562	947	879	981	1047	994	1180	599	641	564	957	912	939	951	966	1188	857.39	601	936	1035	1.72	0.783	1.04497e-05	0.000393911	0.0059	0.0397	0.0214	0.0214	TRUE	0.1333
ENSGALG00000010649	CNST	338	445	494	746	447	724	911	621	773	335	453	496	754	464	693	827	603	778	600.31	428	637	736	1.721	0.783	0.0017641	0.0237811	0.0417	0.0449	0.0434	0.0434	TRUE	0.4433
ENSGALG00000033956	SFXN1	1561	1499	1386	1927	2065	2335	2172	2062	3657	1545	1525	1391	1948	2143	2236	1972	2003	3681	2049.32	1487	2109	2552	1.716	0.779	0.000894597	0.0145494	0.0508	0.0327	0.0391	0.0391	TRUE	1.2106
ENSGALG00000002954	MBTD1	1112	1790	1192	2891	1747	2398	2297	2698	2343	1101	1821	1197	2923	1813	2296	2085	2621	2358	2023.82	1373	2344	2355	1.715	0.779	0.000954416	0.0151988	0.0494	0.0328	0.0395	0.0395	TRUE	0.2286
ENSGALG00000041086	MRPL15	569	537	534	785	911	748	845	1054	1022	563	546	536	794	945	716	767	1024	1029	768.93	548	818	940	1.713	0.777	0.000109428	0.00287881	0.015	0.0411	0.0276	0.0276	TRUE	0.2066
ENSGALG00000000908	ADAT1	313	332	342	581	518	498	491	698	565	310	338	343	587	538	477	446	678	569	476.12	330	534	564	1.708	0.772	0.000511666	0.00957321	0.0177	0.0493	0.0332	0.0332	TRUE	0.1031
ENSGALG00000012696	RANBP9	554	718	428	912	633	764	955	1198	878	548	730	430	922	657	732	867	1164	884	770.37	569	770	972	1.706	0.771	0.00149148	0.0213986	0.0419	0.0411	0.041	0.041	TRUE	0.4077
ENSGALG00000036466	ensembl	787	1119	795	2049	1589	2282	1893	1411	1530	779	1138	798	2071	1649	2185	1719	1371	1540	1472.22	905	1968	1543	1.705	0.77	0.000221659	0.00499969	0.0266	0.0347	0.0304	0.0304	TRUE	0.4034
ENSGALG00000002688	NME4	37272	27534	30545	37812	46563	30427	43750	60130	64458	36895	28012	30664	38224	48317	29134	39719	58413	64875	41583.8	31857	38558	54336	1.706	0.77	0.000704014	0.0121567	0.0467	0.028	0.0372	0.0372	TRUE	0.1856
ENSGALG00000002277	KLHL24	465	808	496	980	744	1084	1089	954	1107	460	822	498	991	772	1038	989	927	1114	845.61	593	934	1010	1.702	0.767	0.00165457	0.0230184	0.0462	0.0399	0.0415	0.0415	TRUE	0.8891
ENSGALG00000035029	ensembl	471	521	453	709	598	472	816	940	803	466	530	455	717	621	452	741	913	808	633.6	484	597	821	1.697	0.763	0.000512093	0.00957321	0.0222	0.044	0.0331	0.0331	TRUE	0.3126
ENSGALG00000011340	ZRANB2	699	928	776	1453	1209	1386	1483	1507	1279	692	944	779	1469	1255	1327	1346	1464	1287	1173.68	805	1350	1366	1.697	0.763	2.84162e-05	0.000922119	0.0107	0.0365	0.023	0.023	TRUE	0.1808
ENSGALG00000003799	USP4	1588	1777	1730	3171	2818	3789	3509	2693	2862	1572	1808	1737	3206	2924	3628	3186	2616	2881	2617.4	1706	3253	2894	1.697	0.763	3.7762e-06	0.000181034	0.0082	0.0317	0.0192	0.0192	TRUE	0.0827
ENSGALG00000036125	SHE	1025	1071	1107	1037	1224	712	1951	1510	2168	1015	1090	1111	1048	1270	682	1771	1467	2182	1292.87	1072	1000	1807	1.686	0.753	0.00150953	0.0216125	0.0421	0.0357	0.0399	0.0399	TRUE	0.224
ENSGALG00000005456	SDR42E1	353	721	633	917	811	812	851	1039	1104	349	734	635	927	842	777	773	1009	1111	795.28	573	849	964	1.684	0.751	0.00440109	0.0451563	0.0588	0.0407	0.0488	0.0488	TRUE	0.9116
ENSGALG00000020939	SLC35C2	1629	2510	2326	5118	2821	3179	3479	4382	3498	1613	2554	2335	5174	2927	3044	3158	4257	3521	3175.79	2167	3715	3645	1.682	0.75	0.00253768	0.0305604	0.0632	0.031	0.0442	0.0442	TRUE	0.9572
ENSGALG00000007503	KMO	2668	3484	3358	6235	6144	4847	4238	5798	6543	2641	3544	3371	6303	6375	4641	3847	5632	6585	4771.26	3185	5773	5355	1.681	0.749	0.000779996	0.0131842	0.0393	0.0299	0.0356	0.0356	TRUE	0.2437
ENSGALG00000030677	ABCG2	1274	1792	1444	3129	2980	3604	3068	2204	2652	1261	1823	1450	3163	3092	3451	2785	2141	2669	2426.18	1511	3235	2532	1.675	0.745	8.09523e-05	0.0022547	0.0185	0.032	0.0252	0.0252	TRUE	0.2616
ENSGALG00000001428	EFHD1	1618	2388	1812	2895	2105	2647	4036	3364	2851	1602	2429	1819	2927	2184	2535	3664	3268	2869	2588.56	1950	2549	3267	1.676	0.745	0.000249456	0.0054567	0.0275	0.0317	0.0294	0.0294	TRUE	0.3153
ENSGALG00000043756	PEX11G	875	1035	1039	1506	1568	1928	1492	1304	2299	866	1053	1043	1522	1627	1846	1355	1267	2314	1432.54	987	1665	1645	1.666	0.736	0.00179954	0.0240564	0.0475	0.0349	0.0393	0.0393	TRUE	1.017
ENSGALG00000016094	SFXN5	184	151	154	266	305	339	303	278	270	182	154	155	269	316	325	275	270	272	246.36	164	303	272	1.666	0.736	0.00164648	0.0229756	0.0021	0.0695	0.0346	0.0346	TRUE	0.0743
ENSGALG00000048399	ensembl	746	914	1065	1303	1211	816	1445	1490	1780	738	930	1069	1317	1257	781	1312	1447	1792	1182.61	912	1118	1517	1.662	0.733	0.00214992	0.027415	0.0415	0.0364	0.0403	0.0403	TRUE	0.5565
ENSGALG00000007697	OGA	855	1557	1265	2010	2058	2025	2123	2357	1911	846	1584	1270	2032	2136	1939	1927	2290	1923	1771.91	1233	2036	2047	1.66	0.731	0.000912211	0.0147186	0.0334	0.0335	0.0344	0.0344	TRUE	0.3829
ENSGALG00000009448	IFRD1	3137	3494	2597	4226	3022	4453	6178	4168	5672	3105	3555	2607	4272	3136	4264	5609	4049	5709	4033.91	3089	3891	5122	1.658	0.73	0.000367737	0.00749818	0.0279	0.0303	0.03	0.03	TRUE	0.273
ENSGALG00000006979	SPPL3	309	431	384	652	498	493	546	770	626	306	438	385	659	517	472	496	748	630	516.84	376	549	625	1.658	0.73	0.00269104	0.0317796	0.0316	0.0476	0.0405	0.0405	TRUE	0.1009
ENSGALG00000031693	KCNB2	329	262	345	838	585	911	465	518	620	326	267	346	847	607	872	422	503	624	534.93	313	775	516	1.65	0.723	0.00250846	0.0304289	0.03	0.047	0.0387	0.0387	TRUE	0.2544
ENSGALG00000028937	TIMM13	1076	1146	1006	1390	1455	1331	1492	1808	2218	1065	1166	1010	1405	1510	1274	1355	1756	2232	1419.29	1080	1396	1781	1.648	0.721	0.000443198	0.00856455	0.0234	0.035	0.0296	0.0296	TRUE	0.0982
ENSGALG00000003029	PLPP6	426	472	536	598	733	809	632	782	1030	422	480	538	605	761	775	574	760	1037	661.09	480	714	790	1.646	0.719	0.00318176	0.0357954	0.0373	0.0433	0.0411	0.0411	TRUE	0.1512
ENSGALG00000037332	IGFBP7	3203	4494	2730	3238	2405	2337	5394	5163	7262	3171	4572	2741	3273	2496	2238	4897	5016	7309	3967.94	3495	2669	5741	1.643	0.716	0.00264696	0.0314776	0.0569	0.0303	0.0407	0.0407	TRUE	0.59
ENSGALG00000042679	RETREG1	526	784	519	1253	1148	1165	1220	883	1042	521	798	521	1267	1191	1115	1108	858	1049	936.32	613	1191	1005	1.639	0.713	0.0010361	0.0162289	0.0279	0.0387	0.0327	0.0327	TRUE	0.5432
ENSGALG00000003781	SUN1	618	901	983	1400	1190	1319	1529	1555	1212	612	917	987	1415	1235	1263	1388	1511	1220	1171.87	839	1304	1373	1.638	0.712	0.000714195	0.0122526	0.0231	0.0365	0.0309	0.0309	TRUE	0.444
ENSGALG00000028810	CHCHD10	7534	8520	7844	8755	8974	8139	11337	12872	16328	7458	8668	7875	8851	9312	7793	10292	12505	16434	9909.61	8000	8652	13077	1.635	0.709	0.000192318	0.00450018	0.0234	0.0288	0.0259	0.0259	TRUE	0.1621
ENSGALG00000008469	ensembl	953	1115	1239	2174	1621	1488	2220	1756	1692	943	1134	1244	2198	1682	1425	2015	1706	1703	1561.15	1107	1768	1808	1.633	0.708	0.000578272	0.0104228	0.0251	0.0343	0.0298	0.0298	TRUE	0.2666
ENSGALG00000005867	43532	308	460	289	520	398	374	638	626	543	305	468	290	526	413	358	579	608	547	454.85	354	432	578	1.631	0.706	0.00472625	0.0473278	0.0364	0.0503	0.0428	0.0428	TRUE	0.5995
ENSGALG00000015478	USP45	504	461	638	973	867	840	933	964	826	499	469	640	984	900	804	847	936	831	767.87	536	896	871	1.626	0.701	0.000353887	0.00725881	0.0124	0.0411	0.0263	0.0263	TRUE	0.2262
ENSGALG00000054306	SRXN1	491	387	606	478	451	529	859	967	687	486	394	608	483	468	507	780	939	691	595.17	496	486	803	1.62	0.696	0.00168369	0.02315	0.0217	0.045	0.0338	0.0338	TRUE	0.2592
ENSGALG00000007549	VAPB	1168	1272	1331	1728	1705	1701	2040	2184	2142	1156	1294	1336	1747	1769	1629	1852	2122	2156	1673.42	1262	1715	2043	1.619	0.695	1.15829e-05	0.000430728	0.0042	0.0339	0.0175	0.0175	TRUE	0.0542
ENSGALG00000035804	SQSTM1	3672	4575	5378	6724	5966	5353	9259	7199	6618	3635	4654	5399	6797	6191	5125	8406	6993	6661	5984.67	4563	6038	7353	1.612	0.689	0.000397125	0.00794192	0.0241	0.0294	0.0271	0.0271	TRUE	0.2571
ENSGALG00000011175	TMEM150C	675	1191	1007	1651	1412	1825	1371	1873	1582	668	1212	1011	1669	1465	1747	1245	1820	1592	1380.98	964	1627	1552	1.611	0.688	0.00335339	0.0370299	0.0402	0.0352	0.0388	0.0388	TRUE	0.423
ENSGALG00000033204	PQLC2	532	755	466	739	702	684	1293	874	807	527	768	468	747	728	655	1174	849	812	747.57	588	710	945	1.609	0.686	0.00385818	0.0411829	0.0387	0.0415	0.0393	0.0393	TRUE	0.5657
ENSGALG00000021117	RNF7	899	1128	851	1148	1045	1309	1348	1857	1606	890	1148	854	1161	1084	1253	1224	1804	1616	1226.03	964	1166	1548	1.606	0.683	0.000844268	0.0138785	0.0219	0.0361	0.0294	0.0294	TRUE	0.2311
ENSGALG00000044536	WDR13	818	1047	711	1112	898	746	1502	1295	1518	810	1065	714	1124	932	714	1364	1258	1528	1056.49	863	923	1383	1.603	0.681	0.00240697	0.0296751	0.0329	0.0375	0.0353	0.0353	TRUE	0.2025
ENSGALG00000016724	RGN	13220	14386	12013	21944	21659	17001	22911	22096	21217	13086	14636	12060	22183	22475	16278	20800	21465	21354	18259.8	13261	20312	21206	1.599	0.677	6.67921e-05	0.00193066	0.0131	0.0283	0.0207	0.0207	TRUE	0.2462
ENSGALG00000043672	STAB1	2591	3255	2408	3369	2403	1968	4445	4517	4797	2565	3311	2417	3406	2494	1884	4035	4388	4828	3258.76	2764	2595	4417	1.598	0.676	0.00237998	0.0294294	0.0413	0.0309	0.0354	0.0354	TRUE	0.3425
ENSGALG00000015815	RMND5A	1007	1367	1028	1511	1354	1482	1973	1961	1743	997	1391	1032	1527	1405	1419	1791	1905	1754	1469.06	1140	1450	1817	1.594	0.673	0.000195182	0.00455171	0.0125	0.0347	0.0228	0.0228	TRUE	0.296
ENSGALG00000034289	SLC41A3	1349	2109	1523	2741	2833	2066	2906	2312	3075	1335	2146	1529	2771	2940	1978	2638	2246	3095	2297.54	1670	2563	2660	1.593	0.671	0.00324219	0.0361545	0.0426	0.0322	0.037	0.037	TRUE	0.34
ENSGALG00000027907	NR2F1	457	626	528	719	698	539	945	921	791	452	637	530	727	724	516	858	895	796	681.7	540	656	850	1.574	0.655	0.00245197	0.0299615	0.02	0.0428	0.0322	0.0322	TRUE	0.2742
ENSGALG00000011715	HSPA2	1721	1464	1366	1253	932	1213	2185	2941	2329	1704	1489	1371	1267	967	1161	1984	2857	2344	1682.7	1521	1132	2395	1.574	0.654	0.00086199	0.0141192	0.0203	0.0338	0.0273	0.0273	TRUE	0.0997
ENSGALG00000034115	DUS1L	497	494	384	609	613	781	790	686	778	492	503	385	616	636	748	717	666	783	616.25	460	667	722	1.57	0.651	0.00113939	0.0175161	0.0108	0.0444	0.0271	0.0271	TRUE	0.1555
ENSGALG00000010081	SH3D19	1121	1362	1181	2076	1930	2161	2079	2215	1726	1110	1386	1186	2099	2003	2069	1887	2152	1737	1736.42	1227	2057	1925	1.569	0.65	0.000111148	0.00291662	0.0077	0.0337	0.0197	0.0197	TRUE	0.1023
ENSGALG00000010785	ACOT11	1000	1233	1035	1643	2302	1558	1906	1758	1695	990	1254	1039	1661	2389	1492	1730	1708	1706	1552.1	1094	1847	1715	1.567	0.648	0.00171707	0.0233683	0.0267	0.0344	0.03	0.03	TRUE	0.5297
ENSGALG00000001988	TXNRD2	509	540	622	926	978	874	880	1047	806	504	549	624	936	1015	837	799	1017	811	788.08	559	929	876	1.566	0.647	0.000876514	0.014306	0.0116	0.0408	0.0258	0.0258	TRUE	0.1584
ENSGALG00000017249	PCF11	1208	1512	1259	2244	1951	1646	2334	2287	1895	1196	1538	1264	2268	2025	1576	2119	2222	1907	1790.54	1333	1956	2083	1.563	0.644	0.000786921	0.0132524	0.018	0.0335	0.0259	0.0259	TRUE	0.2336
ENSGALG00000016231	DDX3X	11157	10490	11235	14751	12592	16446	17307	18972	17225	11044	10672	11279	14912	13066	15747	15712	18430	17336	14244.4	10998	14575	17159	1.56	0.642	1.27077e-05	0.000466255	0.0052	0.0284	0.0155	0.0155	TRUE	0.0668
ENSGALG00000023950	CR1L	862	695	704	1039	943	684	1309	1212	1163	853	707	707	1050	979	655	1188	1177	1171	943.02	756	895	1179	1.56	0.641	0.00235764	0.029383	0.0232	0.0386	0.031	0.031	TRUE	0.4378
ENSGALG00000014976	GATA6	2114	2356	2253	3523	3692	2989	4137	3198	3593	2093	2397	2262	3561	3831	2862	3756	3107	3616	3053.84	2251	3418	3493	1.552	0.634	0.00023209	0.0051464	0.0113	0.0311	0.021	0.021	TRUE	0.1644
ENSGALG00000007619	UBALD1	506	516	482	731	692	578	961	685	800	501	525	484	739	718	553	872	665	805	651.47	503	670	781	1.552	0.634	0.00179899	0.0240564	0.0138	0.0435	0.0281	0.0281	TRUE	0.1836
ENSGALG00000015483	PNISR	1435	2019	1786	2493	1957	1951	2534	3387	2550	1420	2054	1793	2520	2031	1868	2301	3290	2566	2204.87	1756	2140	2719	1.549	0.631	0.00266899	0.0315906	0.0305	0.0324	0.0313	0.0313	TRUE	0.2734
ENSGALG00000008238	MED13L	649	654	828	1387	1226	1238	1447	1018	984	642	665	831	1402	1272	1185	1314	989	990	1032.41	713	1286	1098	1.54	0.623	0.00169961	0.0232668	0.0175	0.0377	0.0272	0.0272	TRUE	0.2375
ENSGALG00000014978	IQGAP2	2253	2905	2375	3760	4212	3928	3687	4499	3900	2230	2955	2384	3801	4371	3761	3347	4371	3925	3460.64	2523	3978	3881	1.538	0.621	0.00051712	0.00965196	0.0155	0.0307	0.0227	0.0227	TRUE	0.1814
ENSGALG00000003861	ensembl	770	760	829	1556	1303	1421	1362	1133	1294	762	773	832	1573	1352	1361	1237	1101	1302	1143.65	789	1429	1213	1.537	0.62	0.000223814	0.0050318	0.005	0.0367	0.0193	0.0193	TRUE	0.0627
ENSGALG00000005299	ANXA7	528	484	614	918	822	788	993	776	836	523	492	616	928	853	755	902	754	841	740.41	544	845	832	1.53	0.614	0.00128265	0.0190377	0.0088	0.0416	0.0247	0.0247	TRUE	0.1064
ENSGALG00000016555	HADHB	12727	13762	13787	19199	17809	19756	25184	17929	20836	12598	14001	13841	19408	18480	18916	22863	17417	20971	17610.7	13480	18935	20417	1.515	0.599	9.55028e-05	0.00255014	0.0073	0.0283	0.0169	0.0169	TRUE	0.1348
ENSGALG00000006599	ZMYND11	1151	1488	1200	2233	1936	1974	1914	2029	2083	1139	1514	1205	2257	2009	1890	1738	1971	2096	1757.72	1286	2052	1935	1.505	0.59	0.00105885	0.0165554	0.0129	0.0336	0.0227	0.0227	TRUE	0.1924
ENSGALG00000012269	ensembl	475	511	532	606	764	596	730	783	858	470	520	534	613	793	571	663	761	864	643.02	508	659	763	1.5	0.585	0.0049338	0.0489883	0.0155	0.0437	0.0296	0.0296	TRUE	0.2187
ENSGALG00000033054	RMC1	760	1044	835	1346	1401	1400	1392	1316	1418	752	1062	838	1361	1454	1340	1264	1278	1427	1197.44	884	1385	1323	1.496	0.581	0.00154504	0.0218481	0.0118	0.0363	0.0234	0.0234	TRUE	0.2458
ENSGALG00000016271	PTP4A1	1681	1968	1625	2292	2639	2377	2643	2894	2696	1664	2002	1631	2317	2738	2276	2399	2811	2713	2283.69	1766	2444	2641	1.496	0.581	0.000597754	0.010709	0.0097	0.0322	0.0202	0.0202	TRUE	0.1103
ENSGALG00000045514	PEX6	730	878	759	1097	1188	1173	1147	1306	1234	723	893	762	1109	1233	1123	1041	1269	1242	1043.86	793	1155	1184	1.494	0.579	0.00115705	0.0176416	0.0076	0.0376	0.0218	0.0218	TRUE	0.0976
ENSGALG00000035260	RBM14	610	631	667	790	828	763	939	919	1017	604	642	670	799	859	731	852	893	1024	785.84	639	796	923	1.445	0.531	0.00277434	0.0324743	0.0051	0.0408	0.0214	0.0214	TRUE	0.0722

## Sheet: UP_GO
Term	Overlap	P-value	Adjusted P-value	Old P-value	Old Adjusted P-value	Z-score	Combined Score	Genes
cellular response to oxidative stress (GO:0034599)	10/116	1.60725e-05	0.0211139	3.62218e-05	0.0592951	-2.03569	22.4708	SRXN1;GPX3;TXNRD2;ATP13A2;MPV17;VRK2;PPARGC1A;EGFR;SLC25A24;ARNTL
protein localization to cilium (GO:0061512)	5/23	2.57959e-05	0.0211139	7.50387e-05	0.0614192	-1.62462	17.1646	BBS2;ARL6;IFT140;TTC21B;BBS4
triglyceride-rich lipoprotein particle remodeling (GO:0034370)	4/14	5.46795e-05	0.0298368	0.00016736	0.091323	-2.20667	21.6563	CETP;LPL;APOC3;APOA1
melanosome transport (GO:0032402)	4/18	0.000158981	0.0454827	0.000380355	0.0930335	-3.11014	27.2036	BBS2;ARL6;RAB17;BBS4
pigment granule transport (GO:0051904)	4/18	0.000158981	0.0454827	0.000380355	0.0930335	-2.6972	23.5917	BBS2;ARL6;RAB17;BBS4
coenzyme metabolic process (GO:0006732)	6/52	0.000166705	0.0454827	0.000327387	0.0930335	-2.50026	21.7505	PANK1;FPGS;ACOT11;CROT;PPCDC;ACSF2
establishment of melanosome localization (GO:0032401)	4/19	0.000198872	0.0462356	0.000454653	0.0930335	-2.50649	21.3624	BBS2;ARL6;RAB17;BBS4
cilium assembly (GO:0060271)	14/289	0.000225953	0.0462356	0.000404333	0.0930335	-1.45349	12.2024	BBS2;ARL6;IFT140;IFT172;FBF1;RFX3;PTPDC1;TMEM138;TTC21B;CEP70;CEP162;RAB17;KIF3C;BBS4
melanosome localization (GO:0032400)	4/21	0.000299498	0.0499801	0.000633325	0.0942502	-2.49661	20.256	BBS2;ARL6;RAB17;BBS4
fatty acid metabolic process (GO:0006631)	8/107	0.000305315	0.0499801	0.000537573	0.0942502	-1.31917	10.6776	CPT1A;ACSL1;ACOX1;ACOT11;LPL;CROT;ACAA1;PPARGC1A
phospholipid transport (GO:0015914)	6/59	0.000336265	0.0500424	0.000608496	0.0942502	-1.47419	11.79	CETP;ATP8B3;ABCB1;APOC3;APOA1;ABCA12
very-low-density lipoprotein particle remodeling (GO:0034372)	3/10	0.000435794	0.0509568	0.00104368	0.122036	-2.70411	20.9253	CETP;LPL;APOA1
chylomicron remodeling (GO:0034371)	3/10	0.000435794	0.0509568	0.00104368	0.122036	-2.53712	19.6331	LPL;APOC3;APOA1
acylglycerol homeostasis (GO:0055090)	4/23	0.000432184	0.0509568	0.000856778	0.116879	-1.88491	14.6017	CETP;LPL;APOC3;APOA1
carnitine metabolic process (GO:0009437)	3/12	0.000780354	0.0851627	0.00162139	0.154946	-3.03063	21.6864	CPT1A;SLC22A5;CROT
phospholipid efflux (GO:0033700)	3/13	0.0010026	0.0926783	0.00197199	0.154946	-2.10615	14.5433	APOC3;APOA1;ABCA12
protein localization to organelle (GO:0033365)	7/98	0.000949469	0.0926783	0.00152706	0.154946	-1.83785	12.7907	BBS2;DDX3X;VAPA;ARL6;IFT140;TTC21B;BBS4
triglyceride homeostasis (GO:0070328)	4/29	0.00107568	0.0926783	0.00185251	0.154946	-1.70538	11.6559	CETP;LPL;APOC3;APOA1
cilium organization (GO:0044782)	10/193	0.00105584	0.0926783	0.00168045	0.154946	-1.3815	9.46797	BBS2;ARL6;TMEM138;IFT172;FBF1;RFX3;CEP162;RAB17;BBS4;PTPDC1
regulation of lipid metabolic process (GO:0019216)	7/101	0.0011339	0.0928095	0.0017965	0.154946	-1.27555	8.6509	CPT1A;ACSL1;ACOX1;APOC3;APOA1;NPAS2;BBS4
alpha-linolenic acid metabolic process (GO:0036109)	3/14	0.00126112	0.0938387	0.00236631	0.154946	-2.61244	17.44	ACSL1;ACOX1;ACAA1
fatty acid oxidation (GO:0019395)	5/51	0.00125339	0.0938387	0.00202395	0.154946	-1.80267	12.0453	HADHB;ACOX1;CROT;ACAA1;PPARGC1A
acylglycerol catabolic process (GO:0046464)	4/31	0.00139003	0.0977142	0.00231168	0.154946	-1.95985	12.8927	LPL;APOC3;APOA1;ABHD6
triglyceride metabolic process (GO:0006641)	5/53	0.00149228	0.0977142	0.00236567	0.154946	-1.42872	9.29731	CETP;LPL;APOC3;APOA1;GPAT3
mitochondrion organization (GO:0007005)	9/168	0.00147669	0.0977142	0.00228913	0.154946	-1.17923	7.68618	PID1;BCL2A1;BIK;TIMM9;TIMM13;CHCHD10;MPV17;TFB1M;PPARGC1A
plasma membrane bounded cell projection assembly (GO:0120031)	11/242	0.00173764	0.109404	0.00268457	0.169024	-1.75621	11.1611	BBS2;ARL6;TMEM138;IFT172;FBF1;RFX3;CEP162;RAB17;BBS4;PTPDC1;MYLK
fatty acid beta-oxidation using acyl-CoA oxidase (GO:0033540)	3/16	0.00189515	0.110799	0.003293	0.185884	-2.50681	15.7138	ACOX1;CROT;ACAA1
selective autophagy (GO:0061912)	3/16	0.00189515	0.110799	0.003293	0.185884	-2.20964	13.851	STBD1;SQSTM1;RETREG1
establishment of protein localization to membrane (GO:0090150)	6/84	0.00218144	0.123139	0.0032901	0.185884	-1.32354	8.11037	BBS2;MACF1;ARL6;ZDHHC12;ZDHHC23;EGFR
high-density lipoprotein particle remodeling (GO:0034375)	3/18	0.00269751	0.138547	0.00441408	0.225808	-2.04896	12.1204	CETP;APOC3;APOA1
reverse cholesterol transport (GO:0043691)	3/18	0.00269751	0.138547	0.00441408	0.225808	-2.01895	11.9429	CETP;APOC3;APOA1
acylglycerol metabolic process (GO:0006639)	4/37	0.0027083	0.138547	0.00414747	0.225808	-1.6258	9.61079	CETP;LPL;APOC3;ABHD6
anion homeostasis (GO:0055081)	3/19	0.00316601	0.15478	0.00505099	0.24319	-2.08031	11.9728	CETP;PQLC2;APOA1
diterpenoid metabolic process (GO:0016101)	5/63	0.00321473	0.15478	0.00472844	0.234559	-1.39859	8.02792	SDC4;LPL;APOC3;APOA1;DHRS3
intraciliary transport involved in cilium assembly (GO:0035735)	4/41	0.00395218	0.184849	0.00580476	0.271497	-1.86511	10.3206	IFT140;TTC21B;IFT172;KIF3C
regulation of lipoprotein lipase activity (GO:0051004)	3/21	0.00424504	0.193031	0.00648353	0.294821	-2.28426	12.4767	LPL;APOC3;APOA1
chitin metabolic process (GO:0006030)	2/8	0.00658336	0.207249	0.0106522	0.305924	-3.12861	15.7157	CHID1;CTBS
positive regulation of ATP biosynthetic process (GO:2001171)	2/7	0.00498958	0.207249	0.00861253	0.305924	-2.70591	14.3424	PID1;PPARGC1A
negative regulation of platelet-derived growth factor receptor-beta signaling pathway (GO:2000587)	2/8	0.00658336	0.207249	0.0106522	0.305924	-2.76258	13.877	PDGFA;PTPN2
establishment of protein localization to peroxisome (GO:0072663)	2/8	0.00658336	0.207249	0.0106522	0.305924	-2.72629	13.6947	ZFAND6;PEX6
cellular ion homeostasis (GO:0006873)	2/8	0.00658336	0.207249	0.0106522	0.305924	-2.69576	13.5414	ATP13A2;SLC4A1
chitin catabolic process (GO:0006032)	2/8	0.00658336	0.207249	0.0106522	0.305924	-2.67119	13.4179	CHID1;CTBS
regulation of Cdc42 protein signal transduction (GO:0032489)	2/8	0.00658336	0.207249	0.0106522	0.305924	-2.62023	13.162	APOC3;APOA1
protein import into mitochondrial inner membrane (GO:0045039)	2/8	0.00658336	0.207249	0.0106522	0.305924	-2.60384	13.0796	TIMM9;TIMM13
positive regulation of lamellipodium morphogenesis (GO:2000394)	2/8	0.00658336	0.207249	0.0106522	0.305924	-2.58301	12.975	VIL1;ENPP2
cholesterol efflux (GO:0033344)	3/24	0.00623784	0.207249	0.00904435	0.305924	-1.90161	9.6547	APOC3;APOA1;ABCG2
cholesterol transport (GO:0030301)	4/45	0.00553445	0.207249	0.0078533	0.305924	-1.75236	9.1066	CETP;APOC3;APOA1;ABCG2
triglyceride catabolic process (GO:0019433)	3/23	0.00552214	0.207249	0.00813462	0.305924	-1.73178	9.00353	LPL;APOC3;APOA1
xenobiotic catabolic process (GO:0042178)	2/8	0.00658336	0.207249	0.0106522	0.305924	-1.70486	8.56386	GSTO1;ACAA1
protein targeting (GO:0006605)	7/134	0.00557064	0.207249	0.00781384	0.305924	-1.59161	8.26084	ARL6;ZFAND6;TIMM9;PEX6;TIMM13;ZDHHC12;ZDHHC23
intraciliary transport (GO:0042073)	4/47	0.00646404	0.207249	0.00903513	0.305924	-1.63751	8.25553	IFT140;TTC21B;IFT172;KIF3C
regulation of cell migration (GO:0030334)	12/317	0.00488709	0.207249	0.00711559	0.305924	-1.23953	6.59571	PTP4A1;VIL1;MACF1;HACE1;IGFBP5;PLXNA2;ENPP2;PDGFA;DRD1;BCAR1;EGFR;MYLK
leptin-mediated signaling pathway (GO:0033210)	2/9	0.00837613	0.21095	0.0128823	0.314752	-3.62806	17.3507	BBS2;BBS4
negative regulation of appetite (GO:0032099)	2/9	0.00837613	0.21095	0.0128823	0.314752	-3.27283	15.6519	BBS2;BBS4
benzene-containing compound metabolic process (GO:0042537)	2/9	0.00837613	0.21095	0.0128823	0.314752	-3.12137	14.9275	KMO;ACAA1
peroxisomal transport (GO:0043574)	2/9	0.00837613	0.21095	0.0128823	0.314752	-2.88555	13.7998	ZFAND6;PEX6
phospholipid homeostasis (GO:0055091)	2/9	0.00837613	0.21095	0.0128823	0.314752	-2.6577	12.7101	CETP;APOA1
regulation of type B pancreatic cell development (GO:2000074)	2/9	0.00837613	0.21095	0.0128823	0.314752	-2.64921	12.6695	RFX3;ARNTL
regulation of ATP biosynthetic process (GO:2001169)	2/9	0.00837613	0.21095	0.0128823	0.314752	-2.58451	12.3601	PID1;PPARGC1A
regulation of epithelial cell migration (GO:0010632)	4/49	0.00749169	0.21095	0.0103273	0.305924	-1.86205	9.11278	VIL1;MACF1;ENPP2;PTPRG
negative regulation of insulin receptor signaling pathway (GO:0046627)	3/26	0.00782853	0.21095	0.0110359	0.311479	-1.80582	8.75817	PID1;GRB14;PTPN2
regulation of mitochondrion organization (GO:0010821)	4/49	0.00749169	0.21095	0.0103273	0.305924	-1.48841	7.28421	PID1;ATP13A2;PPARGC1A;SQSTM1
retinoid metabolic process (GO:0001523)	5/76	0.00715653	0.21095	0.00983002	0.305924	-1.46778	7.25045	SDC4;LPL;APOC3;APOA1;DHRS3
regulation of primary metabolic process (GO:0080090)	7/140	0.00703851	0.21095	0.0097146	0.305924	-1.16139	5.75625	CPT1A;ACSL1;ACOX1;APOA1;NPAS2;OAZ2;BBS4
organelle assembly (GO:0070925)	13/377	0.00744702	0.21095	0.0106421	0.305924	-1.15025	5.63617	BBS2;RBM14;DDX3X;ARL6;IFT172;FBF1;RFX3;PTPDC1;MAP1LC3A;TMEM138;CEP162;RAB17;BBS4
negative regulation of cellular response to insulin stimulus (GO:1900077)	3/27	0.00870524	0.212694	0.012119	0.314752	-1.7584	8.34157	PID1;GRB14;PTPN2
fatty acid beta-oxidation (GO:0006635)	4/51	0.00862145	0.212694	0.0117334	0.314752	-1.48936	7.07966	HADHB;ACOX1;CROT;ACAA1
L-ascorbic acid metabolic process (GO:0019852)	2/10	0.0103612	0.238892	0.0152963	0.347778	-2.80636	12.8242	GSTO1;RGN
columnar/cuboidal epithelial cell differentiation (GO:0002065)	2/10	0.0103612	0.238892	0.0152963	0.347778	-2.646	12.0914	GATA6;GATA5
Golgi vesicle budding (GO:0048194)	2/10	0.0103612	0.238892	0.0152963	0.347778	-2.57084	11.7479	VAPA;VAPB
regulation of platelet-derived growth factor receptor-beta signaling pathway (GO:2000586)	2/10	0.0103612	0.238892	0.0152963	0.347778	-2.30762	10.5451	PDGFA;PTPN2
negative regulation of cellular component organization (GO:0051129)	4/55	0.0112023	0.254697	0.0149009	0.347778	-1.46879	6.59729	DDX3X;APOC3;APOA1;HSPA2
glucosamine-containing compound catabolic process (GO:1901072)	2/11	0.0125321	0.256438	0.0178877	0.357476	-2.84647	12.466	CHID1;CTBS
regulation of triglyceride catabolic process (GO:0010896)	2/11	0.0125321	0.256438	0.0178877	0.357476	-2.62758	11.5074	APOC3;APOA1
intraciliary retrograde transport (GO:0035721)	2/11	0.0125321	0.256438	0.0178877	0.357476	-2.62693	11.5046	IFT140;TTC21B
chylomicron assembly (GO:0034378)	2/11	0.0125321	0.256438	0.0178877	0.357476	-2.61068	11.4334	APOC3;APOA1
coenzyme A metabolic process (GO:0015936)	2/11	0.0125321	0.256438	0.0178877	0.357476	-2.47666	10.8465	CROT;PPCDC
chaperone-mediated protein transport (GO:0072321)	2/11	0.0125321	0.256438	0.0178877	0.357476	-1.77586	7.77732	TIMM9;TIMM13
long-chain fatty acid metabolic process (GO:0001676)	4/56	0.011917	0.256438	0.015769	0.348837	-1.46711	6.49901	CPT1A;ACSL1;ACOX1;ACAA1
fat cell differentiation (GO:0045444)	4/56	0.011917	0.256438	0.015769	0.348837	-1.24583	5.51876	BBS2;TMEM120A;PPARGC1A;BBS4
organic substance transport (GO:0071702)	5/88	0.0130288	0.263311	0.0170975	0.357476	-1.25302	5.43883	CETP;SLC22A5;APOC3;NME4;ABCA12
brain morphogenesis (GO:0048854)	2/12	0.0148824	0.269504	0.0206502	0.363488	-2.6253	11.0461	BBS2;BBS4
regulation of lamellipodium morphogenesis (GO:2000392)	2/12	0.0148824	0.269504	0.0206502	0.363488	-2.19331	9.2285	VIL1;ENPP2
aminoglycan catabolic process (GO:0006026)	3/33	0.0151462	0.269504	0.0198668	0.363488	-1.97761	8.2862	CHID1;SDC4;CTBS
positive regulation of glucose metabolic process (GO:0010907)	2/12	0.0148824	0.269504	0.0206502	0.363488	-1.87522	7.89014	PPARGC1A;PTPN2
nucleobase-containing small molecule interconversion (GO:0015949)	3/32	0.0139296	0.269504	0.0184253	0.357476	-1.80177	7.70029	GLRX;NME4;NUDT13
mitochondrial transmembrane transport (GO:1990542)	3/33	0.0151462	0.269504	0.0198668	0.363488	-1.5703	6.57955	CPT1A;TIMM9;TIMM13
positive regulation of viral genome replication (GO:0045070)	3/32	0.0139296	0.269504	0.0184253	0.357476	-1.52927	6.53572	DDX3X;VAPA;VAPB
cholesterol homeostasis (GO:0042632)	4/59	0.0142342	0.269504	0.0185617	0.357476	-1.42666	6.06629	CETP;LPL;APOC3;APOA1
sterol homeostasis (GO:0055092)	4/59	0.0142342	0.269504	0.0185617	0.357476	-1.29151	5.49166	CETP;LPL;APOC3;APOA1
sterol metabolic process (GO:0016125)	4/60	0.0150655	0.269504	0.0195563	0.363488	-1.30191	5.46195	CETP;FAXDC2;APOA1;CYP17A1
organic anion transport (GO:0015711)	6/125	0.0147404	0.269504	0.0192591	0.363488	-1.11042	4.6828	CETP;SLC22A5;SLC35C2;SLCO2B1;SLC4A1;SLC25A24
lipid transport (GO:0006869)	5/92	0.0155472	0.273663	0.0201459	0.363488	-1.67212	6.96252	CETP;SLCO2B1;APOC3;NME4;ABCA12
cellular response to arsenic-containing substance (GO:0071243)	2/13	0.0174061	0.296566	0.0235777	0.393844	-2.599	10.5284	DDX3X;GSTO1
positive regulation of exocytosis (GO:0045921)	3/35	0.0177541	0.296566	0.0229315	0.391029	-2.09897	8.46125	SDC4;ATP13A2;UNC13D
apoptotic mitochondrial changes (GO:0008637)	3/35	0.0177541	0.296566	0.0229315	0.391029	-1.81681	7.32383	BCL2A1;BIK;BOK
establishment of protein localization to mitochondrial membrane (GO:0090151)	2/13	0.0174061	0.296566	0.0235777	0.393844	-1.58191	6.40823	TIMM9;TIMM13
regulation of insulin receptor signaling pathway (GO:0046626)	3/35	0.0177541	0.296566	0.0229315	0.391029	-1.50878	6.08209	PID1;GRB14;PTPN2
transmembrane transport (GO:0055085)	12/379	0.0183216	0.302955	0.0246562	0.407698	-1.28072	5.12245	SLC22A5;ABCB1;ABCC5;PQLC2;SLC41A3;APOA1;ATP13A2;ABCA12;SGK2;CLCN2;RYR3;ABCG2
glycerophospholipid metabolic process (GO:0006650)	4/65	0.0196784	0.322135	0.0250193	0.409566	-1.28888	5.06301	CETP;PIGA;APOA1;PIGM
regulation of filopodium assembly (GO:0051489)	3/37	0.0205961	0.33382	0.0262382	0.425267	-2.22642	8.6444	TENM2;RAB17;RHOQ
intracellular steroid hormone receptor signaling pathway (GO:0030518)	4/67	0.0217417	0.348933	0.0274371	0.440338	-1.25867	4.81886	RBM14;MED13;PPARGC1A;ESR2
intermediate filament organization (GO:0045109)	2/15	0.022949	0.351099	0.029904	0.457503	-2.37317	8.95747	DES;KLHL24
copper ion transport (GO:0006825)	2/15	0.022949	0.351099	0.029904	0.457503	-2.29028	8.6446	STEAP3;SLC31A2
cellular response to osmotic stress (GO:0071470)	2/15	0.022949	0.351099	0.029904	0.457503	-2.10663	7.95145	DDX3X;MYLK
regulation of protein localization to plasma membrane (GO:1903076)	4/68	0.022821	0.351099	0.0286965	0.451693	-1.70388	6.44078	PID1;SQSTM1;EGFR;RHOQ
positive regulation of synaptic transmission (GO:0050806)	4/68	0.022821	0.351099	0.0286965	0.451693	-1.34863	5.09793	MPP2;CUX2;DRD1;SQSTM1
protein targeting to peroxisome (GO:0006625)	2/16	0.0259567	0.372729	0.0332912	0.469761	-2.40029	8.76424	ZFAND6;PEX6
negative regulation of platelet-derived growth factor receptor signaling pathway (GO:0010642)	2/16	0.0259567	0.372729	0.0332912	0.469761	-1.78314	6.51082	PDGFA;PTPN2
positive regulation of cell migration (GO:0030335)	8/222	0.0256405	0.372729	0.03283	0.469761	-1.75539	6.43102	PTP4A1;VIL1;ENPP2;PDGFA;DRD1;BCAR1;EGFR;MYLK
maintenance of protein location in nucleus (GO:0051457)	2/16	0.0259567	0.372729	0.0332912	0.469761	-1.69389	6.18493	SUN1;BBS4
positive regulation of exosomal secretion (GO:1903543)	2/16	0.0259567	0.372729	0.0332912	0.469761	-1.62067	5.91761	SDC4;ATP13A2
positive regulation of fat cell differentiation (GO:0045600)	3/40	0.0252998	0.372729	0.0316508	0.469761	-1.44957	5.33002	ASXL2;CREBL2;WDFY2
positive regulation of cell motility (GO:2000147)	7/180	0.0249575	0.372729	0.0317597	0.469761	-1.14469	4.22459	PTP4A1;VIL1;PDGFA;DRD1;BCAR1;EGFR;MYLK
protein ubiquitination involved in ubiquitin-dependent protein catabolic process (GO:0042787)	4/71	0.0262523	0.373696	0.0326783	0.469761	-1.20499	4.38615	RMND5A;HACE1;RNF7;KLHL24
sterol biosynthetic process (GO:0016126)	3/41	0.0269852	0.377562	0.0335748	0.469761	-1.62744	5.87907	PLPP6;FAXDC2;APOA1
negative regulation of catabolic process (GO:0009895)	3/41	0.0269852	0.377562	0.0335748	0.469761	-1.36159	4.91869	APOC3;AZIN2;EGFR
positive regulation of G1/S transition of mitotic cell cycle (GO:1900087)	2/17	0.0291144	0.393886	0.0368204	0.49814	-2.60082	9.19788	LSM10;DDX3X
regulation of exosomal secretion (GO:1903541)	2/17	0.0291144	0.393886	0.0368204	0.49814	-2.24512	7.93993	SDC4;ATP13A2
gluconeogenesis (GO:0006094)	3/42	0.0287291	0.393886	0.0355584	0.489152	-1.97902	7.02523	G6PC;PPARGC1A;FBP2
regulation of fat cell differentiation (GO:0045598)	4/73	0.0287026	0.393886	0.0355036	0.489152	-1.1945	4.2414	ASXL2;CREBL2;WDFY2;ARNTL
preassembly of GPI anchor in ER membrane (GO:0016254)	2/18	0.0324165	0.405082	0.0404861	0.505922	-2.46514	8.45319	PIGA;PIGM
positive regulation of stem cell proliferation (GO:2000648)	2/18	0.0324165	0.405082	0.0404861	0.505922	-2.29159	7.85807	THPO;EPCAM
regulation of insulin-like growth factor receptor signaling pathway (GO:0043567)	2/18	0.0324165	0.405082	0.0404861	0.505922	-2.13853	7.3332	IGFBP5;IGFBP2
positive regulation of fatty acid metabolic process (GO:0045923)	2/18	0.0324165	0.405082	0.0404861	0.505922	-2.10433	7.21593	APOA1;PPARGC1A
platelet-derived growth factor receptor signaling pathway (GO:0048008)	2/18	0.0324165	0.405082	0.0404861	0.505922	-2.10281	7.21073	PDGFA;BCAR1
regulated exocytosis (GO:0045055)	6/149	0.0316433	0.405082	0.0393865	0.505922	-2.08482	7.19937	CHID1;ORM1;PDGFA;APOA1;F13A1;ABCA12
negative regulation of tumor necrosis factor-mediated signaling pathway (GO:0010804)	2/18	0.0324165	0.405082	0.0404861	0.505922	-2.08107	7.13619	APOA1;PTPN2
regulation of cell motility (GO:2000145)	5/110	0.0308417	0.405082	0.03817	0.505922	-1.50443	5.23373	MACF1;HACE1;PLXNA2;ENPP2;EGFR
positive regulation of protein localization to plasma membrane (GO:1903078)	3/44	0.0323918	0.405082	0.0397027	0.505922	-1.46076	5.01019	CNST;SQSTM1;EGFR
positive regulation of epithelial cell migration (GO:0010634)	4/75	0.0312843	0.405082	0.0384662	0.505922	-1.29803	4.49719	VIL1;ATOH8;ENPP2;BCAR1
unsaturated fatty acid metabolic process (GO:0033559)	3/45	0.0343102	0.422299	0.0418628	0.515258	-1.64808	5.55786	ACSL1;ACOX1;ACAA1
hexose biosynthetic process (GO:0019319)	3/45	0.0343102	0.422299	0.0418628	0.515258	-1.63396	5.51023	G6PC;PPARGC1A;FBP2
release of cytochrome c from mitochondria (GO:0001836)	2/19	0.0358577	0.431611	0.0442832	0.533026	-2.34568	7.80687	BCL2A1;BOK
regulation of smooth muscle cell migration (GO:0014910)	2/19	0.0358577	0.431611	0.0442832	0.533026	-2.06143	6.86086	IGFBP5;PDGFA
regulation of cholesterol efflux (GO:0010874)	2/19	0.0358577	0.431611	0.0442832	0.533026	-2.01665	6.7118	CETP;ABCA12
spermatogenesis (GO:0007283)	6/154	0.0362972	0.433711	0.0448059	0.533202	-1.23143	4.08346	M1AP;AZIN2;MYCBPAP;HSPA2;DUSP13;ARNTL
positive regulation of epithelial cell differentiation (GO:0030858)	2/20	0.0394328	0.436159	0.0482064	0.533202	-2.57367	8.32109	ATOH8;RFX3
positive regulation of lipid storage (GO:0010884)	2/20	0.0394328	0.436159	0.0482064	0.533202	-2.34995	7.59777	LPL;IKBKE
acylglycerol biosynthetic process (GO:0046463)	2/20	0.0394328	0.436159	0.0482064	0.533202	-2.07822	6.71922	LPL;GPAT3
negative regulation of protein localization to plasma membrane (GO:1903077)	2/20	0.0394328	0.436159	0.0482064	0.533202	-2.02817	6.55739	PID1;RHOQ
extrinsic apoptotic signaling pathway in absence of ligand (GO:0097192)	2/20	0.0394328	0.436159	0.0482064	0.533202	-2.02778	6.55613	BCL2A1;BOK
negative regulation of protein localization to cell periphery (GO:1904376)	2/20	0.0394328	0.436159	0.0482064	0.533202	-1.93141	6.24454	PID1;RHOQ
triglyceride biosynthetic process (GO:0019432)	2/20	0.0394328	0.436159	0.0482064	0.533202	-1.91036	6.17651	LPL;GPAT3
regulation of G1/S transition of mitotic cell cycle (GO:2000045)	3/47	0.0383195	0.436159	0.0463563	0.533202	-1.86014	6.0674	LSM10;PID1;DDX3X
regulation of gluconeogenesis (GO:0006111)	2/20	0.0394328	0.436159	0.0482064	0.533202	-1.82442	5.89863	PPARGC1A;PTPN2
intracellular estrogen receptor signaling pathway (GO:0030520)	2/20	0.0394328	0.436159	0.0482064	0.533202	-1.69719	5.48727	RBM14;ESR2
male gamete generation (GO:0048232)	6/155	0.0372778	0.436159	0.0459429	0.533202	-1.0435	3.43245	M1AP;AZIN2;MYCBPAP;HSPA2;DUSP13;ARNTL
regulation of intrinsic apoptotic signaling pathway (GO:2001242)	3/48	0.0404098	0.443966	0.0486889	0.534924	-1.4291	4.58553	DDX3X;BCL2A1;BOK
positive regulation of cellular biosynthetic process (GO:0031328)	6/160	0.0424346	0.461359	0.0518966	0.559049	-1.69642	5.36032	DDX3X;PDGFA;APOA1;PPARGC1A;EGFR;PTPN2
intrinsic apoptotic signaling pathway in response to DNA damage (GO:0008630)	3/49	0.0425566	0.461359	0.051078	0.557431	-1.43829	4.54057	BCL2A1;IKBKE;BOK
cell projection assembly (GO:0030031)	2/21	0.0431368	0.461536	0.0522508	0.559049	-2.2498	7.07198	PDGFA;RHOQ
regulation of cholesterol transport (GO:0032374)	2/21	0.0431368	0.461536	0.0522508	0.559049	-2.01922	6.34717	CETP;APOA1
lipid homeostasis (GO:0055088)	3/50	0.0447596	0.472719	0.053523	0.565272	-1.63694	5.08506	CETP;ACOX1;APOA1
RNA methylation (GO:0001510)	3/50	0.0447596	0.472719	0.053523	0.565272	-1.40786	4.37346	HENMT1;TRMT6;TFB1M
positive regulation of lamellipodium organization (GO:1902745)	2/22	0.0469647	0.477523	0.0564115	0.565485	-1.96584	6.01223	VIL1;ENPP2
energy reserve metabolic process (GO:0006112)	2/22	0.0469647	0.477523	0.0564115	0.565485	-1.87803	5.7437	PID1;G6PC
phospholipid translocation (GO:0045332)	2/22	0.0469647	0.477523	0.0564115	0.565485	-1.86536	5.70493	ATP8B3;ABCB1
sterol transport (GO:0015918)	2/22	0.0469647	0.477523	0.0564115	0.565485	-1.83723	5.61892	CETP;APOA1
positive regulation of lipid metabolic process (GO:0045834)	2/22	0.0469647	0.477523	0.0564115	0.565485	-1.43697	4.39476	APOA1;CREBL2
positive regulation of protein modification process (GO:0031401)	6/164	0.0468679	0.477523	0.0569839	0.565485	-0.970637	2.97056	THPO;PELI2;WDFY2;SPPL3;EGFR;ARNTL
activation of phospholipase C activity (GO:0007202)	2/23	0.0509116	0.488305	0.0606837	0.565485	-2.0374	6.06669	LPAR2;EGFR
positive regulation of biosynthetic process (GO:0009891)	2/23	0.0509116	0.488305	0.0606837	0.565485	-1.98827	5.9204	APOA1;CREBL2
digestive system development (GO:0055123)	2/23	0.0509116	0.488305	0.0606837	0.565485	-1.87464	5.58205	GATA6;GATA5
lipid translocation (GO:0034204)	2/23	0.0509116	0.488305	0.0606837	0.565485	-1.86372	5.54953	ATP8B3;ABCB1
peptidyl-L-cysteine S-palmitoylation (GO:0018230)	2/23	0.0509116	0.488305	0.0606837	0.565485	-1.61918	4.82136	ZDHHC12;ZDHHC23
peptidyl-S-diacylglycerol-L-cysteine biosynthetic process from peptidyl-cysteine (GO:0018231)	2/23	0.0509116	0.488305	0.0606837	0.565485	-1.61218	4.80054	ZDHHC12;ZDHHC23
platelet degranulation (GO:0002576)	5/125	0.0489948	0.488305	0.0589269	0.565485	-1.30382	3.93238	CHID1;ORM1;PDGFA;APOA1;F13A1
carboxylic acid transport (GO:0046942)	3/52	0.0493321	0.488305	0.0585786	0.565485	-1.30212	3.9183	SLC16A1;SLC6A12;SLC16A5
positive regulation of cellular component biogenesis (GO:0044089)	4/88	0.0513063	0.488305	0.0610659	0.565485	-1.28328	3.81125	VIL1;CUX2;SDC4;ATP13A2
calcium ion homeostasis (GO:0055074)	4/88	0.0513063	0.488305	0.0610659	0.565485	-1.26186	3.74765	CASR;VAPB;RGN;ATP13A2
negative regulation of multicellular organismal process (GO:0051241)	5/126	0.0503881	0.488305	0.0605011	0.565485	-1.02925	3.07541	BBS2;APOC3;APOA1;EGFR;PTPRG
cytoskeleton organization (GO:0007010)	5/127	0.0518044	0.490195	0.062099	0.565485	-1.11682	3.30609	SUN1;DES;RHOQ;MARK1;SH3D19
positive regulation of ion transmembrane transporter activity (GO:0032414)	2/24	0.0549728	0.494453	0.0650627	0.565485	-2.20103	6.385	ABCB1;GLRX
ammonium transport (GO:0015696)	2/24	0.0549728	0.494453	0.0650627	0.565485	-2.05836	5.97113	SLC22A5;AZIN2
cellular response to interleukin-6 (GO:0071354)	2/24	0.0549728	0.494453	0.0650627	0.565485	-1.91152	5.54516	PID1;CTR9
positive regulation of ATP metabolic process (GO:1903580)	2/24	0.0549728	0.494453	0.0650627	0.565485	-1.89306	5.49159	PID1;PPARGC1A
regulation of transcription elongation from RNA polymerase II promoter (GO:0034243)	2/24	0.0549728	0.494453	0.0650627	0.565485	-1.88649	5.47254	CTR9;ZMYND11
NAD metabolic process (GO:0019674)	2/24	0.0549728	0.494453	0.0650627	0.565485	-1.81775	5.27315	NMRK1;KMO
peroxisome organization (GO:0007031)	2/24	0.0549728	0.494453	0.0650627	0.565485	-1.77505	5.14927	PEX6;PEX11G
positive regulation of cell cycle G1/S phase transition (GO:1902808)	2/24	0.0549728	0.494453	0.0650627	0.565485	-1.68359	4.88395	LSM10;DDX3X
monocarboxylic acid transport (GO:0015718)	3/54	0.0541232	0.494453	0.0638508	0.565485	-1.34613	3.92597	SLC16A1;SLCO2B1;SLC16A5
sensory perception (GO:0007600)	3/55	0.0565994	0.500828	0.0665664	0.565485	-1.83033	5.25627	TMEM150C;RETREG1;BBS4
membrane fusion (GO:0061025)	3/55	0.0565994	0.500828	0.0665664	0.565485	-1.43863	4.13141	HACE1;VAPA;BCL2A1
RNA modification (GO:0009451)	3/55	0.0565994	0.500828	0.0665664	0.565485	-1.35225	3.88334	HENMT1;TRMT6;TFB1M
Golgi to plasma membrane protein transport (GO:0043001)	2/25	0.0591438	0.504263	0.0695442	0.565485	-2.04915	5.79457	BBS2;MACF1
organic cation transport (GO:0015695)	2/25	0.0591438	0.504263	0.0695442	0.565485	-2.00351	5.6655	SLC22A5;AZIN2
negative regulation of protein localization to membrane (GO:1905476)	2/25	0.0591438	0.504263	0.0695442	0.565485	-1.76687	4.99633	PID1;RHOQ
positive regulation of purine nucleotide biosynthetic process (GO:1900373)	2/25	0.0591438	0.504263	0.0695442	0.565485	-1.71458	4.84845	PID1;PPARGC1A
regulation of protein catabolic process (GO:0042176)	4/92	0.0585958	0.504263	0.0691699	0.565485	-1.47994	4.19872	AZIN2;ATP13A2;OAZ2;EGFR
regulation of cellular catabolic process (GO:0031329)	3/56	0.0591286	0.504263	0.0693342	0.565485	-1.30488	3.69027	RAB39B;TMEM150C;BOK
protein localization to plasma membrane (GO:0072659)	5/131	0.0577008	0.504263	0.0687277	0.565485	-1.1168	3.18565	BBS2;MACF1;KCNB2;ZDHHC23;ABCA12
regulation of transforming growth factor beta2 production (GO:0032909)	1/7	0.105827	0.51752	0.121715	0.565485	-4.16117	9.34579	GATA6
positive regulation of cholesterol storage (GO:0010886)	1/7	0.105827	0.51752	0.121715	0.565485	-3.59051	8.06411	LPL
regulation of extracellular exosome assembly (GO:1903551)	1/7	0.105827	0.51752	0.121715	0.565485	-3.46506	7.78236	SDC4
aromatic compound catabolic process (GO:0019439)	1/7	0.105827	0.51752	0.121715	0.565485	-3.42625	7.69519	ACAA1
folic acid-containing compound biosynthetic process (GO:0009396)	1/7	0.105827	0.51752	0.121715	0.565485	-3.24602	7.29041	FPGS
negative regulation of response to interferon-gamma (GO:0060331)	1/7	0.105827	0.51752	0.121715	0.565485	-3.11889	7.00487	PTPN2
ceramide transport (GO:0035627)	1/7	0.105827	0.51752	0.121715	0.565485	-3.1028	6.96875	ABCB1
negative regulation of interferon-gamma-mediated signaling pathway (GO:0060336)	1/7	0.105827	0.51752	0.121715	0.565485	-3.09992	6.96228	PTPN2
quaternary ammonium group transport (GO:0015697)	1/7	0.105827	0.51752	0.121715	0.565485	-3.0571	6.86611	SLC22A5
negative regulation of T cell differentiation in thymus (GO:0033085)	1/7	0.105827	0.51752	0.121715	0.565485	-3.0259	6.79604	PTPN2
carnitine transport (GO:0015879)	1/8	0.120004	0.51752	0.135853	0.565485	-3.19777	6.78001	SLC22A5
amino-acid betaine transport (GO:0015838)	1/8	0.120004	0.51752	0.135853	0.565485	-3.17045	6.72209	SLC22A5
positive regulation of triglyceride catabolic process (GO:0010898)	1/8	0.120004	0.51752	0.135853	0.565485	-3.16056	6.7011	APOA1
ion homeostasis (GO:0050801)	1/8	0.120004	0.51752	0.135853	0.565485	-3.15937	6.69859	SLC4A1
regulation of response to wounding (GO:1903034)	1/7	0.105827	0.51752	0.121715	0.565485	-2.97572	6.68332	VIL1
ammonium transmembrane transport (GO:0072488)	1/7	0.105827	0.51752	0.121715	0.565485	-2.95943	6.64675	SLC22A5
regulation of intrinsic apoptotic signaling pathway by p53 class mediator (GO:1902253)	1/7	0.105827	0.51752	0.121715	0.565485	-2.9593	6.64644	PTTG1IP
regulation of phosphatidylinositol biosynthetic process (GO:0010511)	1/7	0.105827	0.51752	0.121715	0.565485	-2.92237	6.56351	PDGFA
kynurenine metabolic process (GO:0070189)	1/9	0.133958	0.51752	0.149764	0.565485	-3.25946	6.55227	KMO
regulation of fat cell proliferation (GO:0070344)	1/7	0.105827	0.51752	0.121715	0.565485	-2.87834	6.46461	PID1
interphase microtubule nucleation by interphase microtubule organizing center (GO:0051415)	1/7	0.105827	0.51752	0.121715	0.565485	-2.87092	6.44795	MZT1
activation of signaling protein activity involved in unfolded protein response (GO:0006987)	1/8	0.120004	0.51752	0.135853	0.565485	-3.03011	6.42452	VAPB
negative regulation of type I interferon-mediated signaling pathway (GO:0060339)	1/7	0.105827	0.51752	0.121715	0.565485	-2.849	6.39872	PTPN2
response to UV-A (GO:0070141)	1/7	0.105827	0.51752	0.121715	0.565485	-2.84368	6.38676	EGFR
aggrephagy (GO:0035973)	1/7	0.105827	0.51752	0.121715	0.565485	-2.84063	6.37992	SQSTM1
modification by symbiont of host morphology or physiology (GO:0044003)	1/8	0.120004	0.51752	0.135853	0.565485	-2.98729	6.33373	VAPB
positive regulation of protein acetylation (GO:1901985)	1/7	0.105827	0.51752	0.121715	0.565485	-2.81784	6.32874	ARNTL
positive regulation of striated muscle contraction (GO:0045989)	1/8	0.120004	0.51752	0.135853	0.565485	-2.96942	6.29586	GSTO1
positive regulation of sequestering of triglyceride (GO:0010890)	1/8	0.120004	0.51752	0.135853	0.565485	-2.93935	6.23209	LPL
coronary vasculature development (GO:0060976)	1/7	0.105827	0.51752	0.121715	0.565485	-2.73844	6.1504	GATA6
sterol import (GO:0035376)	1/7	0.105827	0.51752	0.121715	0.565485	-2.73471	6.14203	APOA1
iron ion import across plasma membrane (GO:0098711)	1/7	0.105827	0.51752	0.121715	0.565485	-2.72881	6.12877	STEAP3
purine ribonucleotide transport (GO:0015868)	1/8	0.120004	0.51752	0.135853	0.565485	-2.82683	5.99352	SLC25A24
cellular response to monoamine stimulus (GO:0071868)	1/7	0.105827	0.51752	0.121715	0.565485	-2.6608	5.97604	DRD1
regulation of mitochondrial fusion (GO:0010635)	1/8	0.120004	0.51752	0.135853	0.565485	-2.80583	5.949	PID1
corticosteroid receptor signaling pathway (GO:0031958)	1/7	0.105827	0.51752	0.121715	0.565485	-2.64456	5.93956	RBM14
cholesterol import (GO:0070508)	1/7	0.105827	0.51752	0.121715	0.565485	-2.61554	5.87438	APOA1
barbed-end actin filament capping (GO:0051016)	1/9	0.133958	0.51752	0.149764	0.565485	-2.88603	5.80158	VIL1
fructose 6-phosphate metabolic process (GO:0006002)	1/7	0.105827	0.51752	0.121715	0.565485	-2.55295	5.7338	FBP2
bleb assembly (GO:0032060)	1/8	0.120004	0.51752	0.135853	0.565485	-2.69511	5.71425	MYLK
response to manganese ion (GO:0010042)	1/7	0.105827	0.51752	0.121715	0.565485	-2.54239	5.71009	ATP13A2
negative regulation of glucocorticoid receptor signaling pathway (GO:2000323)	1/7	0.105827	0.51752	0.121715	0.565485	-2.52921	5.68049	ARNTL
fructose metabolic process (GO:0006000)	1/8	0.120004	0.51752	0.135853	0.565485	-2.67693	5.6757	FBP2
response to hydroperoxide (GO:0033194)	1/9	0.133958	0.51752	0.149764	0.565485	-2.81806	5.66494	GPX3
protein localization to ciliary membrane (GO:1903441)	1/8	0.120004	0.51752	0.135853	0.565485	-2.66909	5.65909	BBS2
positive regulation of dendritic spine morphogenesis (GO:0061003)	1/8	0.120004	0.51752	0.135853	0.565485	-2.63664	5.59027	CUX2
regulation of glucocorticoid receptor signaling pathway (GO:2000322)	1/8	0.120004	0.51752	0.135853	0.565485	-2.63569	5.58827	ARNTL
smooth muscle tissue development (GO:0048745)	1/7	0.105827	0.51752	0.121715	0.565485	-2.47964	5.56916	MYLK
fructose 1,6-bisphosphate metabolic process (GO:0030388)	1/8	0.120004	0.51752	0.135853	0.565485	-2.60249	5.51787	FBP2
phosphate ion transmembrane transport (GO:0035435)	1/8	0.120004	0.51752	0.135853	0.565485	-2.60067	5.51402	SLC20A2
leucine metabolic process (GO:0006551)	1/8	0.120004	0.51752	0.135853	0.565485	-2.59088	5.49325	HMGCLL1
regulation of lysosomal protein catabolic process (GO:1905165)	1/7	0.105827	0.51752	0.121715	0.565485	-2.43482	5.4685	ATP13A2
adenine nucleotide transport (GO:0051503)	1/8	0.120004	0.51752	0.135853	0.565485	-2.55027	5.40715	SLC25A24
protein localization to cytoplasmic stress granule (GO:1903608)	1/8	0.120004	0.51752	0.135853	0.565485	-2.54541	5.39685	DDX3X
lipoprotein metabolic process (GO:0042157)	1/7	0.105827	0.51752	0.121715	0.565485	-2.38099	5.3476	APOA1
negative regulation of transforming growth factor beta production (GO:0071635)	1/7	0.105827	0.51752	0.121715	0.565485	-2.3764	5.33728	GATA6
semaphorin-plexin signaling pathway involved in axon guidance (GO:1902287)	1/10	0.147691	0.51752	0.163453	0.565485	-2.78234	5.3216	PLXNA2
positive regulation of sodium ion transmembrane transport (GO:1902307)	1/7	0.105827	0.51752	0.121715	0.565485	-2.36742	5.31711	GLRX
positive regulation of membrane potential (GO:0045838)	1/9	0.133958	0.51752	0.149764	0.565485	-2.63655	5.30008	GLRX
positive regulation of filopodium assembly (GO:0051491)	2/26	0.0634201	0.51752	0.0741237	0.565485	-1.91036	5.26873	TENM2;RHOQ
signal peptide processing (GO:0006465)	2/26	0.0634201	0.51752	0.0741237	0.565485	-1.90224	5.24634	PROZ;SPPL3
regulation of rhodopsin mediated signaling pathway (GO:0022400)	2/27	0.0677973	0.51752	0.0787968	0.565485	-1.94283	5.2286	NMT2;RNF7
epidermal growth factor receptor signaling pathway (GO:0007173)	3/58	0.0643435	0.51752	0.0750234	0.565485	-1.90096	5.21531	VIL1;BCAR1;EGFR
positive regulation of cyclin-dependent protein serine/threonine kinase activity involved in G1/S transition of mitotic cell cycle (GO:0031659)	1/8	0.120004	0.51752	0.135853	0.565485	-2.44859	5.19157	EGFR
glucocorticoid receptor signaling pathway (GO:0042921)	1/7	0.105827	0.51752	0.121715	0.565485	-2.30157	5.16921	RBM14
protein lipoylation (GO:0009249)	1/9	0.133958	0.51752	0.149764	0.565485	-2.56348	5.15319	LIPT2
regulation of chaperone-mediated autophagy (GO:1904714)	1/9	0.133958	0.51752	0.149764	0.565485	-2.56093	5.14807	ATP13A2
heterochromatin assembly (GO:0031507)	1/9	0.133958	0.51752	0.149764	0.565485	-2.54513	5.1163	BAHCC1
brown fat cell differentiation (GO:0050873)	1/8	0.120004	0.51752	0.135853	0.565485	-2.41185	5.11366	PPARGC1A
cardiolipin acyl-chain remodeling (GO:0035965)	1/7	0.105827	0.51752	0.121715	0.565485	-2.27587	5.11149	HADHB
negative regulation of glucose import (GO:0046325)	1/9	0.133958	0.51752	0.149764	0.565485	-2.53282	5.09155	PID1
regulation of skeletal muscle cell differentiation (GO:2001014)	1/10	0.147691	0.51752	0.163453	0.565485	-2.65049	5.06942	ARNTL
positive regulation of catenin import into nucleus (GO:0035413)	1/9	0.133958	0.51752	0.149764	0.565485	-2.51845	5.06267	EGFR
regulation of sterol transport (GO:0032371)	1/8	0.120004	0.51752	0.135853	0.565485	-2.3834	5.05335	APOA1
coenzyme A biosynthetic process (GO:0015937)	1/8	0.120004	0.51752	0.135853	0.565485	-2.37516	5.03589	PPCDC
negative regulation of cardiocyte differentiation (GO:1905208)	1/8	0.120004	0.51752	0.135853	0.565485	-2.36654	5.01761	EGFR
negative regulation by host of viral process (GO:0044793)	1/11	0.161207	0.51752	0.176921	0.565485	-2.74771	5.01475	VAPA
ketone body biosynthetic process (GO:0046951)	1/9	0.133958	0.51752	0.149764	0.565485	-2.47737	4.98009	HMGCLL1
negative regulation of tyrosine phosphorylation of STAT protein (GO:0042532)	1/10	0.147691	0.51752	0.163453	0.565485	-2.59287	4.9592	PTPN2
positive regulation of glucose import (GO:0046326)	2/27	0.0677973	0.51752	0.0787968	0.565485	-1.83851	4.94785	CREBL2;RHOQ
positive regulation of hemopoiesis (GO:1903708)	1/8	0.120004	0.51752	0.135853	0.565485	-2.32153	4.92217	THPO
cellular response to purine-containing compound (GO:0071415)	1/9	0.133958	0.51752	0.149764	0.565485	-2.44781	4.92067	RYR3
negative regulation of centriole replication (GO:0046600)	1/9	0.133958	0.51752	0.149764	0.565485	-2.44353	4.91206	RBM14
peroxisome fission (GO:0016559)	1/10	0.147691	0.51752	0.163453	0.565485	-2.56054	4.89738	PEX11G
regulation of calcium ion transmembrane transport via high voltage-gated calcium channel (GO:1902514)	1/9	0.133958	0.51752	0.149764	0.565485	-2.43004	4.88494	CACNB1
regulation of cell-cell adhesion mediated by cadherin (GO:2000047)	1/10	0.147691	0.51752	0.163453	0.565485	-2.54805	4.87348	EPCAM
positive regulation of glucose transport (GO:0010828)	2/26	0.0634201	0.51752	0.0741237	0.565485	-1.76479	4.86726	CREBL2;RHOQ
DNA dealkylation involved in DNA repair (GO:0006307)	1/11	0.161207	0.51752	0.176921	0.565485	-2.66451	4.86292	ALKBH3
microtubule nucleation by microtubule organizing center (GO:0051418)	1/9	0.133958	0.51752	0.149764	0.565485	-2.41244	4.84956	MZT1
long-chain fatty acid import (GO:0044539)	1/8	0.120004	0.51752	0.135853	0.565485	-2.28616	4.84718	ACSL1
TRIF-dependent toll-like receptor signaling pathway (GO:0035666)	2/30	0.0814924	0.51752	0.0933374	0.565485	-1.931	4.84149	UBE2D1;IKBKE
cellular cation homeostasis (GO:0030003)	1/9	0.133958	0.51752	0.149764	0.565485	-2.40768	4.83999	ATP13A2
regulation of PERK-mediated unfolded protein response (GO:1903897)	1/9	0.133958	0.51752	0.149764	0.565485	-2.40598	4.83658	BOK
androgen biosynthetic process (GO:0006702)	1/11	0.161207	0.51752	0.176921	0.565485	-2.6465	4.83005	CYP17A1
positive regulation of production of miRNAs involved in gene silencing by miRNA (GO:1903800)	1/9	0.133958	0.51752	0.149764	0.565485	-2.399	4.82254	EGFR
long-chain fatty acid transport (GO:0015909)	2/26	0.0634201	0.51752	0.0741237	0.565485	-1.74069	4.80079	CPT1A;ACSL1
cellular response to epidermal growth factor stimulus (GO:0071364)	2/26	0.0634201	0.51752	0.0741237	0.565485	-1.73419	4.78284	VIL1;EGFR
regulation of leukocyte degranulation (GO:0043300)	1/10	0.147691	0.51752	0.163453	0.565485	-2.49112	4.76461	UNC13D
prepulse inhibition (GO:0060134)	1/7	0.105827	0.51752	0.121715	0.565485	-2.11392	4.74777	DRD1
positive regulation of long-term synaptic potentiation (GO:1900273)	1/10	0.147691	0.51752	0.163453	0.565485	-2.47849	4.74044	SQSTM1
positive regulation of fatty acid oxidation (GO:0046321)	1/12	0.174509	0.51752	0.190174	0.565485	-2.71472	4.73931	PPARGC1A
vascular smooth muscle cell differentiation (GO:0035886)	1/7	0.105827	0.51752	0.121715	0.565485	-2.10143	4.71971	GATA6
histone H2A-K119 monoubiquitination (GO:0036353)	1/9	0.133958	0.51752	0.149764	0.565485	-2.34445	4.71288	PCGF2
negative regulation of chemotaxis (GO:0050922)	1/12	0.174509	0.51752	0.190174	0.565485	-2.69817	4.71041	PTPN2
ornithine metabolic process (GO:0006591)	1/10	0.147691	0.51752	0.163453	0.565485	-2.46115	4.70727	AZIN2
regulation of low-density lipoprotein particle clearance (GO:0010988)	1/8	0.120004	0.51752	0.135853	0.565485	-2.21205	4.69005	APOC3
cellular response to caffeine (GO:0071313)	1/8	0.120004	0.51752	0.135853	0.565485	-2.19372	4.65119	RYR3
epithelial cilium movement involved in determination of left/right asymmetry (GO:0060287)	1/10	0.147691	0.51752	0.163453	0.565485	-2.42185	4.63211	RFX3
negative regulation of centrosome duplication (GO:0010826)	1/11	0.161207	0.51752	0.176921	0.565485	-2.53721	4.63057	RBM14
actin filament capping (GO:0051693)	1/11	0.161207	0.51752	0.176921	0.565485	-2.52665	4.61131	VIL1
response to dopamine (GO:1903350)	1/10	0.147691	0.51752	0.163453	0.565485	-2.38521	4.56203	DRD1
regulation of cilium assembly (GO:1902017)	2/28	0.0722711	0.51752	0.0835595	0.565485	-1.73513	4.55876	IFT140;BBS4
regulation of chemokine secretion (GO:0090196)	1/9	0.133958	0.51752	0.149764	0.565485	-2.26331	4.54978	LPL
negative regulation of mRNA polyadenylation (GO:1900364)	1/9	0.133958	0.51752	0.149764	0.565485	-2.26092	4.54497	CTR9
microtubule anchoring at centrosome (GO:0034454)	1/10	0.147691	0.51752	0.163453	0.565485	-2.36244	4.51848	BBS4
radial glial cell differentiation (GO:0060019)	1/8	0.120004	0.51752	0.135853	0.565485	-2.13077	4.51771	GPR157
regulation of macrophage derived foam cell differentiation (GO:0010743)	2/30	0.0814924	0.51752	0.0933374	0.565485	-1.79916	4.51093	CETP;LPL
protein-cofactor linkage (GO:0018065)	1/11	0.161207	0.51752	0.176921	0.565485	-2.47002	4.50796	LIPT2
DNA dealkylation (GO:0035510)	1/11	0.161207	0.51752	0.176921	0.565485	-2.45008	4.47156	ALKBH3
Cdc42 protein signal transduction (GO:0032488)	1/10	0.147691	0.51752	0.163453	0.565485	-2.32911	4.45474	RHOQ
positive regulation of protein sumoylation (GO:0033235)	1/10	0.147691	0.51752	0.163453	0.565485	-2.32858	4.45372	RWDD3
cellular metal ion homeostasis (GO:0006875)	4/97	0.0684415	0.51752	0.0800371	0.565485	-1.65952	4.45046	CASR;VAPB;RGN;ATP13A2
positive regulation of ryanodine-sensitive calcium-release channel activity (GO:0060316)	1/9	0.133958	0.51752	0.149764	0.565485	-2.21217	4.44697	GSTO1
cellular biogenic amine metabolic process (GO:0006576)	1/11	0.161207	0.51752	0.176921	0.565485	-2.43528	4.44456	OAZ2
nucleoside metabolic process (GO:0009116)	1/11	0.161207	0.51752	0.176921	0.565485	-2.42916	4.43339	NME4
chylomicron remnant clearance (GO:0034382)	1/8	0.120004	0.51752	0.135853	0.565485	-2.08145	4.41315	APOC3
stress-induced premature senescence (GO:0090400)	1/9	0.133958	0.51752	0.149764	0.565485	-2.18633	4.39504	ARNTL
mitochondrion morphogenesis (GO:0070584)	1/10	0.147691	0.51752	0.163453	0.565485	-2.29614	4.39168	PID1
regulation of intracellular protein transport (GO:0033157)	2/34	0.10092	0.51752	0.113796	0.565485	-1.91406	4.38976	ATP13A2;OAZ2
regulation of protein acetylation (GO:1901983)	1/10	0.147691	0.51752	0.163453	0.565485	-2.29481	4.38913	ARNTL
negative regulation of apoptotic signaling pathway (GO:2001234)	3/66	0.0871918	0.51752	0.099716	0.565485	-1.79657	4.383	DDX3X;BCL2A1;ZMYND11
positive regulation of protein homooligomerization (GO:0032464)	1/10	0.147691	0.51752	0.163453	0.565485	-2.28643	4.37311	BIK
regulation of NFAT protein import into nucleus (GO:0051532)	1/7	0.105827	0.51752	0.121715	0.565485	-1.93938	4.35575	SPPL3
negative regulation of interleukin-1 beta secretion (GO:0050713)	1/11	0.161207	0.51752	0.176921	0.565485	-2.3845	4.35187	APOA1
polyol biosynthetic process (GO:0046173)	1/9	0.133958	0.51752	0.149764	0.565485	-2.16285	4.34783	PPIP5K2
very long-chain fatty acid metabolic process (GO:0000038)	2/30	0.0814924	0.51752	0.0933374	0.565485	-1.72877	4.33446	ACOX1;ACAA1
regulation of anion channel activity (GO:0010359)	1/7	0.105827	0.51752	0.121715	0.565485	-1.91625	4.30382	ABCB1
negative chemotaxis (GO:0050919)	2/27	0.0677973	0.51752	0.0787968	0.565485	-1.59771	4.29982	PDGFA;APOA1
ribonucleoside bisphosphate biosynthetic process (GO:0034030)	1/8	0.120004	0.51752	0.135853	0.565485	-2.02598	4.29554	PPCDC
regulation of lipid biosynthetic process (GO:0046890)	2/29	0.0768375	0.51752	0.0884077	0.565485	-1.67346	4.29419	APOA1;CREBL2
regulation of cell morphogenesis (GO:0022604)	2/29	0.0768375	0.51752	0.0884077	0.565485	-1.67307	4.2932	VIL1;SH3D19
regulation of synaptic transmission, dopaminergic (GO:0032225)	1/9	0.133958	0.51752	0.149764	0.565485	-2.12878	4.27934	DRD1
regulation of endothelial cell differentiation (GO:0045601)	1/10	0.147691	0.51752	0.163453	0.565485	-2.23406	4.27294	ATOH8
actin filament reorganization (GO:0090527)	1/10	0.147691	0.51752	0.163453	0.565485	-2.22428	4.25425	BCAR1
indolalkylamine catabolic process (GO:0046218)	1/10	0.147691	0.51752	0.163453	0.565485	-2.22196	4.2498	KMO
positive regulation of transmembrane transport (GO:0034764)	1/8	0.120004	0.51752	0.135853	0.565485	-2.00228	4.2453	AZIN2
regulation of cytokine secretion involved in immune response (GO:0002739)	1/10	0.147691	0.51752	0.163453	0.565485	-2.21795	4.24213	APOA1
positive regulation of execution phase of apoptosis (GO:1900119)	1/11	0.161207	0.51752	0.176921	0.565485	-2.32151	4.23692	BOK
heterochromatin organization (GO:0070828)	1/10	0.147691	0.51752	0.163453	0.565485	-2.20642	4.22009	BAHCC1
regulation of glucose import (GO:0046324)	2/32	0.0910519	0.51752	0.103426	0.565485	-1.76009	4.21774	CREBL2;RHOQ
cellular response to dopamine (GO:1903351)	1/10	0.147691	0.51752	0.163453	0.565485	-2.19288	4.19418	DRD1
regulation of dopamine uptake involved in synaptic transmission (GO:0051584)	1/9	0.133958	0.51752	0.149764	0.565485	-2.07671	4.17468	DRD1
mRNA cleavage (GO:0006379)	1/9	0.133958	0.51752	0.149764	0.565485	-2.07014	4.16146	PCF11
cell part morphogenesis (GO:0032990)	1/12	0.174509	0.51752	0.190174	0.565485	-2.38214	4.1587	PID1
positive regulation of triglyceride lipase activity (GO:0061365)	1/10	0.147691	0.51752	0.163453	0.565485	-2.16776	4.14613	APOA1
regulation of peroxisome proliferator activated receptor signaling pathway (GO:0035358)	1/9	0.133958	0.51752	0.149764	0.565485	-2.06205	4.1452	ASXL2
insulin receptor signaling pathway (GO:0008286)	3/68	0.0933724	0.51752	0.106341	0.565485	-1.74713	4.14273	BCAR1;RHOQ;PTPN2
modulation by host of viral genome replication (GO:0044827)	1/12	0.174509	0.51752	0.190174	0.565485	-2.37136	4.13988	VAPA
peptidyl-amino acid modification (GO:0018193)	1/10	0.147691	0.51752	0.163453	0.565485	-2.16205	4.13521	APOA1
MyD88-independent toll-like receptor signaling pathway (GO:0002756)	2/31	0.0862318	0.51752	0.0983448	0.565485	-1.68231	4.12288	UBE2D1;IKBKE
negative regulation of heterotypic cell-cell adhesion (GO:0034115)	1/10	0.147691	0.51752	0.163453	0.565485	-2.15093	4.11395	APOA1
motor neuron axon guidance (GO:0008045)	1/11	0.161207	0.51752	0.176921	0.565485	-2.25374	4.11322	PLXNA2
transcytosis (GO:0045056)	1/12	0.174509	0.51752	0.190174	0.565485	-2.34885	4.10057	RAB17
regulation of cell-cell adhesion involved in gastrulation (GO:0070587)	1/10	0.147691	0.51752	0.163453	0.565485	-2.14183	4.09654	APOA1
type B pancreatic cell differentiation (GO:0003309)	1/10	0.147691	0.51752	0.163453	0.565485	-2.13355	4.0807	RFX3
regulation of mast cell activation involved in immune response (GO:0033006)	1/10	0.147691	0.51752	0.163453	0.565485	-2.12184	4.0583	UNC13D
positive regulation of cytosolic calcium ion concentration involved in phospholipase C-activating G-protein coupled signaling pathway (GO:0051482)	2/29	0.0768375	0.51752	0.0884077	0.565485	-1.58047	4.05558	DRD1;GPR157
smooth muscle cell differentiation (GO:0051145)	1/11	0.161207	0.51752	0.176921	0.565485	-2.2201	4.05184	GATA6
negative regulation of cytokine production involved in inflammatory response (GO:1900016)	1/10	0.147691	0.51752	0.163453	0.565485	-2.11745	4.0499	CHID1
positive regulation of fatty acid biosynthetic process (GO:0045723)	1/12	0.174509	0.51752	0.190174	0.565485	-2.3157	4.04271	APOA1
negative regulation of inclusion body assembly (GO:0090084)	1/11	0.161207	0.51752	0.176921	0.565485	-2.21277	4.03845	HSPA2
glycosyl compound metabolic process (GO:1901657)	1/9	0.133958	0.51752	0.149764	0.565485	-2.00497	4.03046	NME4
GPI anchor biosynthetic process (GO:0006506)	2/33	0.0959491	0.51752	0.108578	0.565485	-1.71297	4.0151	PIGA;PIGM
positive regulation of release of sequestered calcium ion into cytosol (GO:0051281)	2/32	0.0910519	0.51752	0.103426	0.565485	-1.67376	4.01086	GSTO1;DRD1
cellular response to ATP (GO:0071318)	1/11	0.161207	0.51752	0.176921	0.565485	-2.19756	4.0107	RYR3
positive regulation of calcium-mediated signaling (GO:0050850)	2/29	0.0768375	0.51752	0.0884077	0.565485	-1.56229	4.00894	GSTO1;SPPL3
secondary alcohol metabolic process (GO:1902652)	2/32	0.0910519	0.51752	0.103426	0.565485	-1.67059	4.00328	CETP;APOA1
negative regulation of cell-cell adhesion (GO:0022408)	2/32	0.0910519	0.51752	0.103426	0.565485	-1.66308	3.98529	EPCAM;APOA1
regulation of nervous system development (GO:0051960)	2/26	0.0634201	0.51752	0.0741237	0.565485	-1.43671	3.9624	RAB17;ARNTL
positive regulation of DNA replication (GO:0045740)	2/36	0.111067	0.51752	0.124419	0.565485	-1.80035	3.9565	PDGFA;EGFR
progesterone metabolic process (GO:0042448)	1/12	0.174509	0.51752	0.190174	0.565485	-2.26321	3.95106	CYP17A1
stress granule assembly (GO:0034063)	1/12	0.174509	0.51752	0.190174	0.565485	-2.25702	3.94027	DDX3X
fatty acid transmembrane transport (GO:1902001)	1/12	0.174509	0.51752	0.190174	0.565485	-2.25668	3.93967	CPT1A
positive regulation of circadian rhythm (GO:0042753)	1/11	0.161207	0.51752	0.176921	0.565485	-2.15461	3.93232	ARNTL
negative regulation of mRNA 3'-end processing (GO:0031441)	1/10	0.147691	0.51752	0.163453	0.565485	-2.0435	3.90847	CTR9
neuron projection regeneration (GO:0031102)	1/11	0.161207	0.51752	0.176921	0.565485	-2.13327	3.89336	APOA1
actin filament depolymerization (GO:0030042)	1/11	0.161207	0.51752	0.176921	0.565485	-2.13271	3.89235	VIL1
negative regulation of cell activation (GO:0050866)	1/11	0.161207	0.51752	0.176921	0.565485	-2.12857	3.88478	PDGFA
neurotrophin TRK receptor signaling pathway (GO:0048011)	1/10	0.147691	0.51752	0.163453	0.565485	-2.00521	3.83524	BCAR1
positive regulation of sodium ion transmembrane transporter activity (GO:2000651)	1/12	0.174509	0.51752	0.190174	0.565485	-2.19487	3.83176	GLRX
cellular response to magnesium ion (GO:0071286)	1/7	0.105827	0.51752	0.121715	0.565485	-1.70525	3.82991	RYR3
inositol metabolic process (GO:0006020)	1/10	0.147691	0.51752	0.163453	0.565485	-2.0004	3.82603	PPIP5K2
intrinsic apoptotic signaling pathway (GO:0097193)	4/102	0.0790842	0.51752	0.0916984	0.565485	-1.50044	3.80699	DDX3X;BCL2A1;IKBKE;BOK
positive regulation of mesenchymal cell proliferation (GO:0002053)	1/12	0.174509	0.51752	0.190174	0.565485	-2.17198	3.79179	PDGFA
positive regulation of actin filament depolymerization (GO:0030836)	1/12	0.174509	0.51752	0.190174	0.565485	-2.17152	3.79099	VIL1
positive regulation of calcineurin-NFAT signaling cascade (GO:0070886)	1/8	0.120004	0.51752	0.135853	0.565485	-1.78687	3.78858	SPPL3
positive regulation of protein transport (GO:0051222)	3/57	0.0617102	0.51752	0.0721535	0.565485	-1.35607	3.77708	CNST;ATP13A2;OAZ2
response to catecholamine (GO:0071869)	1/7	0.105827	0.51752	0.121715	0.565485	-1.68064	3.77465	DRD1
cellular divalent inorganic cation homeostasis (GO:0072503)	4/102	0.0790842	0.51752	0.0916984	0.565485	-1.48443	3.76635	CASR;VAPB;RGN;ATP13A2
positive regulation of tumor necrosis factor secretion (GO:1904469)	1/12	0.174509	0.51752	0.190174	0.565485	-2.15545	3.76294	ORM1
positive regulation of megakaryocyte differentiation (GO:0045654)	1/7	0.105827	0.51752	0.121715	0.565485	-1.67041	3.75165	THPO
response to caffeine (GO:0031000)	1/8	0.120004	0.51752	0.135853	0.565485	-1.76895	3.75059	RYR3
medium-chain fatty acid metabolic process (GO:0051791)	1/11	0.161207	0.51752	0.176921	0.565485	-2.04914	3.73982	CROT
positive regulation of plasma membrane bounded cell projection assembly (GO:0120034)	3/70	0.0997281	0.51752	0.113134	0.565485	-1.62195	3.7391	TENM2;BBS4;RHOQ
fatty acid catabolic process (GO:0009062)	3/66	0.0871918	0.51752	0.099716	0.565485	-1.53099	3.73507	HADHB;CROT;ACAA1
regulation of wound healing (GO:0061041)	2/35	0.10596	0.51752	0.119077	0.565485	-1.65377	3.71221	VIL1;MYLK
positive regulation of lipid biosynthetic process (GO:0046889)	2/29	0.0768375	0.51752	0.0884077	0.565485	-1.44602	3.71058	APOA1;CREBL2
coenzyme biosynthetic process (GO:0009108)	2/30	0.0814924	0.51752	0.0933374	0.565485	-1.47238	3.69162	PANK1;PPCDC
hyaluronan biosynthetic process (GO:0030213)	1/8	0.120004	0.51752	0.135853	0.565485	-1.73929	3.6877	ABCC5
positive regulation of phospholipase C activity (GO:0010863)	2/31	0.0862318	0.51752	0.0983448	0.565485	-1.50282	3.68298	LPAR2;EGFR
positive regulation of cholesterol esterification (GO:0010873)	1/10	0.147691	0.51752	0.163453	0.565485	-1.91092	3.65489	APOA1
cytoskeletal anchoring at nuclear membrane (GO:0090286)	1/9	0.133958	0.51752	0.149764	0.565485	-1.81388	3.64631	SUN1
rhodopsin mediated signaling pathway (GO:0016056)	1/12	0.174509	0.51752	0.190174	0.565485	-2.08836	3.64582	RNF7
organic cyclic compound catabolic process (GO:1901361)	1/12	0.174509	0.51752	0.190174	0.565485	-2.07925	3.62992	ACAA1
protein palmitoylation (GO:0018345)	2/31	0.0862318	0.51752	0.0983448	0.565485	-1.48101	3.62953	ZDHHC12;ZDHHC23
positive regulation of catalytic activity (GO:0043085)	2/34	0.10092	0.51752	0.113796	0.565485	-1.58018	3.62403	APOA1;AZIN2
secondary alcohol biosynthetic process (GO:1902653)	2/37	0.116236	0.51752	0.129817	0.565485	-1.6817	3.61924	PLPP6;APOA1
glucocorticoid biosynthetic process (GO:0006704)	1/11	0.161207	0.51752	0.176921	0.565485	-1.97852	3.61093	CYP17A1
negative regulation of locomotion (GO:0040013)	2/26	0.0634201	0.51752	0.0741237	0.565485	-1.30056	3.58691	TRIM35;PTPN2
microtubule anchoring at microtubule organizing center (GO:0072393)	1/12	0.174509	0.51752	0.190174	0.565485	-2.04886	3.57687	BBS4
tryptophan metabolic process (GO:0006568)	1/11	0.161207	0.51752	0.176921	0.565485	-1.95654	3.57082	KMO
regulation of interleukin-1 secretion (GO:0050704)	1/10	0.147691	0.51752	0.163453	0.565485	-1.84759	3.53377	ORM1
negative regulation of cholesterol transport (GO:0032375)	1/11	0.161207	0.51752	0.176921	0.565485	-1.93586	3.53308	APOC3
carboxylic acid metabolic process (GO:0019752)	2/34	0.10092	0.51752	0.113796	0.565485	-1.53415	3.51847	GSTO1;FPGS
hepatocyte growth factor receptor signaling pathway (GO:0048012)	1/12	0.174509	0.51752	0.190174	0.565485	-2.01468	3.51719	BCAR1
positive regulation of transcription from RNA polymerase II promoter in response to endoplasmic reticulum stress (GO:1990440)	1/12	0.174509	0.51752	0.190174	0.565485	-2.01356	3.51524	CREB3L3
regulation of myeloid leukocyte mediated immunity (GO:0002886)	1/12	0.174509	0.51752	0.190174	0.565485	-2.01175	3.51208	UNC13D
carnitine shuttle (GO:0006853)	1/12	0.174509	0.51752	0.190174	0.565485	-2.00433	3.49911	CPT1A
activation of cysteine-type endopeptidase activity involved in apoptotic process by cytochrome c (GO:0008635)	1/8	0.120004	0.51752	0.135853	0.565485	-1.64877	3.49578	BOK
intracellular protein transmembrane transport (GO:0065002)	1/12	0.174509	0.51752	0.190174	0.565485	-2.00229	3.49556	PEX6
organophosphate catabolic process (GO:0046434)	1/9	0.133958	0.51752	0.149764	0.565485	-1.73572	3.48919	ENPP2
positive regulation of nucleic acid-templated transcription (GO:1903508)	12/503	0.105462	0.51752	0.127963	0.565485	-1.54248	3.46965	MED13;ATOH8;GATA6;RFX3;CREBL2;YEATS4;PPARGC1A;NPAS2;EGFR;ESR2;SUPT3H;ARNTL
regulation of actin filament depolymerization (GO:0030834)	1/12	0.174509	0.51752	0.190174	0.565485	-1.98242	3.46088	VIL1
response to magnesium ion (GO:0032026)	1/9	0.133958	0.51752	0.149764	0.565485	-1.72149	3.4606	RYR3
cholesterol biosynthetic process (GO:0006695)	2/36	0.111067	0.51752	0.124419	0.565485	-1.5654	3.44015	PLPP6;APOA1
very-low-density lipoprotein particle assembly (GO:0034379)	1/11	0.161207	0.51752	0.176921	0.565485	-1.88485	3.43999	APOC3
regulation of inclusion body assembly (GO:0090083)	1/12	0.174509	0.51752	0.190174	0.565485	-1.96914	3.43769	HSPA2
cofactor biosynthetic process (GO:0051188)	2/32	0.0910519	0.51752	0.103426	0.565485	-1.42865	3.42351	PANK1;PPCDC
glycogen metabolic process (GO:0005977)	2/34	0.10092	0.51752	0.113796	0.565485	-1.48482	3.40534	G6PC;STBD1
acyl-CoA metabolic process (GO:0006637)	2/40	0.132092	0.51752	0.14632	0.565485	-1.67979	3.40034	ACOT11;ACSF2
histone H3-K4 trimethylation (GO:0080182)	1/10	0.147691	0.51752	0.163453	0.565485	-1.77781	3.4003	CTR9
positive regulation of cell morphogenesis involved in differentiation (GO:0010770)	3/59	0.0670279	0.51752	0.0779433	0.565485	-1.25243	3.38487	CUX2;PLXNA2;APOA1
regulation of anion transport (GO:0044070)	1/8	0.120004	0.51752	0.135853	0.565485	-1.59529	3.38237	ABCB1
tryptophan catabolic process (GO:0006569)	1/11	0.161207	0.51752	0.176921	0.565485	-1.85308	3.382	KMO
low-density lipoprotein particle remodeling (GO:0034374)	1/12	0.174509	0.51752	0.190174	0.565485	-1.93411	3.37652	CETP
alpha-amino acid catabolic process (GO:1901606)	2/40	0.132092	0.51752	0.14632	0.565485	-1.66675	3.37393	KMO;HMGCLL1
negative regulation of lipase activity (GO:0060192)	1/9	0.133958	0.51752	0.149764	0.565485	-1.67286	3.36284	APOC3
regulation of response to stress (GO:0080134)	1/11	0.161207	0.51752	0.176921	0.565485	-1.83715	3.35292	ABCB1
adenylate cyclase-activating dopamine receptor signaling pathway (GO:0007191)	1/8	0.120004	0.51752	0.135853	0.565485	-1.57882	3.34747	DRD1
negative regulation of response to cytokine stimulus (GO:0060761)	1/11	0.161207	0.51752	0.176921	0.565485	-1.83225	3.34398	APOA1
positive regulation of DNA repair (GO:0045739)	2/39	0.126752	0.51752	0.14077	0.565485	-1.6077	3.32074	NPAS2;EGFR
protein acylation (GO:0043543)	2/37	0.116236	0.51752	0.129817	0.565485	-1.53814	3.31027	ZDHHC12;ZDHHC23
regulation of fatty acid biosynthetic process (GO:0042304)	2/29	0.0768375	0.51752	0.0884077	0.565485	-1.28961	3.30923	APOC3;APOA1
monocarboxylic acid metabolic process (GO:0032787)	4/109	0.0952738	0.51752	0.109296	0.565485	-1.40098	3.29371	SLC16A1;ACOT11;CROT;ACAA1
inner mitochondrial membrane organization (GO:0007007)	2/37	0.116236	0.51752	0.129817	0.565485	-1.52511	3.28223	TIMM9;TIMM13
organic hydroxy compound transport (GO:0015850)	2/37	0.116236	0.51752	0.129817	0.565485	-1.52106	3.27352	SLC16A1;SLCO2B1
protein carboxylation (GO:0018214)	1/12	0.174509	0.51752	0.190174	0.565485	-1.86475	3.25544	PROZ
ketone body metabolic process (GO:1902224)	1/11	0.161207	0.51752	0.176921	0.565485	-1.7684	3.22745	HMGCLL1
regulation of peptide hormone secretion (GO:0090276)	3/74	0.11294	0.51752	0.127195	0.565485	-1.47834	3.2241	RFX3;RAPGEF4;ARNTL
endodermal cell fate commitment (GO:0001711)	1/9	0.133958	0.51752	0.149764	0.565485	-1.60381	3.22404	CTR9
negative regulation of fatty acid biosynthetic process (GO:0045717)	1/12	0.174509	0.51752	0.190174	0.565485	-1.84327	3.21795	APOC3
positive regulation of nuclease activity (GO:0032075)	1/11	0.161207	0.51752	0.176921	0.565485	-1.74765	3.18958	VAPB
autophagy of mitochondrion (GO:0000422)	2/41	0.137482	0.51752	0.151913	0.565485	-1.60361	3.182	MAP1LC3A;SQSTM1
regulation of regulated secretory pathway (GO:1903305)	2/38	0.121466	0.51752	0.135269	0.565485	-1.50886	3.18085	TC2N;UNC13D
regulation of axon extension (GO:0030516)	2/35	0.10596	0.51752	0.119077	0.565485	-1.41161	3.16864	MACF1;PLXNA2
regulation of synapse assembly (GO:0051963)	2/36	0.111067	0.51752	0.124419	0.565485	-1.43882	3.16199	CUX2;RAB17
positive regulation of steroid metabolic process (GO:0045940)	1/11	0.161207	0.51752	0.176921	0.565485	-1.72502	3.14828	APOA1
histone H2B ubiquitination (GO:0033523)	1/11	0.161207	0.51752	0.176921	0.565485	-1.71786	3.13522	CTR9
regulation of cholesterol esterification (GO:0010872)	1/12	0.174509	0.51752	0.190174	0.565485	-1.79334	3.13078	APOA1
cellular response to calcium ion (GO:0071277)	2/43	0.148402	0.51752	0.163222	0.565485	-1.63368	3.11679	RYR3;SLC25A24
copper ion import (GO:0015677)	1/8	0.120004	0.51752	0.135853	0.565485	-1.4645	3.10508	STEAP3
purine nucleoside bisphosphate biosynthetic process (GO:0034033)	1/8	0.120004	0.51752	0.135853	0.565485	-1.4623	3.10041	PPCDC
mitochondrion disassembly (GO:0061726)	2/39	0.126752	0.51752	0.14077	0.565485	-1.50079	3.09991	MAP1LC3A;SQSTM1
phosphate-containing compound metabolic process (GO:0006796)	6/184	0.0732248	0.51752	0.0867705	0.565485	-1.18485	3.09747	G6PC;PPIP5K2;ENPP2;LPL;FBP2;DUSP13
protein targeting to membrane (GO:0006612)	3/62	0.0753811	0.51752	0.086995	0.565485	-1.19773	3.09637	ARL6;ZDHHC12;ZDHHC23
positive regulation of lipoprotein lipase activity (GO:0051006)	1/9	0.133958	0.51752	0.149764	0.565485	-1.53745	3.09062	APOA1
chemical homeostasis (GO:0048878)	2/39	0.126752	0.51752	0.14077	0.565485	-1.49568	3.08936	CETP;ACOX1
negative regulation of intrinsic apoptotic signaling pathway (GO:2001243)	3/63	0.0782631	0.51752	0.090107	0.565485	-1.20759	3.07654	DDX3X;BCL2A1;PTTG1IP
phosphatidylcholine metabolic process (GO:0046470)	3/72	0.106253	0.51752	0.120087	0.565485	-1.37163	3.07512	CETP;ENPP2;APOA1
response to reactive oxygen species (GO:0000302)	3/61	0.0725474	0.51752	0.0839299	0.565485	-1.16874	3.0662	TXNRD2;MPV17;EGFR
positive regulation of mitotic cell cycle phase transition (GO:1901992)	2/41	0.137482	0.51752	0.151913	0.565485	-1.54351	3.06274	LSM10;DDX3X
positive regulation of protein modification by small protein conjugation or removal (GO:1903322)	3/66	0.0871918	0.51752	0.099716	0.565485	-1.25539	3.0627	RWDD3;UBE2D1;PTTG1IP
negative regulation of ryanodine-sensitive calcium-release channel activity (GO:0060315)	1/12	0.174509	0.51752	0.190174	0.565485	-1.73905	3.03601	GSTO1
positive regulation by host of viral process (GO:0044794)	1/12	0.174509	0.51752	0.190174	0.565485	-1.7268	3.01461	VAPA
transcription initiation from RNA polymerase II promoter (GO:0006367)	5/161	0.113442	0.51752	0.130043	0.565485	-1.38095	3.00559	MED13;NR2F1;PPARGC1A;ESR2;NR3C2
peptidyl-glutamic acid carboxylation (GO:0017187)	1/12	0.174509	0.51752	0.190174	0.565485	-1.71175	2.98835	PROZ
regulation of DNA repair (GO:0006282)	2/38	0.121466	0.51752	0.135269	0.565485	-1.40214	2.95588	NPAS2;EGFR
cellular response to metal ion (GO:0071248)	4/101	0.076893	0.51752	0.0893041	0.565485	-1.14785	2.94463	ATP13A2;RYR3;EGFR;SLC25A24
regulation of mRNA polyadenylation (GO:1900363)	1/12	0.174509	0.51752	0.190174	0.565485	-1.67448	2.92328	CTR9
positive regulation of axonogenesis (GO:0050772)	2/38	0.121466	0.51752	0.135269	0.565485	-1.36568	2.87902	MACF1;PLXNA2
regulation of hair cycle (GO:0042634)	1/10	0.147691	0.51752	0.163453	0.565485	-1.49676	2.86276	ARNTL
cholesterol metabolic process (GO:0008203)	3/69	0.0965287	0.51752	0.109717	0.565485	-1.21821	2.84806	CETP;PLPP6;APOA1
regulation of substrate adhesion-dependent cell spreading (GO:1900024)	2/42	0.142919	0.51752	0.157548	0.565485	-1.46353	2.84725	APOA1;AP1AR
negative regulation of inflammatory response (GO:0050728)	3/79	0.130324	0.51752	0.14559	0.565485	-1.39708	2.84687	CHID1;APOA1;PTPN2
glucose metabolic process (GO:0006006)	3/65	0.0841692	0.51752	0.0964684	0.565485	-1.14733	2.83955	G6PC;PPARGC1A;FBP2
extrinsic apoptotic signaling pathway (GO:0097191)	3/68	0.0933724	0.51752	0.106341	0.565485	-1.19712	2.83857	DDX3X;BCL2A1;BOK
regulation of stress-activated MAPK cascade (GO:0032872)	2/42	0.142919	0.51752	0.157548	0.565485	-1.45855	2.83758	MAPK8IP3;EGFR
thyroid hormone generation (GO:0006590)	1/11	0.161207	0.51752	0.176921	0.565485	-1.55323	2.83476	THPO
positive regulation of cell development (GO:0010720)	2/35	0.10596	0.51752	0.119077	0.565485	-1.25928	2.8267	SERPINF1;RFX3
negative regulation of blood coagulation (GO:0030195)	2/37	0.116236	0.51752	0.129817	0.565485	-1.30533	2.80924	PROZ;PDGFA
cognition (GO:0050890)	2/41	0.137482	0.51752	0.151913	0.565485	-1.3987	2.77538	CUX2;BBS4
positive regulation of viral life cycle (GO:1903902)	2/45	0.159489	0.51752	0.174676	0.565485	-1.50572	2.76417	DDX3X;VAPB
regulation of interleukin-1 beta secretion (GO:0050706)	2/35	0.10596	0.51752	0.119077	0.565485	-1.22718	2.75465	ORM1;APOA1
negative regulation of cytokine-mediated signaling pathway (GO:0001960)	2/41	0.137482	0.51752	0.151913	0.565485	-1.38358	2.74538	APOA1;PTPN2
urate metabolic process (GO:0046415)	1/12	0.174509	0.51752	0.190174	0.565485	-1.5722	2.74471	ABCG2
positive regulation of chemokine secretion (GO:0090197)	1/9	0.133958	0.51752	0.149764	0.565485	-1.35472	2.7233	LPL
negative regulation of lipid localization (GO:1905953)	1/10	0.147691	0.51752	0.163453	0.565485	-1.42108	2.718	PTPN2
sodium-independent organic anion transport (GO:0043252)	2/38	0.121466	0.51752	0.135269	0.565485	-1.27024	2.67783	SLC22A5;SLCO2B1
positive regulation of chemokine production (GO:0032722)	2/35	0.10596	0.51752	0.119077	0.565485	-1.19016	2.67155	DDX3X;LPL
protein polymerization (GO:0051258)	2/46	0.16509	0.51752	0.18045	0.565485	-1.46402	2.6371	VIL1;ARL6
androgen receptor signaling pathway (GO:0030521)	2/41	0.137482	0.51752	0.151913	0.565485	-1.32565	2.63045	MED13;PPARGC1A
negative regulation of ERBB signaling pathway (GO:1901185)	2/44	0.153926	0.51752	0.168932	0.565485	-1.40179	2.62314	EGFR;PTPN2
negative regulation of epidermal growth factor receptor signaling pathway (GO:0042059)	2/41	0.137482	0.51752	0.151913	0.565485	-1.31411	2.60754	EGFR;PTPN2
negative regulation of protein metabolic process (GO:0051248)	2/44	0.153926	0.51752	0.168932	0.565485	-1.39139	2.60369	AZIN2;EGFR
vesicle-mediated transport (GO:0016192)	10/411	0.119893	0.51752	0.142453	0.565485	-1.22572	2.59994	CUX2;RAB39B;RAB17;VRK2;HSPA2;TC2N;EVI5;MAPK8IP3;NCALD;RHOQ
lipid biosynthetic process (GO:0008610)	3/73	0.109576	0.51752	0.123622	0.565485	-1.16926	2.58539	ACSL1;LPL;CYP17A1
regulation of peptidyl-tyrosine phosphorylation (GO:0050730)	3/86	0.1561	0.51752	0.172676	0.565485	-1.38756	2.57705	ENPP2;PDGFA;EGFR
determination of left/right symmetry (GO:0007368)	2/43	0.148402	0.51752	0.163222	0.565485	-1.33481	2.5466	ARL6;RFX3
regulation of protein secretion (GO:0050708)	4/108	0.0928715	0.51752	0.106694	0.565485	-1.07142	2.54627	RFX3;ATP13A2;RAPGEF4;ARNTL
protein localization to cell periphery (GO:1990778)	4/118	0.118169	0.51752	0.133944	0.565485	-1.18749	2.53604	BBS2;KCNB2;ZDHHC23;ABCA12
positive regulation of lipid localization (GO:1905954)	1/11	0.161207	0.51752	0.176921	0.565485	-1.38552	2.52866	IKBKE
negative regulation of protein catabolic process (GO:0042177)	2/40	0.132092	0.51752	0.14632	0.565485	-1.24206	2.51425	AZIN2;EGFR
mRNA methylation (GO:0080009)	1/10	0.147691	0.51752	0.163453	0.565485	-1.31158	2.50857	TRMT6
positive regulation of intracellular transport (GO:0032388)	2/45	0.159489	0.51752	0.174676	0.565485	-1.36584	2.50738	OAZ2;BOK
protein transmembrane import into intracellular organelle (GO:0044743)	2/44	0.153926	0.51752	0.168932	0.565485	-1.33769	2.50319	TIMM9;TIMM13
male gonad development (GO:0008584)	2/44	0.153926	0.51752	0.168932	0.565485	-1.33272	2.49389	BIK;GATA6
positive regulation of actin filament bundle assembly (GO:0032233)	2/45	0.159489	0.51752	0.174676	0.565485	-1.34848	2.4755	VIL1;APOA1
negative regulation of ERK1 and ERK2 cascade (GO:0070373)	2/41	0.137482	0.51752	0.151913	0.565485	-1.24216	2.46477	RANBP9;PTPN2
regulation of plasma membrane bounded cell projection assembly (GO:0120032)	2/40	0.132092	0.51752	0.14632	0.565485	-1.21622	2.46195	IFT140;RAB17
oxidative phosphorylation (GO:0006119)	1/12	0.174509	0.51752	0.190174	0.565485	-1.40019	2.44443	CHCHD10
development of primary male sexual characteristics (GO:0046546)	2/44	0.153926	0.51752	0.168932	0.565485	-1.3057	2.44333	BIK;GATA6
Golgi to plasma membrane transport (GO:0006893)	2/40	0.132092	0.51752	0.14632	0.565485	-1.20017	2.42946	BBS2;MACF1
glucocorticoid metabolic process (GO:0008211)	1/11	0.161207	0.51752	0.176921	0.565485	-1.31511	2.40017	CYP17A1
carboxylic acid biosynthetic process (GO:0046394)	2/45	0.159489	0.51752	0.174676	0.565485	-1.28296	2.35522	ABCC5;RGN
regulation of I-kappaB kinase/NF-kappaB signaling (GO:0043122)	6/205	0.108392	0.51752	0.125651	0.565485	-1.0492	2.33131	VAPA;ZFAND6;PELI2;ZMYND11;IKBKE;SQSTM1
glucose homeostasis (GO:0042593)	3/75	0.116342	0.51752	0.130804	0.565485	-1.08305	2.32987	G6PC;PPARGC1A;PTPN2
ERBB signaling pathway (GO:0038127)	3/81	0.137527	0.51752	0.15318	0.565485	-1.1735	2.32814	VIL1;BCAR1;EGFR
positive regulation of hydrolase activity (GO:0051345)	5/173	0.141037	0.51752	0.159769	0.565485	-1.18665	2.32433	RGS1;DOCK9;RGN;APOA1;EVI5
digestive tract development (GO:0048565)	2/44	0.153926	0.51752	0.168932	0.565485	-1.23366	2.30853	GATA6;GATA5
negative regulation of release of sequestered calcium ion into cytosol (GO:0051280)	1/12	0.174509	0.51752	0.190174	0.565485	-1.31757	2.30018	GSTO1
protein transport (GO:0015031)	8/327	0.149839	0.51752	0.17326	0.565485	-1.21122	2.29912	BBS2;MACF1;STEAP3;TIMM9;TIMM13;RAB39B;RAB17;EVI5
positive regulation of DNA metabolic process (GO:0051054)	3/83	0.144863	0.51752	0.160893	0.565485	-1.17714	2.27419	PDGFA;NPAS2;EGFR
regulation of intracellular transport (GO:0032386)	2/41	0.137482	0.51752	0.151913	0.565485	-1.13496	2.25205	ATP13A2;UNC13D
nicotinamide nucleotide metabolic process (GO:0046496)	2/46	0.16509	0.51752	0.18045	0.565485	-1.23999	2.23354	NMRK1;KMO
negative regulation of cell death (GO:0060548)	3/82	0.141179	0.51752	0.157021	0.565485	-1.13883	2.22953	ATP13A2;PPARGC1A;NPAS2
regulation of cellular metabolic process (GO:0031323)	2/42	0.142919	0.51752	0.157548	0.565485	-1.13806	2.21407	PID1;MPV17
embryonic hemopoiesis (GO:0035162)	1/12	0.174509	0.51752	0.190174	0.565485	-1.23534	2.15664	THPO
response to calcium ion (GO:0051592)	3/80	0.133909	0.51752	0.149369	0.565485	-1.06383	2.13894	CASR;RYR3;SLC25A24
negative regulation of neuron death (GO:1901215)	3/84	0.148578	0.51752	0.164793	0.565485	-1.0906	2.07938	ATP13A2;PPARGC1A;RETREG1
positive regulation of ion transport (GO:0043270)	2/47	0.170724	0.51752	0.186253	0.565485	-1.13654	2.00908	DRD1;MYLK
positive regulation of protein localization to cell periphery (GO:1904377)	2/47	0.170724	0.51752	0.186253	0.565485	-1.13584	2.00784	SQSTM1;EGFR
cellular calcium ion homeostasis (GO:0006874)	4/124	0.134633	0.51752	0.151526	0.565485	-1.00022	2.00565	CASR;VAPB;RGN;ATP13A2
positive regulation of protein catabolic process (GO:0045732)	3/82	0.141179	0.51752	0.157021	0.565485	-1.02414	2.00498	PTTG1IP;OAZ2;SH3D19
regulation of protein phosphorylation (GO:0001932)	7/262	0.124149	0.51752	0.144006	0.565485	-0.91876	1.91678	PID1;THPO;PELI2;PDGFA;VRK2;WDFY2;EGFR
protein lipidation (GO:0006497)	4/128	0.146099	0.51752	0.163711	0.565485	-0.973895	1.87326	PIGA;ZDHHC12;ZDHHC23;TECTA
positive regulation of gene expression (GO:0010628)	16/772	0.167262	0.51752	0.201527	0.565485	-0.943035	1.68633	PID1;DDX3X;GATA6;RFX3;CREBL2;YEATS4;NPAS2;EGFR;ESR2;SUPT3H;ARNTL;CUX2;MED13;ATOH8;DRD1;PPARGC1A
cellular response to oxygen-containing compound (GO:1901701)	7/275	0.148282	0.51752	0.170286	0.565485	-0.845363	1.61349	PID1;IGFBP5;CTR9;MPV17;DRD1;RYR3;EGFR
positive regulation of cytosolic calcium ion concentration (GO:0007204)	4/134	0.163976	0.51752	0.182619	0.565485	-0.891328	1.61155	LPAR2;DRD1;SPPL3;GPR157
cellular response to organic cyclic compound (GO:0071407)	4/136	0.170104	0.51752	0.189078	0.565485	-0.89579	1.58675	IGFBP5;DRD1;RYR3;EGFR
regulation of signal transduction (GO:0009966)	6/234	0.168591	0.51752	0.190725	0.565485	-0.872776	1.55378	RWDD3;IGFBP5;IGFBP2;DHRS3;EGFR;PTPN2
negative regulation of substrate adhesion-dependent cell spreading (GO:1900025)	1/13	0.187601	0.517995	0.203215	0.565485	-2.55518	4.27594	AP1AR
protein import into peroxisome matrix (GO:0016558)	1/13	0.187601	0.517995	0.203215	0.565485	-2.49661	4.17793	PEX6
positive regulation of endoplasmic reticulum unfolded protein response (GO:1900103)	1/13	0.187601	0.517995	0.203215	0.565485	-2.45871	4.1145	BOK
negative regulation of interleukin-1 secretion (GO:0050711)	1/13	0.187601	0.517995	0.203215	0.565485	-2.36592	3.95922	APOA1
response to interleukin-6 (GO:0070741)	1/13	0.187601	0.517995	0.203215	0.565485	-2.23911	3.74702	PID1
eye photoreceptor cell development (GO:0042462)	1/13	0.187601	0.517995	0.203215	0.565485	-2.23649	3.74263	BBS4
regulation of sequestering of triglyceride (GO:0010889)	1/13	0.187601	0.517995	0.203215	0.565485	-2.09342	3.50321	LPL
negative regulation of ATP metabolic process (GO:1903579)	1/13	0.187601	0.517995	0.203215	0.565485	-2.08708	3.4926	PID1
positive regulation of skeletal muscle tissue development (GO:0048643)	1/13	0.187601	0.517995	0.203215	0.565485	-2.06597	3.45727	ARNTL
positive regulation of interleukin-1 production (GO:0032732)	1/13	0.187601	0.517995	0.203215	0.565485	-2.05991	3.44713	ORM1
regulation of mesenchymal cell proliferation (GO:0010464)	1/13	0.187601	0.517995	0.203215	0.565485	-1.98494	3.32167	PDGFA
cellular glucan metabolic process (GO:0006073)	1/13	0.187601	0.517995	0.203215	0.565485	-1.97926	3.31217	G6PC
regulation of cholesterol storage (GO:0010885)	1/13	0.187601	0.517995	0.203215	0.565485	-1.96694	3.29156	LPL
spliceosomal tri-snRNP complex assembly (GO:0000244)	1/13	0.187601	0.517995	0.203215	0.565485	-1.91446	3.20373	USP4
regulation of histone methylation (GO:0031060)	1/13	0.187601	0.517995	0.203215	0.565485	-1.90988	3.19607	CTR9
retinol metabolic process (GO:0042572)	1/13	0.187601	0.517995	0.203215	0.565485	-1.89596	3.17277	DHRS3
polyamine metabolic process (GO:0006595)	1/13	0.187601	0.517995	0.203215	0.565485	-1.85259	3.1002	OAZ2
prostanoid metabolic process (GO:0006692)	1/13	0.187601	0.517995	0.203215	0.565485	-1.82171	3.04853	ACOX1
protein insertion into membrane (GO:0051205)	1/13	0.187601	0.517995	0.203215	0.565485	-1.81036	3.02953	EGFR
positive regulation of protein depolymerization (GO:1901881)	1/13	0.187601	0.517995	0.203215	0.565485	-1.76549	2.95445	VIL1
negative regulation of fatty acid metabolic process (GO:0045922)	1/13	0.187601	0.517995	0.203215	0.565485	-1.64386	2.75091	APOC3
cellular response to heat (GO:0034605)	2/48	0.17639	0.517995	0.192082	0.565485	-1.42745	2.4767	HSBP1L1;HSPA2
positive regulation of response to DNA damage stimulus (GO:2001022)	2/50	0.187807	0.517995	0.203809	0.565485	-1.40056	2.34222	NPAS2;EGFR
negative regulation of DNA damage response, signal transduction by p53 class mediator (GO:0043518)	1/13	0.187601	0.517995	0.203215	0.565485	-1.38207	2.31281	PTTG1IP
negative regulation of metabolic process (GO:0009892)	1/13	0.187601	0.517995	0.203215	0.565485	-1.2922	2.16242	APOC3
peptidyl-methionine modification (GO:0018206)	1/13	0.187601	0.517995	0.203215	0.565485	-1.29145	2.16116	APOA1
heterophilic cell-cell adhesion via plasma membrane cell adhesion molecules (GO:0007157)	2/48	0.17639	0.517995	0.192082	0.565485	-1.2446	2.15946	TENM2;NECTIN3
cellular response to fatty acid (GO:0071398)	1/13	0.187601	0.517995	0.203215	0.565485	-1.244	2.08176	PID1
positive regulation of organelle assembly (GO:1902117)	2/48	0.17639	0.517995	0.192082	0.565485	-1.17387	2.03673	SDC4;BBS4
gonad development (GO:0008406)	2/50	0.187807	0.517995	0.203809	0.565485	-1.20272	2.01135	BIK;GATA6
protein K48-linked ubiquitination (GO:0070936)	2/49	0.182085	0.517995	0.197935	0.565485	-1.17364	1.99905	HACE1;UBE2D1
regulation of reactive oxygen species metabolic process (GO:2000377)	2/50	0.187807	0.517995	0.203809	0.565485	-1.18974	1.98965	PID1;MPV17
regulation of release of sequestered calcium ion into cytosol (GO:0051279)	2/50	0.187807	0.517995	0.203809	0.565485	-1.13264	1.89416	GSTO1;DRD1
establishment of protein localization to mitochondrion (GO:0072655)	2/50	0.187807	0.517995	0.203809	0.565485	-1.12518	1.88169	TIMM9;TIMM13
positive regulation of cellular metabolic process (GO:0031325)	3/93	0.183295	0.517995	0.20105	0.565485	-1.05556	1.79092	LIPT2;PID1;APOA1
regulation of JNK cascade (GO:0046328)	3/91	0.175397	0.517995	0.192829	0.565485	-1.02551	1.78511	ZMYND11;MAPK8IP3;EGFR
protein homooligomerization (GO:0051260)	5/191	0.187217	0.517995	0.208874	0.565867	-0.967524	1.62107	MPP2;GPX3;TMEM120A;IKBKE;RYR3
DNA-templated transcription, initiation (GO:0006352)	5/187	0.176509	0.517995	0.19755	0.565485	-0.891587	1.54636	MED13;NR2F1;PPARGC1A;ESR2;NR3C2
positive regulation of transcription, DNA-templated (GO:0045893)	22/1121	0.177383	0.517995	0.218859	0.569589	-0.812462	1.40511	RBM14;PID1;DDX3X;CTR9;GATA6;GATA5;RFX3;CREBL2;YEATS4;NPAS2;EGFR;ESR2;SUPT3H;ARNTL;MED13;CREB3L3;EPCAM;ATOH8;ASXL2;PPARGC1A;SQSTM1;RHOQ
regulation of cellular component organization (GO:0051128)	4/141	0.185763	0.517995	0.205532	0.565867	-0.741706	1.2485	RAB17;SGK2;BCAR1;SH3D19
ubiquitin-dependent protein catabolic process (GO:0006511)	8/342	0.17763	0.517995	0.203373	0.565485	-0.703833	1.21626	RMND5A;HACE1;UBE2D1;FBXO15;RNF7;KLHL24;SQSTM1;ARNTL
regulation of transcription from RNA polymerase II promoter (GO:0006357)	28/1479	0.187959	0.517995	0.236495	0.572817	-0.657946	1.09978	TENM2;PID1;DDX3X;CTR9;GATA6;GATA5;UBE2D1;YEATS4;NPAS2;EGFR;ARNTL;CUX2;MED13;CREB3L3;EPCAM;TTC21B;PPARGC1A;RBM14;PCGF2;NR2F1;RFX3;ESR2;SUPT3H;MED13L;ASXL2;ZMYND11;SQSTM1;RHOQ
protein neddylation (GO:0045116)	1/14	0.200486	0.519296	0.216046	0.565867	-2.2484	3.61321	RNF7
semaphorin-plexin signaling pathway involved in neuron projection guidance (GO:1902285)	1/14	0.200486	0.519296	0.216046	0.565867	-2.21526	3.55995	PLXNA2
phosphate ion transport (GO:0006817)	1/14	0.200486	0.519296	0.216046	0.565867	-2.09614	3.36852	SLC20A2
regulation of execution phase of apoptosis (GO:1900117)	1/14	0.200486	0.519296	0.216046	0.565867	-2.09374	3.36466	BOK
regulation of glucose import in response to insulin stimulus (GO:2001273)	1/14	0.200486	0.519296	0.216046	0.565867	-2.05426	3.30123	PID1
negative regulation of viral release from host cell (GO:1902187)	1/14	0.200486	0.519296	0.216046	0.565867	-2.03938	3.27731	TRIM35
cellular response to low-density lipoprotein particle stimulus (GO:0071404)	1/14	0.200486	0.519296	0.216046	0.565867	-2.03898	3.27668	LPL
negative regulation of hemostasis (GO:1900047)	1/14	0.200486	0.519296	0.216046	0.565867	-1.95189	3.13671	PROZ
cardiocyte differentiation (GO:0035051)	1/14	0.200486	0.519296	0.216046	0.565867	-1.94444	3.12474	GATA6
mitochondrial genome maintenance (GO:0000002)	1/14	0.200486	0.519296	0.216046	0.565867	-1.92949	3.10072	MPV17
protein localization to endoplasmic reticulum (GO:0070972)	1/14	0.200486	0.519296	0.216046	0.565867	-1.92594	3.09502	VAPA
modulation by virus of host process (GO:0019054)	1/14	0.200486	0.519296	0.216046	0.565867	-1.88681	3.03212	VAPA
negative regulation of macrophage derived foam cell differentiation (GO:0010745)	1/14	0.200486	0.519296	0.216046	0.565867	-1.88272	3.02556	CETP
regulation of retinoic acid receptor signaling pathway (GO:0048385)	1/14	0.200486	0.519296	0.216046	0.565867	-1.83019	2.94113	DHRS3
mRNA modification (GO:0016556)	1/14	0.200486	0.519296	0.216046	0.565867	-1.7961	2.88636	TRMT6
positive regulation of cholesterol efflux (GO:0010875)	1/14	0.200486	0.519296	0.216046	0.565867	-1.76273	2.83273	ABCA12
glycerolipid catabolic process (GO:0046503)	1/14	0.200486	0.519296	0.216046	0.565867	-1.75486	2.82008	ABHD6
positive regulation of histone H3-K4 methylation (GO:0051571)	1/14	0.200486	0.519296	0.216046	0.565867	-1.7458	2.80553	CTR9
phospholipase C-activating dopamine receptor signaling pathway (GO:0060158)	1/14	0.200486	0.519296	0.216046	0.565867	-1.74174	2.79899	DRD1
regulation of production of miRNAs involved in gene silencing by miRNA (GO:1903798)	1/14	0.200486	0.519296	0.216046	0.565867	-1.68741	2.71169	EGFR
regulation of macrophage differentiation (GO:0045649)	1/14	0.200486	0.519296	0.216046	0.565867	-1.64388	2.64174	PTPN2
regulation of axon guidance (GO:1902667)	1/14	0.200486	0.519296	0.216046	0.565867	-1.64313	2.64053	PLXNA2
cellular response to nitrogen levels (GO:0043562)	1/14	0.200486	0.519296	0.216046	0.565867	-1.62225	2.60698	MAP1LC3A
positive regulation of smoothened signaling pathway (GO:0045880)	1/14	0.200486	0.519296	0.216046	0.565867	-1.60649	2.58165	EVC
cardiolipin metabolic process (GO:0032048)	1/14	0.200486	0.519296	0.216046	0.565867	-1.5246	2.45006	HADHB
high-density lipoprotein particle assembly (GO:0034380)	1/14	0.200486	0.519296	0.216046	0.565867	-1.51215	2.43005	APOA1
detection of calcium ion (GO:0005513)	1/14	0.200486	0.519296	0.216046	0.565867	-1.49535	2.40305	CASR
cellular response to nitrogen starvation (GO:0006995)	1/14	0.200486	0.519296	0.216046	0.565867	-1.46906	2.36081	MAP1LC3A
response to fatty acid (GO:0070542)	1/14	0.200486	0.519296	0.216046	0.565867	-1.46208	2.34958	PID1
regulation of cell aging (GO:0090342)	1/14	0.200486	0.519296	0.216046	0.565867	-1.43585	2.30743	ARNTL
chromatin assembly or disassembly (GO:0006333)	1/14	0.200486	0.519296	0.216046	0.565867	-1.42699	2.29319	M1AP
regulation of fatty acid oxidation (GO:0046320)	1/14	0.200486	0.519296	0.216046	0.565867	-1.40145	2.25215	PPARGC1A
wound healing (GO:0042060)	2/51	0.193553	0.519296	0.209703	0.565867	-1.22098	2.0051	MACF1;PDGFA
epithelial cell differentiation (GO:0030855)	3/97	0.199364	0.519296	0.217731	0.567556	-0.945874	1.52534	VIL1;CPT1A;ANXA7
positive regulation of transcription from RNA polymerase II promoter (GO:0045944)	17/849	0.192955	0.519296	0.231278	0.572817	-0.915037	1.50551	RBM14;PID1;DDX3X;CTR9;GATA5;RFX3;YEATS4;NPAS2;EGFR;ARNTL;MED13;CREB3L3;EPCAM;ASXL2;PPARGC1A;SQSTM1;RHOQ
ciliary basal body-plasma membrane docking (GO:0097711)	3/97	0.199364	0.519296	0.217731	0.567556	-0.873065	1.40793	CEP70;FBF1;CEP162
RNA processing (GO:0006396)	5/194	0.1954	0.519296	0.217505	0.567556	-0.822161	1.34235	M1AP;ZCCHC6;PPIG;SNRNP25;PPARGC1A
positive regulation of cell differentiation (GO:0045597)	5/195	0.198155	0.519296	0.220406	0.572377	-0.811118	1.31296	ASXL2;LPL;CREBL2;WDFY2;ARNTL
mRNA metabolic process (GO:0016071)	3/98	0.203433	0.526098	0.221946	0.572377	-1.00889	1.60658	LSM10;PCF11;PPARGC1A
regulation of calcium ion transport (GO:0051924)	2/53	0.205111	0.527935	0.22154	0.572377	-1.16658	1.84809	CASR;MYLK
positive regulation of secretion by cell (GO:1903532)	2/53	0.205111	0.527935	0.22154	0.572377	-1.11287	1.76301	ATP13A2;UNC13D
positive regulation of nervous system development (GO:0051962)	2/53	0.205111	0.527935	0.22154	0.572377	-0.95806	1.51776	CUX2;SERPINF1
hydrogen peroxide catabolic process (GO:0042744)	1/15	0.213167	0.531132	0.228671	0.572377	-2.07773	3.2115	GPX3
regulation of synapse organization (GO:0050807)	1/15	0.213167	0.531132	0.228671	0.572377	-1.93157	2.98559	RAB17
negative regulation of hemopoiesis (GO:1903707)	1/15	0.213167	0.531132	0.228671	0.572377	-1.87183	2.89325	CTR9
smooth muscle contraction (GO:0006939)	1/15	0.213167	0.531132	0.228671	0.572377	-1.84617	2.85359	MYLK
negative regulation of intrinsic apoptotic signaling pathway by p53 class mediator (GO:1902254)	1/15	0.213167	0.531132	0.228671	0.572377	-1.8242	2.81963	PTTG1IP
oligosaccharide-lipid intermediate biosynthetic process (GO:0006490)	1/15	0.213167	0.531132	0.228671	0.572377	-1.79993	2.78212	ALG14
regulation of calcineurin-NFAT signaling cascade (GO:0070884)	1/15	0.213167	0.531132	0.228671	0.572377	-1.77194	2.73885	SPPL3
negative regulation of interleukin-1 beta production (GO:0032691)	1/15	0.213167	0.531132	0.228671	0.572377	-1.7063	2.6374	APOA1
regulation of cyclin-dependent protein serine/threonine kinase activity involved in G1/S transition of mitotic cell cycle (GO:0031657)	1/15	0.213167	0.531132	0.228671	0.572377	-1.57627	2.4364	EGFR
regulation of lipase activity (GO:0060191)	1/15	0.213167	0.531132	0.228671	0.572377	-1.53732	2.3762	LPL
response to ATP (GO:0033198)	1/15	0.213167	0.531132	0.228671	0.572377	-1.49572	2.3119	RYR3
regulation of response to interferon-gamma (GO:0060330)	1/15	0.213167	0.531132	0.228671	0.572377	-1.45494	2.24887	PTPN2
negative regulation of receptor-mediated endocytosis (GO:0048261)	1/15	0.213167	0.531132	0.228671	0.572377	-1.43184	2.21316	APOC3
negative regulation of T cell receptor signaling pathway (GO:0050860)	1/15	0.213167	0.531132	0.228671	0.572377	-1.33811	2.06828	PTPN2
positive regulation of transporter activity (GO:0032411)	1/15	0.213167	0.531132	0.228671	0.572377	-1.31637	2.03468	SGK2
negative regulation of smooth muscle cell migration (GO:0014912)	1/15	0.213167	0.531132	0.228671	0.572377	-1.17823	1.82117	IGFBP5
interleukin-6-mediated signaling pathway (GO:0070102)	1/15	0.213167	0.531132	0.228671	0.572377	-1.17056	1.80932	CTR9
embryonic organ development (GO:0048568)	2/54	0.210918	0.531132	0.227479	0.572377	-1.08396	1.68695	THPO;PDGFA
positive regulation of cell growth (GO:0030307)	3/99	0.207522	0.531132	0.226177	0.572377	-0.931002	1.46402	MACF1;DDX3X;EGFR
regulation of insulin secretion (GO:0050796)	3/99	0.207522	0.531132	0.226177	0.572377	-0.813234	1.27883	RFX3;RAPGEF4;ARNTL
post-translational protein modification (GO:0043687)	8/358	0.209574	0.531132	0.23762	0.572817	-0.683396	1.06793	IGFBP5;LAMB2;FBXL18;APOA1;FBXO15;IGFBP7;RNF7;CHGB
positive regulation of viral release from host cell (GO:1902188)	1/16	0.225647	0.53534	0.241094	0.572817	-2.25617	3.35894	VAPA
regulation of tumor necrosis factor secretion (GO:1904467)	1/16	0.225647	0.53534	0.241094	0.572817	-2.06046	3.06758	ORM1
negative regulation of signal transduction by p53 class mediator (GO:1901797)	1/16	0.225647	0.53534	0.241094	0.572817	-2.0306	3.02313	PTTG1IP
regulation of centriole replication (GO:0046599)	1/16	0.225647	0.53534	0.241094	0.572817	-1.99383	2.96838	RBM14
fatty acid beta-oxidation using acyl-CoA dehydrogenase (GO:0033539)	1/16	0.225647	0.53534	0.241094	0.572817	-1.91861	2.85639	ACOX1
intracellular lipid transport (GO:0032365)	1/16	0.225647	0.53534	0.241094	0.572817	-1.84488	2.74663	CPT1A
positive regulation of response to wounding (GO:1903036)	1/16	0.225647	0.53534	0.241094	0.572817	-1.82003	2.70963	MYLK
regulation of mast cell degranulation (GO:0043304)	1/16	0.225647	0.53534	0.241094	0.572817	-1.79	2.66492	UNC13D
negative regulation of coagulation (GO:0050819)	1/16	0.225647	0.53534	0.241094	0.572817	-1.77238	2.63868	PROZ
negative regulation of platelet activation (GO:0010544)	1/16	0.225647	0.53534	0.241094	0.572817	-1.77093	2.63653	PDGFA
negative regulation of DNA-dependent DNA replication (GO:2000104)	1/16	0.225647	0.53534	0.241094	0.572817	-1.76441	2.62683	PID1
negative regulation of cytokine production involved in immune response (GO:0002719)	1/16	0.225647	0.53534	0.241094	0.572817	-1.74514	2.59813	APOA1
glycerophospholipid catabolic process (GO:0046475)	1/16	0.225647	0.53534	0.241094	0.572817	-1.72982	2.57533	ENPP2
filopodium assembly (GO:0046847)	1/16	0.225647	0.53534	0.241094	0.572817	-1.71492	2.55315	RAB17
positive regulation of membrane protein ectodomain proteolysis (GO:0051044)	1/16	0.225647	0.53534	0.241094	0.572817	-1.69918	2.5297	SH3D19
regulation of cell-substrate junction assembly (GO:0090109)	1/16	0.225647	0.53534	0.241094	0.572817	-1.69308	2.52063	MACF1
anterograde synaptic vesicle transport (GO:0048490)	1/16	0.225647	0.53534	0.241094	0.572817	-1.65571	2.465	AP3S2
positive regulation of transcription elongation from RNA polymerase II promoter (GO:0032968)	1/16	0.225647	0.53534	0.241094	0.572817	-1.62303	2.41634	CTR9
positive regulation of acute inflammatory response (GO:0002675)	1/16	0.225647	0.53534	0.241094	0.572817	-1.62152	2.41409	CREB3L3
phototransduction, visible light (GO:0007603)	1/16	0.225647	0.53534	0.241094	0.572817	-1.61932	2.41081	RNF7
negative regulation of lipid catabolic process (GO:0050995)	1/16	0.225647	0.53534	0.241094	0.572817	-1.57576	2.34597	APOC3
positive regulation of peptidyl-lysine acetylation (GO:2000758)	1/16	0.225647	0.53534	0.241094	0.572817	-1.53834	2.29025	PPARGC1A
catecholamine metabolic process (GO:0006584)	1/16	0.225647	0.53534	0.241094	0.572817	-1.53657	2.28762	DRD1
synaptic vesicle transport along microtubule (GO:0099517)	1/16	0.225647	0.53534	0.241094	0.572817	-1.40378	2.08993	AP3S2
positive regulation of potassium ion transport (GO:0043268)	1/16	0.225647	0.53534	0.241094	0.572817	-1.39919	2.08309	DRD1
regulation of protein homooligomerization (GO:0032462)	1/16	0.225647	0.53534	0.241094	0.572817	-1.38971	2.06898	BIK
inhibition of cysteine-type endopeptidase activity (GO:0097340)	1/16	0.225647	0.53534	0.241094	0.572817	-1.38473	2.06156	CAST
epithelial cilium movement (GO:0003351)	1/16	0.225647	0.53534	0.241094	0.572817	-1.35997	2.0247	RFX3
protein targeting to mitochondrion (GO:0006626)	2/55	0.216741	0.53534	0.233429	0.572817	-0.949362	1.45162	TIMM9;TIMM13
negative regulation of cell differentiation (GO:0045596)	4/151	0.218371	0.53534	0.239592	0.572817	-0.918131	1.39699	CETP;CTR9;EGFR;ARNTL
regulation of protein ubiquitination (GO:0031396)	3/102	0.219894	0.53534	0.238962	0.572817	-0.860921	1.30396	USP4;UBE2D1;PTTG1IP
protein stabilization (GO:0050821)	4/153	0.225072	0.53534	0.246559	0.578356	-0.732861	1.09294	PEX6;APOA1;CREBL2;PPARGC1A
regulation of cell growth (GO:0001558)	5/202	0.217802	0.53534	0.241037	0.572817	-0.669553	1.02051	DDX3X;SGK2;BCAR1;EGFR;ESR2
cellular iron ion homeostasis (GO:0006879)	2/57	0.228429	0.538815	0.245355	0.578356	-1.31371	1.93974	ATP13A2;ABCG2
autophagosome organization (GO:1905037)	2/57	0.228429	0.538815	0.245355	0.578356	-1.21286	1.79083	MAP1LC3A;ATP13A2
regulation of tumor necrosis factor-mediated signaling pathway (GO:0010803)	2/57	0.228429	0.538815	0.245355	0.578356	-1.08007	1.59476	APOA1;PTPN2
anion transport (GO:0006820)	2/57	0.228429	0.538815	0.245355	0.578356	-1.02277	1.51015	SLC22A5;SLC4A1
positive regulation of triglyceride metabolic process (GO:0090208)	1/17	0.237931	0.542469	0.253318	0.578356	-2.04019	2.92926	APOA1
mitochondrial fusion (GO:0008053)	1/17	0.237931	0.542469	0.253318	0.578356	-1.90399	2.7337	BCL2A1
regulation of energy homeostasis (GO:2000505)	1/17	0.237931	0.542469	0.253318	0.578356	-1.82979	2.62716	PPARGC1A
regulation of stem cell proliferation (GO:0072091)	1/17	0.237931	0.542469	0.253318	0.578356	-1.80233	2.58774	EPCAM
protein localization to microtubule organizing center (GO:1905508)	1/17	0.237931	0.542469	0.253318	0.578356	-1.72849	2.48172	BBS4
positive regulation of cilium assembly (GO:0045724)	1/17	0.237931	0.542469	0.253318	0.578356	-1.67754	2.40857	BBS4
positive regulation of macrophage derived foam cell differentiation (GO:0010744)	1/17	0.237931	0.542469	0.253318	0.578356	-1.654	2.37477	LPL
guanosine-containing compound metabolic process (GO:1901068)	1/17	0.237931	0.542469	0.253318	0.578356	-1.64689	2.36456	RHOQ
peptidyl-lysine methylation (GO:0018022)	1/17	0.237931	0.542469	0.253318	0.578356	-1.60584	2.30562	METTL21A
regulation of actin nucleation (GO:0051125)	1/17	0.237931	0.542469	0.253318	0.578356	-1.59266	2.28671	VIL1
linoleic acid metabolic process (GO:0043651)	1/17	0.237931	0.542469	0.253318	0.578356	-1.45925	2.09516	ACSL1
regulation of histone H3-K4 methylation (GO:0051569)	1/17	0.237931	0.542469	0.253318	0.578356	-1.43834	2.06513	CTR9
positive regulation of response to endoplasmic reticulum stress (GO:1905898)	1/17	0.237931	0.542469	0.253318	0.578356	-1.43203	2.05608	BOK
positive regulation of regulated secretory pathway (GO:1903307)	1/17	0.237931	0.542469	0.253318	0.578356	-1.42723	2.04919	UNC13D
negative regulation of lipid storage (GO:0010888)	1/17	0.237931	0.542469	0.253318	0.578356	-1.29984	1.86628	PTPN2
histone H2A acetylation (GO:0043968)	1/17	0.237931	0.542469	0.253318	0.578356	-1.22287	1.75577	YEATS4
glucose 6-phosphate metabolic process (GO:0051156)	1/17	0.237931	0.542469	0.253318	0.578356	-1.19851	1.72079	G6PC
regulation of Rho protein signal transduction (GO:0035023)	2/58	0.234289	0.542469	0.251327	0.578356	-1.16967	1.69742	APOC3;APOA1
positive regulation of dendrite morphogenesis (GO:0050775)	1/17	0.237931	0.542469	0.253318	0.578356	-1.14973	1.65075	CUX2
aorta morphogenesis (GO:0035909)	1/17	0.237931	0.542469	0.253318	0.578356	-1.11994	1.60798	MYLK
regulation of neurogenesis (GO:0050767)	2/58	0.234289	0.542469	0.251327	0.578356	-0.920786	1.33625	SERPINF1;ARNTL
protein homotetramerization (GO:0051289)	2/58	0.234289	0.542469	0.251327	0.578356	-0.89937	1.30517	GPX3;RYR3
peptide metabolic process (GO:0006518)	3/105	0.232413	0.542469	0.251867	0.578356	-0.820359	1.1971	GSTO1;PROZ;SPPL3
positive regulation of signal transduction (GO:0009967)	5/207	0.232193	0.542469	0.256084	0.583048	-0.657955	0.960738	MACF1;RWDD3;CUX2;EVC;ASXL2
regulation of epidermal growth factor receptor signaling pathway (GO:0042058)	2/59	0.240158	0.546025	0.257304	0.583048	-1.07527	1.53383	EGFR;PTPN2
integrin-mediated signaling pathway (GO:0007229)	2/59	0.240158	0.546025	0.257304	0.583048	-1.01314	1.44521	APOA1;BCAR1
RNA splicing (GO:0008380)	3/107	0.240829	0.546036	0.260527	0.583048	-0.872263	1.24181	PPIG;SNRNP25;PPARGC1A
positive regulation of cellular catabolic process (GO:0031331)	3/107	0.240829	0.546036	0.260527	0.583048	-0.750078	1.06786	APOA1;PTTG1IP;SH3D19
positive regulation of cellular protein catabolic process (GO:1903364)	1/18	0.25002	0.549372	0.265346	0.583048	-2.21552	3.07119	PTTG1IP
regulation of cellular protein catabolic process (GO:1903362)	1/18	0.25002	0.549372	0.265346	0.583048	-2.17691	3.01767	PTTG1IP
regulation of receptor recycling (GO:0001919)	1/18	0.25002	0.549372	0.265346	0.583048	-1.97944	2.74393	AP1AR
maturation of 5.8S rRNA (GO:0000460)	1/18	0.25002	0.549372	0.265346	0.583048	-1.6993	2.35559	WDR37
histone H2A monoubiquitination (GO:0035518)	1/18	0.25002	0.549372	0.265346	0.583048	-1.67423	2.32084	PCGF2
regulation of mitochondrial outer membrane permeabilization involved in apoptotic signaling pathway (GO:1901028)	1/18	0.25002	0.549372	0.265346	0.583048	-1.66701	2.31083	BOK
positive regulation of calcium ion transmembrane transporter activity (GO:1901021)	1/18	0.25002	0.549372	0.265346	0.583048	-1.61288	2.2358	GSTO1
microtubule nucleation (GO:0007020)	1/18	0.25002	0.549372	0.265346	0.583048	-1.5968	2.2135	RANBP9
positive regulation of cholesterol transport (GO:0032376)	1/18	0.25002	0.549372	0.265346	0.583048	-1.55931	2.16154	ABCA12
regulation of protein sumoylation (GO:0033233)	1/18	0.25002	0.549372	0.265346	0.583048	-1.54924	2.14758	RWDD3
purine-containing compound metabolic process (GO:0072521)	1/18	0.25002	0.549372	0.265346	0.583048	-1.53004	2.12096	ABCG2
regulation of multicellular organism growth (GO:0040014)	1/18	0.25002	0.549372	0.265346	0.583048	-1.50232	2.08254	BBS2
phospholipid catabolic process (GO:0009395)	1/18	0.25002	0.549372	0.265346	0.583048	-1.48373	2.05676	ENPP2
DNA catabolic process (GO:0006308)	1/18	0.25002	0.549372	0.265346	0.583048	-1.47434	2.04375	EXOG
peptidyl-lysine trimethylation (GO:0018023)	1/18	0.25002	0.549372	0.265346	0.583048	-1.47111	2.03927	CTR9
DNA packaging (GO:0006323)	1/18	0.25002	0.549372	0.265346	0.583048	-1.39683	1.9363	M1AP
negative regulation of lipid biosynthetic process (GO:0051055)	1/18	0.25002	0.549372	0.265346	0.583048	-1.33717	1.85361	APOC3
regulation of lipid catabolic process (GO:0050994)	1/18	0.25002	0.549372	0.265346	0.583048	-1.31721	1.82593	APOC3
regulation of lamellipodium organization (GO:1902743)	1/18	0.25002	0.549372	0.265346	0.583048	-1.30247	1.8055	VIL1
negative regulation of antigen receptor-mediated signaling pathway (GO:0050858)	1/18	0.25002	0.549372	0.265346	0.583048	-1.1741	1.62756	PTPN2
neurotrophin signaling pathway (GO:0038179)	1/18	0.25002	0.549372	0.265346	0.583048	-1.07196	1.48597	BCAR1
regulation of cardiac muscle contraction by regulation of the release of sequestered calcium ion (GO:0010881)	1/18	0.25002	0.549372	0.265346	0.583048	-0.986059	1.36689	GSTO1
negative regulation of response to external stimulus (GO:0032102)	3/108	0.245057	0.549372	0.264871	0.583048	-0.694491	0.976639	APOA1;DRD1;PTPN2
membrane lipid biosynthetic process (GO:0046467)	2/61	0.251914	0.552793	0.269262	0.588633	-0.857217	1.18182	VAPA;VAPB
protein localization to membrane (GO:0072657)	4/161	0.252372	0.553057	0.274843	0.588633	-0.806526	1.11047	BBS2;KCNB2;ZDHHC23;ABCA12
tRNA metabolic process (GO:0006399)	1/19	0.261918	0.553953	0.27718	0.588633	-1.76816	2.36885	ADAT1
positive regulation of metabolic process (GO:0009893)	1/19	0.261918	0.553953	0.27718	0.588633	-1.75288	2.34837	PIGA
modulation by virus of host morphology or physiology (GO:0019048)	1/19	0.261918	0.553953	0.27718	0.588633	-1.73297	2.32171	VAPB
dolichol-linked oligosaccharide biosynthetic process (GO:0006488)	1/19	0.261918	0.553953	0.27718	0.588633	-1.55653	2.08532	ALG14
actin filament polymerization (GO:0030041)	1/19	0.261918	0.553953	0.27718	0.588633	-1.52683	2.04553	VIL1
long-chain fatty-acyl-CoA biosynthetic process (GO:0035338)	1/19	0.261918	0.553953	0.27718	0.588633	-1.45756	1.95272	ACSL1
positive regulation of lipid catabolic process (GO:0050996)	1/19	0.261918	0.553953	0.27718	0.588633	-1.44217	1.93211	APOA1
maintenance of protein localization in organelle (GO:0072595)	1/19	0.261918	0.553953	0.27718	0.588633	-1.42798	1.9131	BBS4
organelle fusion (GO:0048284)	1/19	0.261918	0.553953	0.27718	0.588633	-1.42757	1.91255	BCL2A1
regulation of adherens junction organization (GO:1903391)	1/19	0.261918	0.553953	0.27718	0.588633	-1.39624	1.87058	MACF1
negative regulation of calcium-mediated signaling (GO:0050849)	1/19	0.261918	0.553953	0.27718	0.588633	-1.38503	1.85556	GSTO1
glucan catabolic process (GO:0009251)	1/19	0.261918	0.553953	0.27718	0.588633	-1.376	1.84347	STBD1
protein localization to centrosome (GO:0071539)	1/19	0.261918	0.553953	0.27718	0.588633	-1.36558	1.8295	BBS4
regulation of epithelial cell differentiation (GO:0030856)	1/19	0.261918	0.553953	0.27718	0.588633	-1.34588	1.80311	ARNTL
positive regulation of synaptic transmission, glutamatergic (GO:0051968)	1/19	0.261918	0.553953	0.27718	0.588633	-1.28224	1.71785	DRD1
piRNA metabolic process (GO:0034587)	1/19	0.261918	0.553953	0.27718	0.588633	-1.25506	1.68143	HENMT1
establishment of epithelial cell polarity (GO:0090162)	1/19	0.261918	0.553953	0.27718	0.588633	-1.23489	1.65442	FBF1
regulation of peptidase activity (GO:0052547)	1/19	0.261918	0.553953	0.27718	0.588633	-1.20651	1.61639	ATP13A2
homologous chromosome segregation (GO:0045143)	1/19	0.261918	0.553953	0.27718	0.588633	-1.20543	1.61495	MSH4
glycogen catabolic process (GO:0005980)	1/19	0.261918	0.553953	0.27718	0.588633	-1.01578	1.36087	STBD1
RNA 3'-end processing (GO:0031123)	2/62	0.257799	0.553953	0.27524	0.588633	-0.856741	1.16138	ZCCHC6;PCF11
negative regulation of cytokine production (GO:0001818)	3/111	0.257807	0.553953	0.277956	0.588633	-0.798563	1.08249	CHID1;ORM1;IKBKE
Wnt signaling pathway (GO:0016055)	3/110	0.253546	0.553953	0.273586	0.588633	-0.781772	1.07276	DDX3X;ARL6;VRK2
regulation of DNA replication (GO:0006275)	2/62	0.257799	0.553953	0.27524	0.588633	-0.759957	1.03018	PDGFA;EGFR
macroautophagy (GO:0016236)	3/111	0.257807	0.553953	0.277956	0.588633	-0.710934	0.963703	MAP1LC3A;ATP13A2;SQSTM1
negative regulation of intracellular signal transduction (GO:1902532)	4/162	0.255834	0.553953	0.278418	0.5888	-0.684477	0.933097	DDX3X;BCL2A1;ZMYND11;ARNTL
cellular response to insulin stimulus (GO:0032869)	3/111	0.257807	0.553953	0.277956	0.588633	-0.674109	0.913785	BCAR1;RHOQ;PTPN2
tRNA processing (GO:0008033)	2/63	0.263685	0.556253	0.281216	0.5888	-0.925028	1.23306	TRMT6;ADAT1
regulation of actin filament-based process (GO:0032970)	2/63	0.263685	0.556253	0.281216	0.5888	-0.771912	1.02896	PDGFA;RHOQ
positive regulation of STAT cascade (GO:1904894)	1/20	0.273627	0.556432	0.288825	0.5888	-1.62767	2.10944	IL7R
folic acid metabolic process (GO:0046655)	1/20	0.273627	0.556432	0.288825	0.5888	-1.61467	2.09259	FPGS
regulation of long-term synaptic potentiation (GO:1900271)	1/20	0.273627	0.556432	0.288825	0.5888	-1.6077	2.08355	SQSTM1
positive regulation of excitatory postsynaptic potential (GO:2000463)	1/20	0.273627	0.556432	0.288825	0.5888	-1.52254	1.97319	CUX2
regulation of platelet activation (GO:0010543)	1/20	0.273627	0.556432	0.288825	0.5888	-1.51972	1.96954	PDGFA
cellular response to interleukin-7 (GO:0098761)	1/20	0.273627	0.556432	0.288825	0.5888	-1.5146	1.9629	IL7R
Rac protein signal transduction (GO:0016601)	1/20	0.273627	0.556432	0.288825	0.5888	-1.51044	1.95751	HACE1
cellular response to zinc ion (GO:0071294)	1/20	0.273627	0.556432	0.288825	0.5888	-1.49871	1.94231	ATP13A2
histone deubiquitination (GO:0016578)	1/20	0.273627	0.556432	0.288825	0.5888	-1.49391	1.93609	SUPT3H
muscle tissue morphogenesis (GO:0060415)	1/20	0.273627	0.556432	0.288825	0.5888	-1.42081	1.84136	MYLK
excitatory postsynaptic potential (GO:0060079)	1/20	0.273627	0.556432	0.288825	0.5888	-1.41414	1.83271	MPP2
negative regulation of lipid metabolic process (GO:0045833)	1/20	0.273627	0.556432	0.288825	0.5888	-1.40601	1.82217	APOC3
interleukin-7-mediated signaling pathway (GO:0038111)	1/20	0.273627	0.556432	0.288825	0.5888	-1.39163	1.80353	IL7R
primary alcohol metabolic process (GO:0034308)	1/20	0.273627	0.556432	0.288825	0.5888	-1.35025	1.74991	DHRS3
protein ADP-ribosylation (GO:0006471)	1/20	0.273627	0.556432	0.288825	0.5888	-1.34114	1.7381	PARP6
cellular polysaccharide catabolic process (GO:0044247)	1/20	0.273627	0.556432	0.288825	0.5888	-1.26325	1.63715	STBD1
regulation of catenin import into nucleus (GO:0035412)	1/20	0.273627	0.556432	0.288825	0.5888	-1.2457	1.61442	EGFR
positive regulation of axon extension (GO:0045773)	1/20	0.273627	0.556432	0.288825	0.5888	-1.23632	1.60226	MACF1
response to interferon-beta (GO:0035456)	1/20	0.273627	0.556432	0.288825	0.5888	-1.19446	1.54801	IKBKE
positive regulation of activated T cell proliferation (GO:0042104)	1/20	0.273627	0.556432	0.288825	0.5888	-1.18572	1.53668	IGFBP2
regulation of heterotypic cell-cell adhesion (GO:0034114)	1/20	0.273627	0.556432	0.288825	0.5888	-1.12359	1.45616	APOA1
drug transport (GO:0015893)	1/20	0.273627	0.556432	0.288825	0.5888	-1.06345	1.37822	SLC22A5
telomere capping (GO:0016233)	1/20	0.273627	0.556432	0.288825	0.5888	-0.991737	1.28528	TEN1
iron ion homeostasis (GO:0055072)	2/64	0.269572	0.556432	0.287188	0.5888	-0.977561	1.2815	ATP13A2;ABCG2
regulation of viral genome replication (GO:0045069)	2/64	0.269572	0.556432	0.287188	0.5888	-0.869873	1.14033	DDX3X;VAPB
carbohydrate homeostasis (GO:0033500)	2/64	0.269572	0.556432	0.287188	0.5888	-0.836735	1.09689	G6PC;PTPN2
negative regulation of neuron apoptotic process (GO:0043524)	2/64	0.269572	0.556432	0.287188	0.5888	-0.834366	1.09379	PPARGC1A;RETREG1
regulation of organelle organization (GO:0033043)	3/114	0.270644	0.556432	0.291101	0.591533	-0.798338	1.04339	ATP13A2;EVI5;SQSTM1
cellular protein localization (GO:0034613)	7/328	0.265411	0.556432	0.29479	0.591533	-0.598846	0.794354	BBS2;USP4;RAB39B;RAB17;EVI5;BBS4;EGFR
inorganic anion transmembrane transport (GO:0098661)	2/65	0.275458	0.55946	0.293155	0.591533	-0.747965	0.964367	SLC20A2;CLCN2
regulation of cell development (GO:0060284)	1/21	0.285152	0.56105	0.300283	0.591533	-1.90568	2.39112	ARNTL
Golgi to endosome transport (GO:0006895)	1/21	0.285152	0.56105	0.300283	0.591533	-1.79591	2.25339	AP1AR
negative regulation of telomere maintenance via telomerase (GO:0032211)	1/21	0.285152	0.56105	0.300283	0.591533	-1.69854	2.13122	TEN1
regulation of response to cytokine stimulus (GO:0060759)	1/21	0.285152	0.56105	0.300283	0.591533	-1.54411	1.93745	APOA1
aromatic amino acid family catabolic process (GO:0009074)	1/21	0.285152	0.56105	0.300283	0.591533	-1.50495	1.88831	KMO
steroid hormone mediated signaling pathway (GO:0043401)	1/21	0.285152	0.56105	0.300283	0.591533	-1.50089	1.88321	MED13
androgen metabolic process (GO:0008209)	1/21	0.285152	0.56105	0.300283	0.591533	-1.47267	1.84781	CYP17A1
organelle disassembly (GO:1903008)	1/21	0.285152	0.56105	0.300283	0.591533	-1.46487	1.83803	RETREG1
negative regulation of innate immune response (GO:0045824)	1/21	0.285152	0.56105	0.300283	0.591533	-1.43832	1.80471	PTPN2
positive regulation of gene silencing by miRNA (GO:2000637)	1/21	0.285152	0.56105	0.300283	0.591533	-1.42917	1.79322	EGFR
positive regulation of dendritic spine development (GO:0060999)	1/21	0.285152	0.56105	0.300283	0.591533	-1.41106	1.7705	CUX2
hydrogen peroxide metabolic process (GO:0042743)	1/21	0.285152	0.56105	0.300283	0.591533	-1.40459	1.76239	GPX3
regulation of endoplasmic reticulum stress-induced intrinsic apoptotic signaling pathway (GO:1902235)	1/21	0.285152	0.56105	0.300283	0.591533	-1.40229	1.7595	BOK
immune response-activating cell surface receptor signaling pathway (GO:0002429)	1/21	0.285152	0.56105	0.300283	0.591533	-1.35003	1.69393	BCAR1
regulation of DNA-templated transcription, elongation (GO:0032784)	1/21	0.285152	0.56105	0.300283	0.591533	-1.31939	1.65548	ZMYND11
regulation of calcium ion transmembrane transport (GO:1903169)	1/21	0.285152	0.56105	0.300283	0.591533	-1.28823	1.61639	CACNB1
Arp2/3 complex-mediated actin nucleation (GO:0034314)	1/21	0.285152	0.56105	0.300283	0.591533	-1.24094	1.55704	IQGAP2
dopamine metabolic process (GO:0042417)	1/21	0.285152	0.56105	0.300283	0.591533	-1.23092	1.54448	DRD1
mitochondrial respiratory chain complex IV assembly (GO:0033617)	1/21	0.285152	0.56105	0.300283	0.591533	-1.21973	1.53044	SMIM20
neuromuscular junction development (GO:0007528)	1/21	0.285152	0.56105	0.300283	0.591533	-1.13942	1.42967	CACNB1
chromatin assembly (GO:0031497)	2/66	0.281341	0.56105	0.299115	0.591533	-0.943588	1.19665	M1AP;BAHCC1
epithelium development (GO:0060429)	3/116	0.279241	0.56105	0.299891	0.591533	-0.88972	1.135	VIL1;CPT1A;ANXA7
cellular response to reactive oxygen species (GO:0034614)	2/66	0.281341	0.56105	0.299115	0.591533	-0.804868	1.02072	MPV17;EGFR
cellular response to estradiol stimulus (GO:0071392)	1/21	0.285152	0.56105	0.300283	0.591533	-0.806903	1.01245	EGFR
sphingolipid metabolic process (GO:0006665)	3/117	0.28355	0.56105	0.304291	0.598707	-0.77346	0.974844	GM2A;VAPA;VAPB
negative regulation of blood vessel morphogenesis (GO:2000181)	2/66	0.281341	0.56105	0.299115	0.591533	-0.759486	0.963171	SERPINF1;STAB1
purine ribonucleotide metabolic process (GO:0009150)	2/67	0.287221	0.563765	0.305068	0.598796	-0.809357	1.00968	CROT;RHOQ
sphingolipid biosynthetic process (GO:0030148)	2/67	0.287221	0.563765	0.305068	0.598796	-0.770256	0.960898	VAPA;VAPB
positive regulation of BMP signaling pathway (GO:0030513)	1/22	0.296494	0.569673	0.311557	0.599318	-1.57453	1.9142	GATA6
positive regulation of translational initiation (GO:0045948)	1/22	0.296494	0.569673	0.311557	0.599318	-1.55	1.88438	DDX3X
non-motile cilium assembly (GO:1905515)	1/22	0.296494	0.569673	0.311557	0.599318	-1.52293	1.85146	BBS4
meiosis I (GO:0007127)	1/22	0.296494	0.569673	0.311557	0.599318	-1.48206	1.80178	MSH4
cellular response to alkaloid (GO:0071312)	1/22	0.296494	0.569673	0.311557	0.599318	-1.47713	1.79578	RYR3
hyaluronan metabolic process (GO:0030212)	1/22	0.296494	0.569673	0.311557	0.599318	-1.40473	1.70776	ABCC5
cellular protein complex localization (GO:0034629)	1/22	0.296494	0.569673	0.311557	0.599318	-1.3764	1.67333	MZT1
mitochondrial respiratory chain complex IV biogenesis (GO:0097034)	1/22	0.296494	0.569673	0.311557	0.599318	-1.35897	1.65214	SMIM20
regulation of cardiac muscle contraction by calcium ion signaling (GO:0010882)	1/22	0.296494	0.569673	0.311557	0.599318	-1.35673	1.64941	GSTO1
cortical actin cytoskeleton organization (GO:0030866)	1/22	0.296494	0.569673	0.311557	0.599318	-1.34761	1.63833	RHOQ
branched-chain amino acid catabolic process (GO:0009083)	1/22	0.296494	0.569673	0.311557	0.599318	-1.33725	1.62573	HMGCLL1
positive regulation of histone acetylation (GO:0035066)	1/22	0.296494	0.569673	0.311557	0.599318	-1.33618	1.62443	PPARGC1A
long-term synaptic potentiation (GO:0060291)	1/22	0.296494	0.569673	0.311557	0.599318	-1.25468	1.52535	MPP2
glutamate metabolic process (GO:0006536)	1/22	0.296494	0.569673	0.311557	0.599318	-1.18401	1.43943	FPGS
histone ubiquitination (GO:0016574)	1/22	0.296494	0.569673	0.311557	0.599318	-1.12172	1.36371	CTR9
GTP metabolic process (GO:0046039)	1/22	0.296494	0.569673	0.311557	0.599318	-1.04444	1.26975	RHOQ
regulation of TOR signaling (GO:0032006)	2/68	0.293095	0.569673	0.311011	0.599318	-0.843328	1.03498	GPAT3;ARNTL
positive regulation of protein serine/threonine kinase activity (GO:0071902)	3/119	0.292183	0.569673	0.3131	0.601577	-0.633385	0.779301	DDX3X;PDGFA;EGFR
termination of RNA polymerase II transcription (GO:0006369)	2/69	0.298962	0.572399	0.316943	0.603343	-0.839825	1.01404	LSM10;PCF11
regulation of endopeptidase activity (GO:0052548)	2/69	0.298962	0.572399	0.316943	0.603343	-0.767116	0.926245	SERPINF1;ATP13A2
COPII-coated vesicle budding (GO:0090114)	2/69	0.298962	0.572399	0.316943	0.603343	-0.741278	0.895046	VAPA;VAPB
C21-steroid hormone metabolic process (GO:0008207)	1/23	0.307657	0.574925	0.322651	0.603343	-1.60039	1.88649	CYP17A1
regulation of ERBB signaling pathway (GO:1901184)	1/23	0.307657	0.574925	0.322651	0.603343	-1.53483	1.80922	EGFR
cellular response to unfolded protein (GO:0034620)	1/23	0.307657	0.574925	0.322651	0.603343	-1.53225	1.80617	HSPA2
negative regulation of myeloid cell differentiation (GO:0045638)	1/23	0.307657	0.574925	0.322651	0.603343	-1.46445	1.72625	CTR9
DNA catabolic process, endonucleolytic (GO:0000737)	1/23	0.307657	0.574925	0.322651	0.603343	-1.4614	1.72266	EXOG
STAT cascade (GO:0097696)	1/23	0.307657	0.574925	0.322651	0.603343	-1.42705	1.68216	CTR9
urogenital system development (GO:0001655)	1/23	0.307657	0.574925	0.322651	0.603343	-1.41443	1.66728	IFT140
regulation of cytokine production involved in inflammatory response (GO:1900015)	1/23	0.307657	0.574925	0.322651	0.603343	-1.40564	1.65693	CHID1
positive regulation of protein autophosphorylation (GO:0031954)	1/23	0.307657	0.574925	0.322651	0.603343	-1.33583	1.57463	PDGFA
negative regulation of actin filament polymerization (GO:0030837)	1/23	0.307657	0.574925	0.322651	0.603343	-1.32991	1.56766	VIL1
regulation of membrane protein ectodomain proteolysis (GO:0051043)	1/23	0.307657	0.574925	0.322651	0.603343	-1.32842	1.5659	SH3D19
rRNA modification (GO:0000154)	1/23	0.307657	0.574925	0.322651	0.603343	-1.30886	1.54285	TFB1M
protein localization to cell surface (GO:0034394)	1/23	0.307657	0.574925	0.322651	0.603343	-1.28999	1.5206	USP4
regulation of interferon-gamma-mediated signaling pathway (GO:0060334)	1/23	0.307657	0.574925	0.322651	0.603343	-1.28974	1.5203	PTPN2
outflow tract septum morphogenesis (GO:0003148)	1/23	0.307657	0.574925	0.322651	0.603343	-1.21015	1.42649	GATA6
glutathione derivative metabolic process (GO:1901685)	1/23	0.307657	0.574925	0.322651	0.603343	-1.16501	1.37327	GSTO1
glutathione derivative biosynthetic process (GO:1901687)	1/23	0.307657	0.574925	0.322651	0.603343	-1.12819	1.32987	GSTO1
maturation of LSU-rRNA (GO:0000470)	1/23	0.307657	0.574925	0.322651	0.603343	-0.886206	1.04463	WDR37
negative regulation of angiogenesis (GO:0016525)	2/70	0.304822	0.574925	0.322864	0.603343	-0.806987	0.958723	SERPINF1;STAB1
macromolecular complex assembly (GO:0065003)	3/121	0.300835	0.574925	0.321915	0.603343	-0.762122	0.915457	VIL1;RANBP9;PPARGC1A
regulation of endothelial cell migration (GO:0010594)	2/70	0.304822	0.574925	0.322864	0.603343	-0.660064	0.784173	ATOH8;BCAR1
positive regulation of endothelial cell migration (GO:0010595)	2/71	0.310673	0.57858	0.328772	0.608749	-0.833623	0.974517	ATOH8;BCAR1
phospholipid metabolic process (GO:0006644)	2/71	0.310673	0.57858	0.328772	0.608749	-0.788557	0.921835	ENPP2;LPL
Rab protein signal transduction (GO:0032482)	2/71	0.310673	0.57858	0.328772	0.608749	-0.751638	0.878675	RAB39B;RAB17
regulation of smooth muscle contraction (GO:0006940)	1/24	0.318643	0.578934	0.333566	0.608749	-1.70499	1.94997	KCNB2
folic acid-containing compound metabolic process (GO:0006760)	1/24	0.318643	0.578934	0.333566	0.608749	-1.55189	1.77488	FPGS
vitamin transport (GO:0051180)	1/24	0.318643	0.578934	0.333566	0.608749	-1.53574	1.75639	APOA1
rRNA methylation (GO:0031167)	1/24	0.318643	0.578934	0.333566	0.608749	-1.49062	1.7048	TFB1M
phospholipid dephosphorylation (GO:0046839)	1/24	0.318643	0.578934	0.333566	0.608749	-1.4089	1.61133	PLPP6
regulation of dendritic spine morphogenesis (GO:0061001)	1/24	0.318643	0.578934	0.333566	0.608749	-1.38237	1.581	CUX2
TOR signaling (GO:0031929)	1/24	0.318643	0.578934	0.333566	0.608749	-1.30184	1.48889	PRR5
cellular response to ammonium ion (GO:0071242)	1/24	0.318643	0.578934	0.333566	0.608749	-1.28281	1.46713	DRD1
regulation of axon extension involved in axon guidance (GO:0048841)	1/24	0.318643	0.578934	0.333566	0.608749	-1.25272	1.43271	PLXNA2
cellular response to catecholamine stimulus (GO:0071870)	1/24	0.318643	0.578934	0.333566	0.608749	-1.21501	1.38959	DRD1
positive regulation of protein oligomerization (GO:0032461)	1/24	0.318643	0.578934	0.333566	0.608749	-1.12885	1.29105	BIK
glutamine family amino acid metabolic process (GO:0009064)	1/24	0.318643	0.578934	0.333566	0.608749	-1.11579	1.27611	FPGS
cellular response to amyloid-beta (GO:1904646)	1/24	0.318643	0.578934	0.333566	0.608749	-1.0272	1.17479	CACNB1
histone H3-K4 methylation (GO:0051568)	1/24	0.318643	0.578934	0.333566	0.608749	-0.935942	1.07042	CTR9
regulation of monooxygenase activity (GO:0032768)	1/24	0.318643	0.578934	0.333566	0.608749	-0.929015	1.0625	EGFR
divalent inorganic cation homeostasis (GO:0072507)	1/24	0.318643	0.578934	0.333566	0.608749	-0.911745	1.04275	ATP13A2
histone acetylation (GO:0016573)	2/72	0.316514	0.578934	0.334666	0.609397	-0.879424	1.01168	YEATS4;SUPT3H
regulation of release of sequestered calcium ion into cytosol by sarcoplasmic reticulum (GO:0010880)	1/24	0.318643	0.578934	0.333566	0.608749	-0.868724	0.993545	GSTO1
autophagosome maturation (GO:0097352)	1/24	0.318643	0.578934	0.333566	0.608749	-0.855629	0.978568	MAP1LC3A
positive regulation of growth (GO:0045927)	2/72	0.316514	0.578934	0.334666	0.609397	-0.8294	0.954133	DDX3X;EGFR
ion transport (GO:0006811)	6/290	0.312538	0.578934	0.34158	0.610649	-0.544756	0.633568	SLC20A2;ATP13A2;SLC4A1;SGK2;CLCN2;RYR3
proteasome-mediated ubiquitin-dependent protein catabolic process (GO:0043161)	6/292	0.31809	0.578934	0.347297	0.611504	-0.470094	0.538455	RMND5A;FBXL18;UBE2D1;FBXO15;RNF7;ARNTL
cilium-dependent cell motility (GO:0060285)	1/25	0.329456	0.581163	0.344306	0.610649	-1.57346	1.74703	RFX3
chaperone mediated protein folding requiring cofactor (GO:0051085)	1/25	0.329456	0.581163	0.344306	0.610649	-1.39041	1.54379	HSPA2
sensory perception of pain (GO:0019233)	1/25	0.329456	0.581163	0.344306	0.610649	-1.3484	1.49714	RETREG1
histone mRNA metabolic process (GO:0008334)	1/25	0.329456	0.581163	0.344306	0.610649	-1.32045	1.46611	LSM10
positive regulation of histone methylation (GO:0031062)	1/25	0.329456	0.581163	0.344306	0.610649	-1.21832	1.35271	CTR9
regulation of chemotaxis (GO:0050920)	1/25	0.329456	0.581163	0.344306	0.610649	-1.21701	1.35127	PTPN2
negative regulation of sequestering of calcium ion (GO:0051283)	1/25	0.329456	0.581163	0.344306	0.610649	-1.19022	1.32151	RYR3
histone monoubiquitination (GO:0010390)	1/25	0.329456	0.581163	0.344306	0.610649	-1.17021	1.2993	CTR9
positive regulation of DNA-templated transcription, elongation (GO:0032786)	1/25	0.329456	0.581163	0.344306	0.610649	-1.15392	1.28122	CTR9
regulation of actin filament bundle assembly (GO:0032231)	1/25	0.329456	0.581163	0.344306	0.610649	-1.15078	1.27773	VIL1
cellular lipid catabolic process (GO:0044242)	1/25	0.329456	0.581163	0.344306	0.610649	-1.12992	1.25456	ENPP2
negative regulation of developmental growth (GO:0048640)	1/25	0.329456	0.581163	0.344306	0.610649	-1.12364	1.24759	BBS2
transition metal ion homeostasis (GO:0055076)	1/25	0.329456	0.581163	0.344306	0.610649	-1.09297	1.21354	ATP13A2
positive regulation of dephosphorylation (GO:0035306)	1/25	0.329456	0.581163	0.344306	0.610649	-1.05899	1.17581	SPPL3
regulation of cell cycle G1/S phase transition (GO:1902806)	1/25	0.329456	0.581163	0.344306	0.610649	-1.04529	1.1606	PID1
fatty acid derivative biosynthetic process (GO:1901570)	1/25	0.329456	0.581163	0.344306	0.610649	-1.03202	1.14586	HMGCLL1
regulation of cellular senescence (GO:2000772)	1/25	0.329456	0.581163	0.344306	0.610649	-1.02805	1.14146	ARNTL
negative regulation of T cell proliferation (GO:0042130)	1/25	0.329456	0.581163	0.344306	0.610649	-0.971836	1.07904	SDC4
negative regulation of interleukin-6 production (GO:0032715)	1/25	0.329456	0.581163	0.344306	0.610649	-0.967571	1.07431	ORM1
actin nucleation (GO:0045010)	1/25	0.329456	0.581163	0.344306	0.610649	-0.911541	1.0121	IQGAP2
regulation of neuron death (GO:1901214)	2/73	0.322343	0.581163	0.340544	0.610649	-0.82306	0.931819	ATP13A2;PPARGC1A
SCF-dependent proteasomal ubiquitin-dependent protein catabolic process (GO:0031146)	2/73	0.322343	0.581163	0.340544	0.610649	-0.81262	0.919999	FBXL18;RNF7
positive regulation of inflammatory response (GO:0050729)	2/74	0.32816	0.581163	0.346407	0.611504	-0.769353	0.857256	CREB3L3;LPL
positive regulation of cytokine secretion (GO:0050715)	2/74	0.32816	0.581163	0.346407	0.611504	-0.667088	0.743306	ORM1;LPL
negative regulation of cysteine-type endopeptidase activity (GO:2000117)	2/73	0.322343	0.581163	0.340544	0.610649	-0.620227	0.702184	CAST;DDX3X
chloride transport (GO:0006821)	2/74	0.32816	0.581163	0.346407	0.611504	-0.609233	0.678841	SLC4A1;CLCN2
organonitrogen compound biosynthetic process (GO:1901566)	4/182	0.326607	0.581163	0.351017	0.611504	-0.525353	0.587869	VAPA;VAPB;GSTO1;APOA1
regulation of viral release from host cell (GO:1902186)	1/26	0.340097	0.583584	0.354874	0.611504	-1.49075	1.60781	TRIM35
regulation of DNA damage response, signal transduction by p53 class mediator (GO:0043516)	1/26	0.340097	0.583584	0.354874	0.611504	-1.3565	1.46302	PTTG1IP
long-chain fatty-acyl-CoA metabolic process (GO:0035336)	1/26	0.340097	0.583584	0.354874	0.611504	-1.3366	1.44156	ACSL1
positive regulation of interleukin-1 beta secretion (GO:0050718)	1/26	0.340097	0.583584	0.354874	0.611504	-1.29635	1.39815	ORM1
glial cell differentiation (GO:0010001)	1/26	0.340097	0.583584	0.354874	0.611504	-1.26531	1.36466	GPR157
negative regulation of wound healing (GO:0061045)	1/26	0.340097	0.583584	0.354874	0.611504	-1.2483	1.34632	PROZ
modulation of excitatory postsynaptic potential (GO:0098815)	1/26	0.340097	0.583584	0.354874	0.611504	-1.23321	1.33005	CUX2
positive regulation of Rho protein signal transduction (GO:0035025)	1/26	0.340097	0.583584	0.354874	0.611504	-1.23299	1.3298	APOA1
organophosphate ester transport (GO:0015748)	1/26	0.340097	0.583584	0.354874	0.611504	-1.19754	1.29157	CETP
respiratory chain complex IV assembly (GO:0008535)	1/26	0.340097	0.583584	0.354874	0.611504	-1.18349	1.27642	SMIM20
female gamete generation (GO:0007292)	1/26	0.340097	0.583584	0.354874	0.611504	-1.18014	1.2728	M1AP
response to amyloid-beta (GO:1904645)	1/26	0.340097	0.583584	0.354874	0.611504	-1.1608	1.25196	CACNB1
monocarboxylic acid catabolic process (GO:0072329)	1/26	0.340097	0.583584	0.354874	0.611504	-1.15245	1.24294	ACAA1
prostaglandin metabolic process (GO:0006693)	1/26	0.340097	0.583584	0.354874	0.611504	-1.06117	1.14449	ACOX1
regulation of voltage-gated calcium channel activity (GO:1901385)	1/26	0.340097	0.583584	0.354874	0.611504	-1.05985	1.14308	CACNB1
protein depolymerization (GO:0051261)	1/26	0.340097	0.583584	0.354874	0.611504	-1.01953	1.09959	VIL1
regulation of cellular protein localization (GO:1903827)	1/26	0.340097	0.583584	0.354874	0.611504	-0.967837	1.04383	ATP13A2
regulation of ryanodine-sensitive calcium-release channel activity (GO:0060314)	1/26	0.340097	0.583584	0.354874	0.611504	-0.932445	1.00566	GSTO1
peptidyl-tyrosine dephosphorylation (GO:0035335)	1/26	0.340097	0.583584	0.354874	0.611504	-0.906961	0.978179	PTPN2
positive regulation of calcium ion transmembrane transport (GO:1904427)	1/26	0.340097	0.583584	0.354874	0.611504	-0.835337	0.900931	DRD1
negative regulation of cellular amide metabolic process (GO:0034249)	2/76	0.339751	0.583584	0.358081	0.614442	-0.775326	0.836997	DDX3X;IGFBP5
regulation of actin cytoskeleton organization (GO:0032956)	2/76	0.339751	0.583584	0.358081	0.614442	-0.759211	0.819599	PDGFA;RHOQ
regulation of G-protein coupled receptor protein signaling pathway (GO:0008277)	2/75	0.333963	0.583584	0.352253	0.611504	-0.722385	0.792258	NMT2;RNF7
positive regulation of mitochondrion organization (GO:0010822)	3/129	0.335523	0.583584	0.357151	0.614442	-0.648385	0.708079	BIK;PPARGC1A;BOK
purine ribonucleotide biosynthetic process (GO:0009152)	2/76	0.339751	0.583584	0.358081	0.614442	-0.650759	0.702521	CHCHD10;PPCDC
positive regulation of protein kinase B signaling (GO:0051897)	3/128	0.331186	0.583584	0.352754	0.611504	-0.517695	0.572092	THPO;PDGFA;EGFR
positive regulation of apoptotic signaling pathway (GO:2001235)	2/77	0.345525	0.592276	0.363889	0.617717	-0.638855	0.678906	BIK;BOK
positive regulation of wound healing (GO:0090303)	1/27	0.35057	0.592855	0.365272	0.617717	-1.35632	1.42169	MYLK
positive regulation of interferon-beta production (GO:0032728)	1/27	0.35057	0.592855	0.365272	0.617717	-1.32558	1.38947	DDX3X
regulation of muscle contraction (GO:0006937)	1/27	0.35057	0.592855	0.365272	0.617717	-1.28903	1.35116	KCNB2
regulation of histone acetylation (GO:0035065)	1/27	0.35057	0.592855	0.365272	0.617717	-1.26397	1.32489	PPARGC1A
regulation of microtubule-based process (GO:0032886)	1/27	0.35057	0.592855	0.365272	0.617717	-1.19183	1.24927	MACF1
negative regulation of telomere maintenance via telomere lengthening (GO:1904357)	1/27	0.35057	0.592855	0.365272	0.617717	-1.06428	1.11557	TEN1
cytoskeleton-dependent intracellular transport (GO:0030705)	1/27	0.35057	0.592855	0.365272	0.617717	-1.06158	1.11274	KIF3C
lipid modification (GO:0030258)	1/27	0.35057	0.592855	0.365272	0.617717	-1.01172	1.06048	PLPP6
GPI anchor metabolic process (GO:0006505)	1/27	0.35057	0.592855	0.365272	0.617717	-0.995743	1.04373	PIGA
response to growth factor (GO:0070848)	1/27	0.35057	0.592855	0.365272	0.617717	-0.928029	0.972754	GATA6
positive regulation of synapse assembly (GO:0051965)	1/27	0.35057	0.592855	0.365272	0.617717	-0.918776	0.963056	CUX2
positive regulation of release of cytochrome c from mitochondria (GO:0090200)	1/27	0.35057	0.592855	0.365272	0.617717	-0.91429	0.958354	BIK
regulation of T cell receptor signaling pathway (GO:0050856)	1/27	0.35057	0.592855	0.365272	0.617717	-0.830085	0.87009	PTPN2
water-soluble vitamin metabolic process (GO:0006767)	2/78	0.351281	0.593055	0.369678	0.621536	-0.747931	0.782462	GSTO1;FPGS
regulation of GTPase activity (GO:0043087)	4/189	0.351758	0.593055	0.376607	0.622732	-0.535619	0.559621	RGS1;DOCK9;PLXNA2;EVI5
neutrophil degranulation (GO:0043312)	9/480	0.351775	0.593055	0.388398	0.624622	-0.406555	0.424754	ORM1;DDX3X;GM2A;VAPA;STBD1;METTL7A;IQGAP2;ACAA1;UNC13D
purine ribonucleoside triphosphate biosynthetic process (GO:0009206)	1/28	0.360878	0.594323	0.375503	0.621536	-2.15849	2.19997	CHCHD10
microtubule polymerization (GO:0046785)	1/28	0.360878	0.594323	0.375503	0.621536	-1.37799	1.40447	RANBP9
extrinsic apoptotic signaling pathway via death domain receptors (GO:0008625)	1/28	0.360878	0.594323	0.375503	0.621536	-1.35059	1.37655	DDX3X
peptidyl-glutamic acid modification (GO:0018200)	1/28	0.360878	0.594323	0.375503	0.621536	-1.24421	1.26812	PROZ
release of sequestered calcium ion into cytosol (GO:0051209)	1/28	0.360878	0.594323	0.375503	0.621536	-1.17832	1.20097	RYR3
transition metal ion transport (GO:0000041)	1/28	0.360878	0.594323	0.375503	0.621536	-1.15752	1.17976	SLC31A2
regulation of protein transport (GO:0051223)	1/28	0.360878	0.594323	0.375503	0.621536	-1.1521	1.17424	ATP13A2
negative regulation of peptidyl-tyrosine phosphorylation (GO:0050732)	1/28	0.360878	0.594323	0.375503	0.621536	-1.12809	1.14977	PTPN2
negative regulation of myeloid leukocyte differentiation (GO:0002762)	1/28	0.360878	0.594323	0.375503	0.621536	-1.10908	1.13039	PTPN2
regulation of calcium ion transmembrane transporter activity (GO:1901019)	1/28	0.360878	0.594323	0.375503	0.621536	-1.07292	1.09354	CACNB1
mRNA polyadenylation (GO:0006378)	1/28	0.360878	0.594323	0.375503	0.621536	-1.04795	1.06809	PCF11
negative regulation of smooth muscle cell proliferation (GO:0048662)	1/28	0.360878	0.594323	0.375503	0.621536	-1.0069	1.02625	IGFBP5
cellular response to topologically incorrect protein (GO:0035967)	1/28	0.360878	0.594323	0.375503	0.621536	-0.963426	0.98194	HSPA2
endocytic recycling (GO:0032456)	1/28	0.360878	0.594323	0.375503	0.621536	-0.939366	0.957417	RAB17
positive regulation of substrate adhesion-dependent cell spreading (GO:1900026)	1/28	0.360878	0.594323	0.375503	0.621536	-0.938675	0.956713	APOA1
negative regulation of organelle assembly (GO:1902116)	1/28	0.360878	0.594323	0.375503	0.621536	-0.896595	0.913824	RBM14
response to hexose (GO:0009746)	1/28	0.360878	0.594323	0.375503	0.621536	-0.877703	0.894569	LPL
regulation of autophagy of mitochondrion (GO:1903146)	1/28	0.360878	0.594323	0.375503	0.621536	-0.833844	0.849867	ATP13A2
sensory perception of mechanical stimulus (GO:0050954)	2/79	0.35702	0.594323	0.375446	0.621536	-0.706349	0.727513	TIMM9;TIMM13
visual perception (GO:0007601)	2/79	0.35702	0.594323	0.375446	0.621536	-0.685689	0.706234	BBS2;DHRS3
cellular response to organic substance (GO:0071310)	3/134	0.357179	0.594323	0.379064	0.624622	-0.525837	0.541359	PID1;IGFBP5;PTPN2
neutrophil activation involved in immune response (GO:0002283)	9/484	0.360721	0.594323	0.397601	0.624622	-0.427295	0.435691	ORM1;DDX3X;GM2A;VAPA;STBD1;METTL7A;IQGAP2;ACAA1;UNC13D
regulation of ERK1 and ERK2 cascade (GO:0070372)	5/248	0.357427	0.594323	0.385101	0.624622	-0.357119	0.367413	THPO;PDGFA;RANBP9;EGFR;PTPN2
steroid biosynthetic process (GO:0006694)	2/80	0.362741	0.595957	0.381192	0.624622	-0.764176	0.774925	FAXDC2;CYP17A1
cation transport (GO:0006812)	2/80	0.362741	0.595957	0.381192	0.624622	-0.555587	0.563402	SLC22A5;PQLC2
cellular protein metabolic process (GO:0044267)	9/485	0.362962	0.595957	0.399903	0.624622	-0.350828	0.355549	IGFBP5;LAMB2;IGFBP2;PROZ;GATA6;APOA1;IGFBP7;SPPL3;CHGB
organelle fission (GO:0048285)	1/29	0.371022	0.59721	0.38557	0.624622	-1.26673	1.25596	PEX11G
regulation of NIK/NF-kappaB signaling (GO:1901222)	1/29	0.371022	0.59721	0.38557	0.624622	-1.24532	1.23473	EGFR
negative regulation of response to DNA damage stimulus (GO:2001021)	1/29	0.371022	0.59721	0.38557	0.624622	-1.10045	1.09109	PTTG1IP
negative regulation of JNK cascade (GO:0046329)	1/29	0.371022	0.59721	0.38557	0.624622	-1.05665	1.04767	ZMYND11
RNA polyadenylation (GO:0043631)	1/29	0.371022	0.59721	0.38557	0.624622	-1.02188	1.01319	PCF11
RNA phosphodiester bond hydrolysis (GO:0090501)	1/29	0.371022	0.59721	0.38557	0.624622	-1.00528	0.996726	PCF11
negative regulation of endocytosis (GO:0045806)	1/29	0.371022	0.59721	0.38557	0.624622	-0.988075	0.979671	APOC3
negative regulation of intracellular steroid hormone receptor signaling pathway (GO:0033144)	1/29	0.371022	0.59721	0.38557	0.624622	-0.962167	0.953982	ARNTL
regulation of hydrolase activity (GO:0051336)	2/81	0.368443	0.59721	0.386916	0.624622	-0.851186	0.849884	PLXNA2;APOA1
positive regulation of fibroblast proliferation (GO:0048146)	1/29	0.371022	0.59721	0.38557	0.624622	-0.854643	0.847374	PDGFA
primary neural tube formation (GO:0014020)	1/29	0.371022	0.59721	0.38557	0.624622	-0.848071	0.840857	BBS4
calcium ion import (GO:0070509)	1/29	0.371022	0.59721	0.38557	0.624622	-0.82072	0.813739	CASR
dopamine receptor signaling pathway (GO:0007212)	1/29	0.371022	0.59721	0.38557	0.624622	-0.787118	0.780423	DRD1
positive regulation of phosphate metabolic process (GO:0045937)	1/29	0.371022	0.59721	0.38557	0.624622	-0.783532	0.776867	EGFR
regulation of phosphatidylinositol 3-kinase signaling (GO:0014066)	2/81	0.368443	0.59721	0.386916	0.624622	-0.638887	0.637909	PDGFA;EGFR
negative regulation of defense response (GO:0031348)	2/81	0.368443	0.59721	0.386916	0.624622	-0.559152	0.558296	APOA1;PTPN2
negative regulation of MAPK cascade (GO:0043409)	2/81	0.368443	0.59721	0.386916	0.624622	-0.519374	0.518579	RANBP9;PTPN2
mitochondrial transport (GO:0006839)	3/136	0.365817	0.59721	0.387788	0.624622	-0.443123	0.445614	TIMM9;TIMM13;SLC25A24
transcription from RNA polymerase II promoter (GO:0006366)	9/486	0.365205	0.59721	0.402205	0.624622	-0.374117	0.376847	LSM10;MED13;PCF11;CTR9;NR2F1;GATA6;PPARGC1A;ESR2;NR3C2
neutrophil mediated immunity (GO:0002446)	9/488	0.369695	0.59721	0.406811	0.626482	-0.370743	0.368918	ORM1;DDX3X;GM2A;VAPA;STBD1;METTL7A;IQGAP2;ACAA1;UNC13D
negative regulation of epithelial cell apoptotic process (GO:1904036)	1/30	0.381006	0.600179	0.395476	0.624622	-1.23324	1.19001	CAST
positive regulation of transcription from RNA polymerase II promoter in response to stress (GO:0036003)	1/30	0.381006	0.600179	0.395476	0.624622	-1.22803	1.18498	CREB3L3
aminoglycan metabolic process (GO:0006022)	1/31	0.390832	0.600179	0.405222	0.624622	-1.21846	1.14472	SDC4
protein alkylation (GO:0008213)	1/30	0.381006	0.600179	0.395476	0.624622	-1.18194	1.1405	METTL21A
positive regulation of interleukin-1 secretion (GO:0050716)	1/30	0.381006	0.600179	0.395476	0.624622	-1.17779	1.1365	ORM1
lysosome localization (GO:0032418)	1/30	0.381006	0.600179	0.395476	0.624622	-1.17694	1.13568	BORCS6
negative regulation of lymphocyte proliferation (GO:0050672)	1/30	0.381006	0.600179	0.395476	0.624622	-1.17614	1.13491	SDC4
fatty-acyl-CoA biosynthetic process (GO:0046949)	1/31	0.390832	0.600179	0.405222	0.624622	-1.17419	1.10312	ACSL1
negative regulation of Notch signaling pathway (GO:0045746)	1/30	0.381006	0.600179	0.395476	0.624622	-1.14265	1.10259	EGFR
activation of protein kinase B activity (GO:0032148)	1/31	0.390832	0.600179	0.405222	0.624622	-1.17321	1.1022	PRR5
positive regulation of histone modification (GO:0031058)	1/30	0.381006	0.600179	0.395476	0.624622	-1.1221	1.08276	PPARGC1A
nuclear-transcribed mRNA poly(A) tail shortening (GO:0000289)	1/30	0.381006	0.600179	0.395476	0.624622	-1.09215	1.05386	ZCCHC6
cortical cytoskeleton organization (GO:0030865)	1/30	0.381006	0.600179	0.395476	0.624622	-1.08651	1.04842	RHOQ
activation of JUN kinase activity (GO:0007257)	1/31	0.390832	0.600179	0.405222	0.624622	-1.09682	1.03044	MAPK8IP3
negative regulation of DNA biosynthetic process (GO:2000279)	1/31	0.390832	0.600179	0.405222	0.624622	-1.09164	1.02557	TEN1
positive regulation of cation channel activity (GO:2001259)	1/31	0.390832	0.600179	0.405222	0.624622	-1.08043	1.01504	GSTO1
'de novo' posttranslational protein folding (GO:0051084)	1/31	0.390832	0.600179	0.405222	0.624622	-1.05623	0.992308	HSPA2
negative regulation of endothelial cell proliferation (GO:0001937)	1/31	0.390832	0.600179	0.405222	0.624622	-1.05031	0.986742	ATOH8
positive regulation of myeloid cell differentiation (GO:0045639)	1/30	0.381006	0.600179	0.395476	0.624622	-1.02054	0.984758	THPO
bile acid and bile salt transport (GO:0015721)	1/31	0.390832	0.600179	0.405222	0.624622	-1.04271	0.979606	SLCO2B1
tube closure (GO:0060606)	1/30	0.381006	0.600179	0.395476	0.624622	-1.01259	0.977085	BBS4
determination of bilateral symmetry (GO:0009855)	1/30	0.381006	0.600179	0.395476	0.624622	-0.972919	0.938809	ARL6
cellular response to cadmium ion (GO:0071276)	1/30	0.381006	0.600179	0.395476	0.624622	-0.936135	0.903315	EGFR
beta-catenin-TCF complex assembly (GO:1904837)	1/31	0.390832	0.600179	0.405222	0.624622	-0.913991	0.858675	BCL9
positive regulation of cyclin-dependent protein serine/threonine kinase activity (GO:0045737)	1/31	0.390832	0.600179	0.405222	0.624622	-0.880337	0.827058	EGFR
negative regulation of cation channel activity (GO:2001258)	1/31	0.390832	0.600179	0.405222	0.624622	-0.875194	0.822226	GSTO1
cellular response to cAMP (GO:0071320)	1/31	0.390832	0.600179	0.405222	0.624622	-0.843131	0.792104	IGFBP5
bile acid metabolic process (GO:0008206)	1/31	0.390832	0.600179	0.405222	0.624622	-0.840742	0.789859	ACAA1
negative regulation of transferase activity (GO:0051348)	1/31	0.390832	0.600179	0.405222	0.624622	-0.825952	0.775964	CHCHD10
negative regulation of stress-activated MAPK cascade (GO:0032873)	1/31	0.390832	0.600179	0.405222	0.624622	-0.805773	0.757006	ZMYND11
negative regulation of cell morphogenesis involved in differentiation (GO:0010771)	1/31	0.390832	0.600179	0.405222	0.624622	-0.798001	0.749705	AP1AR
semaphorin-plexin signaling pathway (GO:0071526)	1/30	0.381006	0.600179	0.395476	0.624622	-0.75369	0.727267	PLXNA2
sensory perception of sound (GO:0007605)	2/82	0.374124	0.600179	0.392617	0.624622	-0.73139	0.719078	TIMM9;TIMM13
regulation of blood coagulation (GO:0030193)	1/31	0.390832	0.600179	0.405222	0.624622	-0.674947	0.634099	PROZ
positive regulation of protein ubiquitination (GO:0031398)	2/84	0.385424	0.600179	0.403947	0.624622	-0.638629	0.608875	UBE2D1;PTTG1IP
regulation of activated T cell proliferation (GO:0046006)	1/30	0.381006	0.600179	0.395476	0.624622	-0.614879	0.593321	IGFBP2
cellular response to growth factor stimulus (GO:0071363)	3/140	0.383033	0.600179	0.405145	0.624622	-0.61821	0.593255	VIL1;BCAR1;EGFR
regulation of anatomical structure morphogenesis (GO:0022603)	2/83	0.379785	0.600179	0.398294	0.624622	-0.580559	0.562069	PID1;SH3D19
nuclear envelope organization (GO:0006998)	1/31	0.390832	0.600179	0.405222	0.624622	-0.570147	0.535641	SUN1
sensory perception of light stimulus (GO:0050953)	2/82	0.374124	0.600179	0.392617	0.624622	-0.54283	0.533693	BBS2;DHRS3
negative regulation of signaling (GO:0023057)	2/84	0.385424	0.600179	0.403947	0.624622	-0.547533	0.522024	AP1AR;EGFR
positive regulation of peptidyl-serine phosphorylation (GO:0033138)	2/84	0.385424	0.600179	0.403947	0.624622	-0.500979	0.477639	CREBL2;EGFR
positive regulation of cell cycle arrest (GO:0071158)	2/83	0.379785	0.600179	0.398294	0.624622	-0.491883	0.476217	PCBP4;GATA6
positive regulation of homeostatic process (GO:0032846)	2/84	0.385424	0.600179	0.403947	0.624622	-0.472501	0.450487	SLC22A5;PPARGC1A
positive regulation of Wnt signaling pathway (GO:0030177)	3/141	0.387322	0.600179	0.409463	0.629972	-0.463902	0.440011	MACF1;DDX3X;ARNTL
response to estradiol (GO:0032355)	1/31	0.390832	0.600179	0.405222	0.624622	-0.442723	0.415929	EGFR
positive regulation of programmed cell death (GO:0043068)	5/258	0.388831	0.600179	0.41698	0.633795	-0.403651	0.381293	DDX3X;BCL2A1;TRIM35;SQSTM1;BOK
response to cytokine (GO:0034097)	3/139	0.378738	0.600179	0.400818	0.624622	-0.388618	0.377314	PID1;IKBKE;PTPN2
protein deubiquitination (GO:0016579)	5/258	0.388831	0.600179	0.41698	0.633795	-0.345511	0.326373	USP4;USP45;ASXL2;UBE2D1;SUPT3H
modification-dependent protein catabolic process (GO:0019941)	3/142	0.391603	0.600801	0.413771	0.631672	-0.607132	0.56919	HACE1;UBE2D1;SQSTM1
positive regulation of macromolecule biosynthetic process (GO:0010557)	3/143	0.395877	0.606789	0.41807	0.634821	-0.502453	0.465599	DDX3X;PDGFA;EGFR
cellular zinc ion homeostasis (GO:0006882)	1/32	0.400502	0.608183	0.414812	0.631672	-1.1675	1.06831	ATP13A2
anterograde axonal transport (GO:0008089)	1/32	0.400502	0.608183	0.414812	0.631672	-1.10012	1.00665	AP3S2
zinc ion homeostasis (GO:0055069)	1/32	0.400502	0.608183	0.414812	0.631672	-1.09385	1.00091	ATP13A2
positive regulation of interleukin-1 beta production (GO:0032731)	1/32	0.400502	0.608183	0.414812	0.631672	-1.08811	0.99566	ORM1
regulation of protein autophosphorylation (GO:0031952)	1/32	0.400502	0.608183	0.414812	0.631672	-1.07586	0.984453	PDGFA
response to cadmium ion (GO:0046686)	1/32	0.400502	0.608183	0.414812	0.631672	-1.02989	0.942384	EGFR
alpha-amino acid metabolic process (GO:1901605)	1/32	0.400502	0.608183	0.414812	0.631672	-0.964003	0.882098	KMO
negative regulation of tumor necrosis factor superfamily cytokine production (GO:1903556)	1/32	0.400502	0.608183	0.414812	0.631672	-0.925221	0.846612	ORM1
skeletal system morphogenesis (GO:0048705)	1/32	0.400502	0.608183	0.414812	0.631672	-0.913106	0.835526	IFT140
positive regulation of protein dephosphorylation (GO:0035307)	1/32	0.400502	0.608183	0.414812	0.631672	-0.671722	0.61465	SPPL3
regulation of peptidyl-serine phosphorylation (GO:0033135)	2/87	0.402205	0.609639	0.42075	0.634821	-0.48323	0.440122	CREBL2;EGFR
positive regulation of multicellular organismal process (GO:0051240)	4/203	0.401998	0.609639	0.427426	0.637827	-0.193649	0.176474	VIL1;ENPP2;RFX3;PPARGC1A
ATP biosynthetic process (GO:0006754)	1/33	0.410019	0.610183	0.424248	0.634821	-1.74805	1.55848	CHCHD10
endodermal cell differentiation (GO:0035987)	1/33	0.410019	0.610183	0.424248	0.634821	-1.11046	0.990028	CTR9
activation of adenylate cyclase activity (GO:0007190)	1/33	0.410019	0.610183	0.424248	0.634821	-1.09054	0.972272	DRD1
negative regulation of fat cell differentiation (GO:0045599)	1/33	0.410019	0.610183	0.424248	0.634821	-1.0786	0.961632	ARNTL
negative regulation of receptor activity (GO:2000272)	1/33	0.410019	0.610183	0.424248	0.634821	-1.06947	0.953483	GSTO1
purine ribonucleoside triphosphate metabolic process (GO:0009205)	1/33	0.410019	0.610183	0.424248	0.634821	-1.01506	0.904976	RHOQ
positive regulation of transcription factor import into nucleus (GO:0042993)	1/33	0.410019	0.610183	0.424248	0.634821	-0.969378	0.864251	SPPL3
response to zinc ion (GO:0010043)	1/33	0.410019	0.610183	0.424248	0.634821	-0.885855	0.789786	ATP13A2
protein deacetylation (GO:0006476)	1/33	0.410019	0.610183	0.424248	0.634821	-0.883308	0.787514	RBM14
negative regulation of calcium ion transmembrane transporter activity (GO:1901020)	1/33	0.410019	0.610183	0.424248	0.634821	-0.881608	0.785999	GSTO1
phosphatidylcholine biosynthetic process (GO:0006656)	1/33	0.410019	0.610183	0.424248	0.634821	-0.819252	0.730405	APOA1
global genome nucleotide-excision repair (GO:0070911)	1/33	0.410019	0.610183	0.424248	0.634821	-0.75185	0.670313	USP45
positive regulation of calcium ion transport into cytosol (GO:0010524)	1/33	0.410019	0.610183	0.424248	0.634821	-0.732367	0.652943	DRD1
positive regulation of dendrite development (GO:1900006)	1/33	0.410019	0.610183	0.424248	0.634821	-0.729674	0.650542	CUX2
mitochondrial translational elongation (GO:0070125)	2/88	0.407751	0.610183	0.426297	0.636723	-0.632831	0.567712	MRPL38;MRPL15
mismatch repair (GO:0006298)	1/33	0.410019	0.610183	0.424248	0.634821	-0.634935	0.566077	MSH4
regulation of MAPK cascade (GO:0043408)	4/204	0.405567	0.610183	0.431022	0.638213	-0.451984	0.407901	PELI2;PDGFA;VRK2;EGFR
regulation of MAP kinase activity (GO:0043405)	2/88	0.407751	0.610183	0.426297	0.636723	-0.391585	0.35129	PDGFA;EGFR
peptidyl-serine phosphorylation (GO:0018105)	3/146	0.40865	0.610183	0.430903	0.638213	-0.325685	0.291454	VRK2;IKBKE;SGK2
regulation of autophagy (GO:0010506)	4/204	0.405567	0.610183	0.431022	0.638213	-0.293618	0.264981	RAB39B;ATP13A2;TMEM150C;BOK
protein ubiquitination (GO:0016567)	9/507	0.412537	0.613373	0.450518	0.649702	-0.261826	0.231828	RMND5A;HACE1;CTR9;PELI2;FBXL18;UBE2D1;FBXO15;RNF7;KLHL24
negative regulation of translation (GO:0017148)	2/89	0.413272	0.613907	0.431817	0.638213	-0.581836	0.51414	DDX3X;IGFBP5
neural tube closure (GO:0001843)	1/34	0.419386	0.615174	0.433532	0.638213	-1.12642	0.978817	BBS4
positive regulation of intrinsic apoptotic signaling pathway (GO:2001244)	1/34	0.419386	0.615174	0.433532	0.638213	-1.07704	0.935908	BOK
regulation of DNA recombination (GO:0000018)	1/34	0.419386	0.615174	0.433532	0.638213	-1.03287	0.89753	IL7R
positive regulation of adenylate cyclase activity (GO:0045762)	1/34	0.419386	0.615174	0.433532	0.638213	-0.922315	0.801458	DRD1
regulation of postsynaptic membrane potential (GO:0060078)	1/34	0.419386	0.615174	0.433532	0.638213	-0.890189	0.773542	MPP2
oligosaccharide biosynthetic process (GO:0009312)	1/34	0.419386	0.615174	0.433532	0.638213	-0.81885	0.711551	B3GALT5
chemical synaptic transmission, postsynaptic (GO:0099565)	1/34	0.419386	0.615174	0.433532	0.638213	-0.702655	0.610582	MPP2
positive regulation of calcium ion transport (GO:0051928)	1/34	0.419386	0.615174	0.433532	0.638213	-0.67598	0.587402	MYLK
stem cell differentiation (GO:0048863)	1/34	0.419386	0.615174	0.433532	0.638213	-0.624301	0.542495	EPCAM
positive regulation of organelle organization (GO:0010638)	1/34	0.419386	0.615174	0.433532	0.638213	-0.611599	0.531458	PPARGC1A
regulation of neuron apoptotic process (GO:0043523)	2/90	0.418767	0.615174	0.437309	0.64204	-0.577063	0.502299	PPARGC1A;RETREG1
mitochondrial translational termination (GO:0070126)	2/90	0.418767	0.615174	0.437309	0.64204	-0.495016	0.430882	MRPL38;MRPL15
negative regulation of cellular protein metabolic process (GO:0032269)	2/90	0.418767	0.615174	0.437309	0.64204	-0.492757	0.428916	DDX3X;IGFBP5
cellular glucose homeostasis (GO:0001678)	1/34	0.419386	0.615174	0.433532	0.638213	-0.453357	0.393951	PPARGC1A
positive regulation of phosphorylation (GO:0042327)	4/209	0.42335	0.620433	0.448908	0.649702	-0.0265527	0.0228236	THPO;PELI2;WDFY2;EGFR
regulation of cytokine-mediated signaling pathway (GO:0001959)	2/91	0.424236	0.62062	0.442771	0.646004	-0.59984	0.514342	VRK2;PTPN2
protein tetramerization (GO:0051262)	2/91	0.424236	0.62062	0.442771	0.646004	-0.347486	0.297958	GPX3;RYR3
cellular response to DNA damage stimulus (GO:0006974)	6/330	0.425046	0.62125	0.456201	0.650422	-0.37854	0.323864	ALKBH3;RBM14;BCL2A1;USP45;IKBKE;BOK
negative regulation of T cell activation (GO:0050868)	1/35	0.428604	0.623667	0.442668	0.646004	-1.26597	1.07255	SDC4
endoplasmic reticulum organization (GO:0007029)	1/35	0.428604	0.623667	0.442668	0.646004	-1.02013	0.864276	VAPB
negative regulation of cellular metabolic process (GO:0031324)	1/35	0.428604	0.623667	0.442668	0.646004	-0.92357	0.782468	AP1AR
ncRNA metabolic process (GO:0034660)	1/35	0.428604	0.623667	0.442668	0.646004	-0.867203	0.734713	HENMT1
regulation of interferon-beta production (GO:0032648)	1/35	0.428604	0.623667	0.442668	0.646004	-0.680889	0.576864	DDX3X
positive regulation of cellular protein metabolic process (GO:0032270)	2/92	0.429678	0.62412	0.448205	0.649702	-0.499091	0.421592	DDX3X;PTTG1IP
phospholipase C-activating G-protein coupled receptor signaling pathway (GO:0007200)	2/92	0.429678	0.62412	0.448205	0.649702	-0.471248	0.398072	DRD1;GPR157
Golgi vesicle transport (GO:0048193)	5/272	0.432596	0.627802	0.461126	0.650744	-0.0593051	0.0496947	CUX2;VAPA;VAPB;PROZ;KIF3C
regulation of mitochondrial membrane potential (GO:0051881)	1/36	0.437677	0.628488	0.451656	0.649702	-1.15108	0.951108	PID1
negative regulation of protein complex assembly (GO:0031333)	1/36	0.437677	0.628488	0.451656	0.649702	-1.04378	0.862449	DDX3X
erythrocyte differentiation (GO:0030218)	1/36	0.437677	0.628488	0.451656	0.649702	-0.87601	0.723825	PTPN2
negative regulation of epithelial cell migration (GO:0010633)	1/36	0.437677	0.628488	0.451656	0.649702	-0.875155	0.723119	PTPRG
positive regulation of NIK/NF-kappaB signaling (GO:1901224)	1/36	0.437677	0.628488	0.451656	0.649702	-0.795592	0.657377	EGFR
positive regulation of RNA metabolic process (GO:0051254)	1/36	0.437677	0.628488	0.451656	0.649702	-0.747192	0.617386	EGFR
negative regulation of cell-substrate adhesion (GO:0010812)	1/36	0.437677	0.628488	0.451656	0.649702	-0.740029	0.611467	AP1AR
positive regulation of peptide secretion (GO:0002793)	1/36	0.437677	0.628488	0.451656	0.649702	-0.729048	0.602394	ATP13A2
apical junction assembly (GO:0043297)	1/36	0.437677	0.628488	0.451656	0.649702	-0.716498	0.592024	FBF1
membrane protein proteolysis (GO:0033619)	1/36	0.437677	0.628488	0.451656	0.649702	-0.626505	0.517665	SPPL3
positive regulation of ATPase activity (GO:0032781)	1/36	0.437677	0.628488	0.451656	0.649702	-0.591545	0.488779	RGN
negative regulation of tumor necrosis factor production (GO:0032720)	1/36	0.437677	0.628488	0.451656	0.649702	-0.41263	0.340946	ORM1
endosome organization (GO:0007032)	1/37	0.446606	0.630253	0.460501	0.650422	-1.07557	0.866994	SQSTM1
heart looping (GO:0001947)	1/37	0.446606	0.630253	0.460501	0.650422	-1.07354	0.865356	BBS4
regulation of ubiquitin protein ligase activity (GO:1904666)	1/37	0.446606	0.630253	0.460501	0.650422	-1.04028	0.838546	UBE2D1
axonal transport (GO:0098930)	1/37	0.446606	0.630253	0.460501	0.650422	-0.944834	0.761611	AP3S2
ferric iron transport (GO:0015682)	1/37	0.446606	0.630253	0.460501	0.650422	-0.913878	0.736659	STEAP3
histone deacetylation (GO:0016575)	1/37	0.446606	0.630253	0.460501	0.650422	-0.905474	0.729884	RBM14
calcium ion transmembrane import into cytosol (GO:0097553)	1/37	0.446606	0.630253	0.460501	0.650422	-0.885497	0.713781	RYR3
organophosphate biosynthetic process (GO:0090407)	1/37	0.446606	0.630253	0.460501	0.650422	-0.842776	0.679345	PPIP5K2
regulation of receptor-mediated endocytosis (GO:0048259)	1/37	0.446606	0.630253	0.460501	0.650422	-0.828517	0.667851	APOC3
regulation of blood circulation (GO:1903522)	1/37	0.446606	0.630253	0.460501	0.650422	-0.813018	0.655357	DES
regulation of nitric-oxide synthase activity (GO:0050999)	1/37	0.446606	0.630253	0.460501	0.650422	-0.805299	0.649135	EGFR
actin polymerization or depolymerization (GO:0008154)	1/37	0.446606	0.630253	0.460501	0.650422	-0.791108	0.637696	VIL1
regulation of potassium ion transport (GO:0043266)	1/37	0.446606	0.630253	0.460501	0.650422	-0.752582	0.606641	DRD1
regulation of response to DNA damage stimulus (GO:2001020)	1/37	0.446606	0.630253	0.460501	0.650422	-0.744808	0.600375	NPAS2
muscle cell differentiation (GO:0042692)	1/37	0.446606	0.630253	0.460501	0.650422	-0.742766	0.598729	GATA6
regulation of smoothened signaling pathway (GO:0008589)	1/37	0.446606	0.630253	0.460501	0.650422	-0.735268	0.592685	EVC
carbohydrate biosynthetic process (GO:0016051)	1/37	0.446606	0.630253	0.460501	0.650422	-0.654805	0.527825	B3GALT5
spermatid development (GO:0007286)	1/37	0.446606	0.630253	0.460501	0.650422	-0.654595	0.527655	BBS4
transferrin transport (GO:0033572)	1/37	0.446606	0.630253	0.460501	0.650422	-0.643637	0.518822	STEAP3
cellular transition metal ion homeostasis (GO:0046916)	2/94	0.44048	0.630253	0.458982	0.650422	-0.577022	0.473095	ATP13A2;ABCG2
regulation of sodium ion transmembrane transporter activity (GO:2000649)	1/38	0.455393	0.633793	0.469203	0.654295	-0.916686	0.72106	GLRX
negative regulation of G0 to G1 transition (GO:0070317)	1/38	0.455393	0.633793	0.469203	0.654295	-0.905038	0.711897	PCGF2
positive regulation of stress fiber assembly (GO:0051496)	1/38	0.455393	0.633793	0.469203	0.654295	-0.817493	0.643035	APOA1
regulation of dendrite development (GO:0050773)	1/38	0.455393	0.633793	0.469203	0.654295	-0.803562	0.632078	RAB17
positive regulation of receptor activity (GO:2000273)	1/38	0.455393	0.633793	0.469203	0.654295	-0.781832	0.614984	GSTO1
positive regulation of mitochondrial outer membrane permeabilization involved in apoptotic signaling pathway (GO:1901030)	1/38	0.455393	0.633793	0.469203	0.654295	-0.759885	0.597721	BOK
protein monoubiquitination (GO:0006513)	1/38	0.455393	0.633793	0.469203	0.654295	-0.71862	0.565262	CTR9
protein localization to nucleus (GO:0034504)	2/97	0.456471	0.633793	0.474918	0.659966	-0.700919	0.549683	PTTG1IP;BBS4
regulation of cell death (GO:0010941)	2/97	0.456471	0.633793	0.474918	0.659966	-0.675823	0.530001	NPAS2;SLC25A24
spliceosomal snRNP assembly (GO:0000387)	1/38	0.455393	0.633793	0.469203	0.654295	-0.630951	0.496302	USP4
protein peptidyl-prolyl isomerization (GO:0000413)	1/38	0.455393	0.633793	0.469203	0.654295	-0.626708	0.492965	PPIG
positive regulation of protein localization to membrane (GO:1905477)	2/96	0.45117	0.633793	0.469637	0.654295	-0.616307	0.490526	SQSTM1;EGFR
organic cyclic compound biosynthetic process (GO:1901362)	1/38	0.455393	0.633793	0.469203	0.654295	-0.617991	0.486108	CYP17A1
regulation of metal ion transport (GO:0010959)	1/38	0.455393	0.633793	0.469203	0.654295	-0.552164	0.434329	CASR
translational termination (GO:0006415)	2/97	0.456471	0.633793	0.474918	0.659966	-0.542588	0.425514	MRPL38;MRPL15
interleukin-1-mediated signaling pathway (GO:0070498)	2/96	0.45117	0.633793	0.469637	0.654295	-0.282075	0.224507	PELI2;SQSTM1
regulation of heart contraction (GO:0008016)	2/96	0.45117	0.633793	0.469637	0.654295	-0.232223	0.184829	DES;RYR3
regulation of cytoskeleton organization (GO:0051493)	2/96	0.45117	0.633793	0.469637	0.654295	-0.180398	0.143581	PDGFA;RHOQ
protein oligomerization (GO:0051259)	4/218	0.455007	0.633793	0.480639	0.662853	-0.154637	0.121768	MPP2;TMEM120A;IKBKE;BOK
actin-myosin filament sliding (GO:0033275)	1/39	0.464042	0.639424	0.477765	0.660559	-1.005	0.771618	DES
muscle filament sliding (GO:0030049)	1/39	0.464042	0.639424	0.477765	0.660559	-0.94036	0.721991	DES
regulation of cellular amide metabolic process (GO:0034248)	1/39	0.464042	0.639424	0.477765	0.660559	-0.898754	0.690046	ATP13A2
retina homeostasis (GO:0001895)	1/39	0.464042	0.639424	0.477765	0.660559	-0.749625	0.575548	BBS4
T cell differentiation (GO:0030217)	1/39	0.464042	0.639424	0.477765	0.660559	-0.714179	0.548333	PTPN2
regulation of cellular pH (GO:0030641)	1/39	0.464042	0.639424	0.477765	0.660559	-0.561289	0.430947	SLC4A1
response to tumor necrosis factor (GO:0034612)	2/98	0.461742	0.639424	0.480167	0.662759	-0.489347	0.378142	PID1;ZFAND6
cellular response to organonitrogen compound (GO:0071417)	2/98	0.461742	0.639424	0.480167	0.662759	-0.459512	0.355087	IGFBP5;RYR3
ion transmembrane transport (GO:0034220)	4/220	0.461967	0.639424	0.487597	0.667388	-0.230174	0.177754	ATP13A2;SGK2;CLCN2;RYR3
histone modification (GO:0016570)	2/99	0.466984	0.642938	0.485383	0.666019	-0.448037	0.341162	RBM14;SUPT3H
purine ribonucleoside monophosphate biosynthetic process (GO:0009168)	1/40	0.472553	0.644641	0.48619	0.666019	-1.29392	0.969925	CHCHD10
ERBB2 signaling pathway (GO:0038128)	1/40	0.472553	0.644641	0.48619	0.666019	-0.899747	0.674455	EGFR
regulation of alternative mRNA splicing, via spliceosome (GO:0000381)	1/40	0.472553	0.644641	0.48619	0.666019	-0.849258	0.636608	EFCAB5
positive regulation of reactive oxygen species metabolic process (GO:2000379)	1/40	0.472553	0.644641	0.48619	0.666019	-0.841046	0.630452	PID1
regulation of G0 to G1 transition (GO:0070316)	1/40	0.472553	0.644641	0.48619	0.666019	-0.830864	0.62282	PCGF2
signal transduction by p53 class mediator (GO:0072331)	1/40	0.472553	0.644641	0.48619	0.666019	-0.692526	0.519121	BOK
regulation of type I interferon-mediated signaling pathway (GO:0060338)	1/40	0.472553	0.644641	0.48619	0.666019	-0.607095	0.455081	PTPN2
glycosaminoglycan biosynthetic process (GO:0006024)	2/100	0.472195	0.644641	0.490567	0.667874	-0.595839	0.447095	SDC4;ABCC5
steroid metabolic process (GO:0008202)	2/100	0.472195	0.644641	0.490567	0.667874	-0.457927	0.343611	ACAA1;CYP17A1
negative regulation of signal transduction (GO:0009968)	5/284	0.469585	0.644641	0.498189	0.671776	-0.230795	0.174459	PID1;IGFBP5;GRB14;EGFR;PTPN2
protein polyubiquitination (GO:0000209)	5/284	0.469585	0.644641	0.498189	0.671776	-0.0892929	0.067497	HACE1;PELI2;FBXL18;UBE2D1;FBXO15
neuron migration (GO:0001764)	1/41	0.48093	0.647969	0.49448	0.667874	-0.966393	0.707432	MARK1
regulation of release of cytochrome c from mitochondria (GO:0090199)	1/41	0.48093	0.647969	0.49448	0.667874	-0.925423	0.677441	BIK
phosphatidic acid biosynthetic process (GO:0006654)	1/41	0.48093	0.647969	0.49448	0.667874	-0.881367	0.64519	GPAT3
response to peptide hormone (GO:0043434)	1/41	0.48093	0.647969	0.49448	0.667874	-0.875463	0.640868	IGFBP5
peptidyl-proline modification (GO:0018208)	1/41	0.48093	0.647969	0.49448	0.667874	-0.867736	0.635212	PPIG
negative regulation of cytokine secretion (GO:0050710)	1/41	0.48093	0.647969	0.49448	0.667874	-0.822439	0.602053	APOA1
positive regulation of Ras protein signal transduction (GO:0046579)	1/41	0.48093	0.647969	0.49448	0.667874	-0.784408	0.574213	APOA1
response to cAMP (GO:0051591)	1/41	0.48093	0.647969	0.49448	0.667874	-0.782612	0.572899	IGFBP5
embryonic heart tube morphogenesis (GO:0003143)	1/41	0.48093	0.647969	0.49448	0.667874	-0.732128	0.535942	BBS4
negative regulation of TOR signaling (GO:0032007)	1/41	0.48093	0.647969	0.49448	0.667874	-0.695428	0.509077	ARNTL
determination of heart left/right asymmetry (GO:0061371)	1/41	0.48093	0.647969	0.49448	0.667874	-0.563109	0.412214	BBS4
JAK-STAT cascade (GO:0007259)	1/41	0.48093	0.647969	0.49448	0.667874	-0.5108	0.373923	CTR9
regulation of ATPase activity (GO:0043462)	1/41	0.48093	0.647969	0.49448	0.667874	-0.409836	0.300014	RGN
regulation of protein dephosphorylation (GO:0035304)	1/41	0.48093	0.647969	0.49448	0.667874	-0.385414	0.282136	SPPL3
Ras protein signal transduction (GO:0007265)	4/224	0.475794	0.647969	0.501397	0.674439	-0.347214	0.2579	HACE1;RAB39B;RAB17;RHOQ
protein processing (GO:0016485)	2/102	0.482526	0.6484	0.500837	0.674439	-0.474623	0.345868	PROZ;SPPL3
T cell receptor signaling pathway (GO:0050852)	3/164	0.48323	0.6484	0.505446	0.676546	-0.409831	0.298055	UBE2D1;SPPL3;BCAR1
regulation of protein kinase B signaling (GO:0051896)	3/164	0.48323	0.6484	0.505446	0.676546	-0.22337	0.162449	THPO;PDGFA;EGFR
positive regulation of I-kappaB kinase/NF-kappaB signaling (GO:0043123)	3/164	0.48323	0.6484	0.505446	0.676546	-0.145089	0.105518	VAPA;PELI2;IKBKE
positive regulation of protein phosphorylation (GO:0001934)	7/413	0.482273	0.6484	0.516121	0.688582	0.174563	-0.127299	THPO;PELI2;ENPP2;PDGFA;CREBL2;WDFY2;EGFR
cellular response to peptide (GO:1901653)	1/42	0.489174	0.65423	0.502636	0.674439	-0.879293	0.628727	CACNB1
bicarbonate transport (GO:0015701)	1/42	0.489174	0.65423	0.502636	0.674439	-0.674038	0.481962	SLC4A1
phosphatidic acid metabolic process (GO:0046473)	1/42	0.489174	0.65423	0.502636	0.674439	-0.626042	0.447643	GPAT3
regulation of calcium-mediated signaling (GO:0050848)	1/42	0.489174	0.65423	0.502636	0.674439	-0.622718	0.445267	RGN
positive regulation of intracellular signal transduction (GO:1902533)	8/480	0.49288	0.658649	0.529078	0.696222	0.183832	-0.130059	THPO;VAPA;PELI2;PDGFA;IL7R;IKBKE;EGFR;BOK
regulation of inflammatory response (GO:0050727)	3/167	0.495238	0.661259	0.517388	0.689585	-0.203336	0.142888	LPL;APOA1;PTPN2
endosomal transport (GO:0016197)	4/230	0.496275	0.662105	0.521791	0.692759	-0.252738	0.177074	RAB17;EVI5;SQSTM1;AP5S1
glycolipid biosynthetic process (GO:0009247)	1/43	0.497288	0.662376	0.510661	0.68241	-0.926661	0.647353	PIGA
regulation of interleukin-6 production (GO:0032675)	1/43	0.497288	0.662376	0.510661	0.68241	-0.655304	0.457787	ORM1
regulation of cellular response to stress (GO:0080135)	2/105	0.497785	0.6625	0.515991	0.688582	-0.338329	0.236014	NPAS2;ARNTL
translational elongation (GO:0006414)	2/106	0.502808	0.66864	0.520974	0.692236	-0.588809	0.404834	MRPL38;MRPL15
response to unfolded protein (GO:0006986)	1/44	0.505273	0.670285	0.518558	0.689585	-0.819707	0.559579	HSPA2
intrinsic apoptotic signaling pathway by p53 class mediator (GO:0072332)	1/44	0.505273	0.670285	0.518558	0.689585	-0.665815	0.454523	BOK
histone H3 acetylation (GO:0043966)	1/44	0.505273	0.670285	0.518558	0.689585	-0.368257	0.251393	SUPT3H
negative regulation of apoptotic process (GO:0043066)	8/486	0.506926	0.671933	0.543053	0.701639	-0.144898	0.0984421	DDX3X;BCL2A1;ZFAND6;GATA6;PPARGC1A;SQSTM1;RETREG1;EGFR
DNA-templated transcription, termination (GO:0006353)	2/107	0.507798	0.672001	0.525923	0.69316	-0.36265	0.245757	LSM10;PCF11
regulation of intracellular signal transduction (GO:1902531)	7/423	0.507424	0.672001	0.541164	0.700177	0.0736289	-0.0499505	ZFAND6;RGN;GPAT3;VRK2;SQSTM1;EGFR;RHOQ
regulation of smooth muscle cell proliferation (GO:0048660)	1/45	0.513132	0.672535	0.526327	0.69316	-0.879168	0.586601	IGFBP5
regulation of intracellular pH (GO:0051453)	1/45	0.513132	0.672535	0.526327	0.69316	-0.873444	0.582782	SLC4A1
positive regulation of transport (GO:0051050)	1/45	0.513132	0.672535	0.526327	0.69316	-0.827569	0.552173	SGK2
negative regulation of type I interferon production (GO:0032480)	1/45	0.513132	0.672535	0.526327	0.69316	-0.809745	0.54028	IKBKE
regulation of dendrite morphogenesis (GO:0048814)	1/45	0.513132	0.672535	0.526327	0.69316	-0.634119	0.423098	CUX2
regulation of focal adhesion assembly (GO:0051893)	1/45	0.513132	0.672535	0.526327	0.69316	-0.600653	0.40077	MACF1
myeloid cell differentiation (GO:0030099)	1/45	0.513132	0.672535	0.526327	0.69316	-0.576021	0.384335	PTPN2
mitochondrial translation (GO:0032543)	2/108	0.512755	0.672535	0.530838	0.697417	-0.56887	0.379981	MRPL38;MRPL15
adherens junction organization (GO:0034332)	1/45	0.513132	0.672535	0.526327	0.69316	-0.553775	0.369492	NECTIN3
inorganic anion transport (GO:0015698)	1/45	0.513132	0.672535	0.526327	0.69316	-0.460138	0.307015	SLC4A1
regulation of response to external stimulus (GO:0032101)	2/108	0.512755	0.672535	0.530838	0.697417	-0.433705	0.289696	NMT2;RNF7
peptidyl-serine modification (GO:0018209)	3/171	0.511029	0.672535	0.533067	0.69873	-0.0737666	0.0495217	VRK2;IKBKE;SGK2
regulation of synaptic transmission, glutamatergic (GO:0051966)	1/46	0.520866	0.680493	0.533972	0.69873	-0.71803	0.468344	DRD1
nucleus organization (GO:0006997)	1/46	0.520866	0.680493	0.533972	0.69873	-0.647546	0.42237	SUN1
hexose metabolic process (GO:0019318)	1/46	0.520866	0.680493	0.533972	0.69873	-0.614246	0.40065	FBP2
peptidyl-tyrosine autophosphorylation (GO:0038083)	1/46	0.520866	0.680493	0.533972	0.69873	-0.362337	0.236339	EGFR
positive regulation of cysteine-type endopeptidase activity involved in apoptotic process (GO:0043280)	2/110	0.522571	0.681632	0.540564	0.700177	-0.363687	0.236031	DDX3X;BOK
circulatory system development (GO:0072359)	2/110	0.522571	0.681632	0.540564	0.700177	-0.279043	0.181097	GATA6;GATA5
proteasomal protein catabolic process (GO:0010498)	4/238	0.523041	0.681703	0.548356	0.702533	-0.123535	0.0800623	RMND5A;UBE2D1;FBXO15;ARNTL
regulation of fibroblast proliferation (GO:0048145)	1/47	0.528478	0.681732	0.541493	0.700177	-0.89958	0.573712	PDGFA
mitotic spindle assembly (GO:0090307)	1/47	0.528478	0.681732	0.541493	0.700177	-0.795687	0.507453	MZT1
cellular response to interleukin-12 (GO:0071349)	1/47	0.528478	0.681732	0.541493	0.700177	-0.783962	0.499975	GSTO1
RNA secondary structure unwinding (GO:0010501)	1/47	0.528478	0.681732	0.541493	0.700177	-0.717193	0.457394	DDX3X
regulation of cellular component movement (GO:0051270)	1/47	0.528478	0.681732	0.541493	0.700177	-0.712719	0.45454	EGFR
protein complex disassembly (GO:0043241)	1/47	0.528478	0.681732	0.541493	0.700177	-0.610893	0.3896	MAP1LC3A
pyruvate metabolic process (GO:0006090)	1/47	0.528478	0.681732	0.541493	0.700177	-0.5639	0.35963	SLC16A1
interleukin-12-mediated signaling pathway (GO:0035722)	1/47	0.528478	0.681732	0.541493	0.700177	-0.560621	0.357539	GSTO1
protein methylation (GO:0006479)	1/47	0.528478	0.681732	0.541493	0.700177	-0.497996	0.317599	METTL21A
negative regulation of protein modification by small protein conjugation or removal (GO:1903321)	1/47	0.528478	0.681732	0.541493	0.700177	-0.476285	0.303753	USP4
aminoglycan biosynthetic process (GO:0006023)	1/47	0.528478	0.681732	0.541493	0.700177	-0.433193	0.276271	SDC4
regulation of DNA metabolic process (GO:0051052)	1/47	0.528478	0.681732	0.541493	0.700177	-0.401797	0.256248	IL7R
cellular protein modification process (GO:0006464)	16/1002	0.524428	0.681732	0.576144	0.721989	0.0946877	-0.0611159	IGFBP5;LAMB2;FBXL18;APOA1;F13A1;FBXO15;GLRX;RNF7;VRK2;B3GALT5;DUSP13;IGFBP7;IKBKE;SGK2;MARK1;CHGB
protein autophosphorylation (GO:0046777)	3/176	0.530397	0.683669	0.552259	0.706287	-0.0216173	0.0137082	ATP13A2;VRK2;EGFR
negative regulation of JAK-STAT cascade (GO:0046426)	1/48	0.535969	0.684919	0.548894	0.702533	-0.816062	0.508961	PTPN2
peptide cross-linking (GO:0018149)	1/48	0.535969	0.684919	0.548894	0.702533	-0.786894	0.490769	F13A1
positive regulation of tumor necrosis factor production (GO:0032760)	1/48	0.535969	0.684919	0.548894	0.702533	-0.786585	0.490577	ORM1
regulation of organelle assembly (GO:1902115)	1/48	0.535969	0.684919	0.548894	0.702533	-0.741611	0.462527	IFT140
polyol metabolic process (GO:0019751)	1/48	0.535969	0.684919	0.548894	0.702533	-0.698499	0.435639	PPIP5K2
negative regulation of I-kappaB kinase/NF-kappaB signaling (GO:0043124)	1/48	0.535969	0.684919	0.548894	0.702533	-0.67906	0.423515	ZMYND11
fatty acid biosynthetic process (GO:0006633)	1/48	0.535969	0.684919	0.548894	0.702533	-0.576518	0.359562	LPL
negative regulation of cellular biosynthetic process (GO:0031327)	1/48	0.535969	0.684919	0.548894	0.702533	-0.5487	0.342213	APOC3
response to glucose (GO:0009749)	1/48	0.535969	0.684919	0.548894	0.702533	-0.460671	0.287311	LPL
histone H4 acetylation (GO:0043967)	1/48	0.535969	0.684919	0.548894	0.702533	-0.379197	0.236497	YEATS4
inositol phosphate metabolic process (GO:0043647)	1/48	0.535969	0.684919	0.548894	0.702533	-0.249227	0.155438	PPIP5K2
regulation of angiogenesis (GO:0045765)	3/178	0.538023	0.687008	0.559805	0.712044	-0.0531913	0.0329708	SERPINF1;STAB1;GATA6
regulation of cell cycle arrest (GO:0071156)	1/49	0.543341	0.689496	0.556176	0.709081	-0.55521	0.338688	GATA6
cellular response to mechanical stimulus (GO:0071260)	1/49	0.543341	0.689496	0.556176	0.709081	-0.460558	0.280948	TMEM150C
negative regulation of mitotic cell cycle (GO:0045930)	1/49	0.543341	0.689496	0.556176	0.709081	-0.453376	0.276568	TRIM35
positive regulation of developmental process (GO:0051094)	2/114	0.541802	0.689496	0.559594	0.712044	-0.388829	0.238296	VIL1;ENPP2
amino acid transport (GO:0006865)	1/49	0.543341	0.689496	0.556176	0.709081	-0.275371	0.167981	SLC6A12
cellular response to lipid (GO:0071396)	3/179	0.54181	0.689496	0.563549	0.71348	-0.204184	0.125132	PID1;CTR9;EGFR
positive regulation of apoptotic process (GO:0043065)	5/308	0.541009	0.689496	0.569138	0.718253	-0.0522031	0.0320694	DDX3X;BCL2A1;TRIM35;SQSTM1;BOK
positive regulation of canonical Wnt signaling pathway (GO:0090263)	2/114	0.541802	0.689496	0.559594	0.712044	0.122969	-0.0753622	DDX3X;ARNTL
organic hydroxy compound biosynthetic process (GO:1901617)	1/50	0.550597	0.695175	0.563341	0.71348	-0.831589	0.496252	FAXDC2
protein autoubiquitination (GO:0051865)	1/50	0.550597	0.695175	0.563341	0.71348	-0.693768	0.414007	KLHL24
regulation of megakaryocyte differentiation (GO:0045652)	1/50	0.550597	0.695175	0.563341	0.71348	-0.668678	0.399035	THPO
glutathione metabolic process (GO:0006749)	1/50	0.550597	0.695175	0.563341	0.71348	-0.62635	0.373775	GSTO1
negative regulation of cell growth (GO:0030308)	2/116	0.551214	0.695175	0.568898	0.718253	-0.452122	0.269298	DDX3X;ESR2
protein heterooligomerization (GO:0051291)	1/50	0.550597	0.695175	0.563341	0.71348	-0.368752	0.220053	TMEM120A
peptidyl-lysine modification (GO:0018205)	2/116	0.551214	0.695175	0.568898	0.718253	-0.271413	0.161662	LIPT2;METTL21A
ER to Golgi vesicle-mediated transport (GO:0006888)	3/181	0.54933	0.695175	0.57098	0.718443	0.0815655	-0.0488622	VAPA;VAPB;PROZ
negative regulation of viral genome replication (GO:0045071)	1/51	0.557738	0.701242	0.57039	0.718253	-0.771404	0.450397	VAPA
negative regulation of protein ubiquitination (GO:0031397)	1/51	0.557738	0.701242	0.57039	0.718253	-0.690534	0.403179	USP4
regulation of ion transport (GO:0043269)	1/51	0.557738	0.701242	0.57039	0.718253	-0.575484	0.336005	DRD1
positive regulation of JUN kinase activity (GO:0043507)	1/51	0.557738	0.701242	0.57039	0.718253	-0.324683	0.189571	MAPK8IP3
regulation of cellular amine metabolic process (GO:0033238)	1/52	0.564766	0.705591	0.577327	0.721989	-0.82873	0.47349	OAZ2
regulation of telomere maintenance via telomerase (GO:0032210)	1/52	0.564766	0.705591	0.577327	0.721989	-0.77693	0.443894	TEN1
telomere maintenance (GO:0000723)	1/52	0.564766	0.705591	0.577327	0.721989	-0.698455	0.399058	TEN1
calcium ion transport (GO:0006816)	2/119	0.565076	0.705591	0.582586	0.727191	-0.554048	0.316248	CASR;RYR3
peptidyl-tyrosine modification (GO:0018212)	1/52	0.564766	0.705591	0.577327	0.721989	-0.459987	0.262811	EGFR
regulation of exocytosis (GO:0017157)	1/52	0.564766	0.705591	0.577327	0.721989	-0.362804	0.207286	UNC13D
regulation of cellular amino acid metabolic process (GO:0006521)	1/52	0.564766	0.705591	0.577327	0.721989	-0.24444	0.139659	OAZ2
positive regulation of developmental growth (GO:0048639)	1/52	0.564766	0.705591	0.577327	0.721989	-0.127111	0.072624	MACF1
regulation of mitotic cell cycle phase transition (GO:1901990)	3/185	0.564151	0.705591	0.585605	0.728447	-0.0447474	0.0256149	PID1;CEP70;UBE2D1
positive regulation of cell-substrate adhesion (GO:0010811)	1/53	0.571682	0.710588	0.584152	0.727191	-0.731701	0.409147	APOA1
B cell differentiation (GO:0030183)	1/53	0.571682	0.710588	0.584152	0.727191	-0.664814	0.371745	PTPN2
regulation of cell-matrix adhesion (GO:0001952)	1/53	0.571682	0.710588	0.584152	0.727191	-0.614532	0.343629	MACF1
chemokine-mediated signaling pathway (GO:0070098)	1/53	0.571682	0.710588	0.584152	0.727191	-0.523236	0.292579	THPO
positive regulation of proteolysis (GO:0045862)	1/53	0.571682	0.710588	0.584152	0.727191	-0.445171	0.248927	SH3D19
brain development (GO:0007420)	2/120	0.569628	0.710588	0.587077	0.729723	-0.279842	0.157487	BBS2;BBS4
actin filament organization (GO:0007015)	2/121	0.574146	0.712028	0.591533	0.731927	-0.411778	0.228484	BCAR1;RHOQ
enzyme linked receptor protein signaling pathway (GO:0007167)	2/121	0.574146	0.712028	0.591533	0.731927	-0.200377	0.111184	BCAR1;PTPRG
negative regulation of growth (GO:0045926)	2/121	0.574146	0.712028	0.591533	0.731927	0.17391	-0.0964976	DDX3X;ESR2
positive regulation of protein import into nucleus (GO:0042307)	1/54	0.578489	0.71488	0.590867	0.731927	-0.520316	0.284788	EGFR
positive regulation of phosphatidylinositol 3-kinase signaling (GO:0014068)	1/54	0.578489	0.71488	0.590867	0.731927	-0.469649	0.257055	PDGFA
regulation of calcium ion-dependent exocytosis (GO:0017158)	1/54	0.578489	0.71488	0.590867	0.731927	-0.388804	0.212806	TC2N
Golgi organization (GO:0007030)	2/122	0.578629	0.71488	0.595953	0.735387	-0.284265	0.15552	HACE1;ATP8B3
negative regulation of cell migration (GO:0030336)	2/122	0.578629	0.71488	0.595953	0.735387	-0.108222	0.0592076	IGFBP5;PTPRG
transport of virus (GO:0046794)	1/55	0.585188	0.720266	0.597474	0.735387	-0.764262	0.409508	NMT2
positive regulation of response to stimulus (GO:0048584)	1/55	0.585188	0.720266	0.597474	0.735387	-0.628263	0.336637	EGFR
intracellular transport of virus (GO:0075733)	1/55	0.585188	0.720266	0.597474	0.735387	-0.613674	0.32882	NMT2
cellular response to nutrient levels (GO:0031669)	1/55	0.585188	0.720266	0.597474	0.735387	-0.17972	0.0962977	MAP1LC3A
glycosphingolipid metabolic process (GO:0006687)	1/55	0.585188	0.720266	0.597474	0.735387	0.00983295	-0.00526871	GM2A
regulation of axonogenesis (GO:0050770)	1/56	0.591781	0.725762	0.603974	0.741715	-0.628783	0.329871	PLXNA2
dephosphorylation (GO:0016311)	2/125	0.59187	0.725762	0.608999	0.744543	-0.381531	0.200101	PLPP6;DUSP13
positive regulation of cysteine-type endopeptidase activity (GO:2001056)	1/56	0.591781	0.725762	0.603974	0.741715	-0.285817	0.149945	DDX3X
DNA recombination (GO:0006310)	1/56	0.591781	0.725762	0.603974	0.741715	-0.217121	0.113906	RBM14
negative regulation of macromolecule metabolic process (GO:0010605)	2/125	0.59187	0.725762	0.608999	0.744543	0.0827212	-0.0433846	ANXA7;AP1AR
positive regulation of GTPase activity (GO:0043547)	3/193	0.592887	0.726464	0.613892	0.747724	-0.293322	0.153335	RGS1;DOCK9;EVI5
protein import (GO:0017038)	1/57	0.59827	0.728696	0.610371	0.744543	-0.702542	0.360905	PTTG1IP
regulation of BMP signaling pathway (GO:0030510)	1/57	0.59827	0.728696	0.610371	0.744543	-0.598766	0.307594	GATA6
organonitrogen compound catabolic process (GO:1901565)	1/57	0.59827	0.728696	0.610371	0.744543	-0.47764	0.245371	ENPP2
protein dephosphorylation (GO:0006470)	2/126	0.596215	0.728696	0.613276	0.747529	-0.467385	0.24171	DUSP13;PTPN2
ATP metabolic process (GO:0046034)	1/57	0.59827	0.728696	0.610371	0.744543	-0.422149	0.216864	CHCHD10
ribosome assembly (GO:0042255)	1/57	0.59827	0.728696	0.610371	0.744543	-0.420977	0.216262	DDX3X
negative regulation of cellular catabolic process (GO:0031330)	1/57	0.59827	0.728696	0.610371	0.744543	-0.352051	0.180853	APOC3
glycosaminoglycan catabolic process (GO:0006027)	1/57	0.59827	0.728696	0.610371	0.744543	-0.262801	0.135005	SDC4
protein modification by small protein removal (GO:0070646)	4/262	0.598927	0.728954	0.623136	0.753934	-0.234144	0.120026	USP4;USP45;ASXL2;UBE2D1
G2/M transition of mitotic cell cycle (GO:0000086)	2/127	0.600525	0.730356	0.617517	0.749907	-0.251578	0.128293	ABCB1;CEP70
tRNA modification (GO:0006400)	1/58	0.604655	0.731893	0.616664	0.749428	-0.621445	0.312647	TRMT6
vesicle organization (GO:0016050)	2/128	0.6048	0.731893	0.621723	0.753338	-0.383053	0.192621	TC2N;SQSTM1
cellular respiration (GO:0045333)	1/58	0.604655	0.731893	0.616664	0.749428	-0.332146	0.167101	PPARGC1A
negative regulation of response to stimulus (GO:0048585)	2/128	0.6048	0.731893	0.621723	0.753338	-0.223259	0.112267	APOA1;EGFR
chloride transmembrane transport (GO:1902476)	1/58	0.604655	0.731893	0.616664	0.749428	-0.218929	0.110143	CLCN2
endocytosis (GO:0006897)	4/264	0.604918	0.731893	0.629006	0.757677	-0.0821858	0.0413117	STAB1;APOA1;VRK2;RHOQ
cell cycle G2/M phase transition (GO:0044839)	2/128	0.6048	0.731893	0.621723	0.753338	-0.0117292	0.00589812	ABCB1;CEP70
autophagosome assembly (GO:0000045)	1/59	0.61094	0.738632	0.622856	0.753934	-0.695635	0.342779	MAP1LC3A
mitotic cytokinesis (GO:0000281)	1/60	0.617125	0.742625	0.628949	0.757677	-0.51563	0.248887	BBS4
regulation of extrinsic apoptotic signaling pathway (GO:2001236)	1/60	0.617125	0.742625	0.628949	0.757677	-0.424031	0.204673	ZMYND11
renal system development (GO:0072001)	1/60	0.617125	0.742625	0.628949	0.757677	-0.352895	0.170337	IFT140
generation of neurons (GO:0048699)	2/131	0.617418	0.742625	0.634126	0.760909	-0.179241	0.0864318	MARK1;ARNTL
cell morphogenesis (GO:0000902)	1/60	0.617125	0.742625	0.628949	0.757677	-0.118197	0.0570521	TENM2
dicarboxylic acid metabolic process (GO:0043648)	1/60	0.617125	0.742625	0.628949	0.757677	-0.116281	0.0561272	FPGS
protein glycosylation (GO:0006486)	2/131	0.617418	0.742625	0.634126	0.760909	0.230558	-0.111177	PARP6;B3GALT5
regulation of programmed cell death (GO:0043067)	4/269	0.619658	0.744773	0.643427	0.763199	-0.317917	0.152151	STEAP3;NME4;SGK2;BCAR1
regulation of stress fiber assembly (GO:0051492)	1/61	0.623211	0.746304	0.634943	0.760909	-0.526091	0.248773	APOA1
cell chemotaxis (GO:0060326)	1/61	0.623211	0.746304	0.634943	0.760909	-0.514654	0.243364	BCAR1
muscle organ development (GO:0007517)	1/61	0.623211	0.746304	0.634943	0.760909	-0.467031	0.220845	EVC
positive regulation of protein binding (GO:0032092)	1/61	0.623211	0.746304	0.634943	0.760909	-0.420788	0.198978	SPPL3
regulation of mRNA splicing, via spliceosome (GO:0048024)	1/61	0.623211	0.746304	0.634943	0.760909	-0.170473	0.0806115	EFCAB5
positive regulation of ERK1 and ERK2 cascade (GO:0070374)	3/202	0.623719	0.746365	0.644137	0.763199	0.466647	-0.220284	THPO;PDGFA;EGFR
regulation of cellular ketone metabolic process (GO:0010565)	1/62	0.629202	0.74692	0.640841	0.762396	-0.655233	0.303572	OAZ2
negative regulation of viral life cycle (GO:1903901)	1/62	0.629202	0.74692	0.640841	0.762396	-0.60238	0.279084	TRIM35
regulation of tumor necrosis factor production (GO:0032680)	1/62	0.629202	0.74692	0.640841	0.762396	-0.546182	0.253048	ORM1
glycosaminoglycan metabolic process (GO:0030203)	1/62	0.629202	0.74692	0.640841	0.762396	-0.537724	0.249129	SDC4
potassium ion transport (GO:0006813)	1/62	0.629202	0.74692	0.640841	0.762396	-0.535734	0.248208	KCNB2
regulation of vesicle fusion (GO:0031338)	1/62	0.629202	0.74692	0.640841	0.762396	-0.532928	0.246908	EVI5
positive regulation of T cell proliferation (GO:0042102)	1/62	0.629202	0.74692	0.640841	0.762396	-0.360211	0.166887	IGFBP2
regulation of tyrosine phosphorylation of STAT protein (GO:0042509)	1/62	0.629202	0.74692	0.640841	0.762396	-0.307416	0.142427	PTPN2
cellular response to hypoxia (GO:0071456)	2/133	0.625657	0.74692	0.642218	0.763199	-0.28565	0.133956	GATA6;UBE2D1
actin cytoskeleton reorganization (GO:0031532)	1/62	0.629202	0.74692	0.640841	0.762396	-0.262332	0.121539	BCAR1
positive regulation of cellular amide metabolic process (GO:0034250)	1/62	0.629202	0.74692	0.640841	0.762396	-0.239847	0.111122	DDX3X
cellular amide metabolic process (GO:0043603)	1/63	0.635097	0.748491	0.646645	0.763199	-0.569157	0.258384	FPGS
negative regulation of peptidase activity (GO:0010466)	1/63	0.635097	0.748491	0.646645	0.763199	-0.510755	0.231871	SERPINF1
DNA damage response, signal transduction by p53 class mediator resulting in cell cycle arrest (GO:0006977)	1/63	0.635097	0.748491	0.646645	0.763199	-0.494805	0.22463	PCBP4
positive regulation of type I interferon production (GO:0032481)	1/63	0.635097	0.748491	0.646645	0.763199	-0.310637	0.141022	DDX3X
regulation of translational initiation (GO:0006446)	1/63	0.635097	0.748491	0.646645	0.763199	-0.228402	0.103689	DDX3X
adenylate cyclase-modulating G-protein coupled receptor signaling pathway (GO:0007188)	2/135	0.633758	0.748491	0.650168	0.764974	-0.149076	0.0679915	RGS1;DRD1
positive regulation of catabolic process (GO:0009896)	1/63	0.635097	0.748491	0.646645	0.763199	-0.0838032	0.0380448	OAZ2
regulation of T cell proliferation (GO:0042129)	1/63	0.635097	0.748491	0.646645	0.763199	-0.0627237	0.0284751	SDC4
negative regulation of programmed cell death (GO:0043069)	6/409	0.632393	0.748491	0.661352	0.77306	0.00318771	-0.00146075	DDX3X;BCL2A1;ZFAND6;GATA6;SQSTM1;EGFR
establishment of protein localization to organelle (GO:0072594)	1/63	0.635097	0.748491	0.646645	0.763199	0.0132636	-0.00602139	PTTG1IP
ribosomal large subunit biogenesis (GO:0042273)	1/64	0.640899	0.751003	0.652354	0.764974	-0.606421	0.269786	WDR37
adenylate cyclase-inhibiting G-protein coupled receptor signaling pathway (GO:0007193)	1/64	0.640899	0.751003	0.652354	0.764974	-0.507731	0.225881	RGS1
negative regulation of dephosphorylation (GO:0035305)	1/64	0.640899	0.751003	0.652354	0.764974	-0.454108	0.202025	CNST
oligosaccharide metabolic process (GO:0009311)	1/64	0.640899	0.751003	0.652354	0.764974	-0.398576	0.17732	B3GALT5
negative regulation of protein modification process (GO:0031400)	1/64	0.640899	0.751003	0.652354	0.764974	-0.242334	0.10781	PID1
signal transduction involved in mitotic G1 DNA damage checkpoint (GO:0072431)	1/64	0.640899	0.751003	0.652354	0.764974	-0.172117	0.076572	PCBP4
synapse assembly (GO:0007416)	1/64	0.640899	0.751003	0.652354	0.764974	-0.158629	0.0705714	DRD1
nuclear-transcribed mRNA catabolic process, deadenylation-dependent decay (GO:0000288)	1/64	0.640899	0.751003	0.652354	0.764974	-0.0564944	0.0251334	ZCCHC6
positive regulation of macromolecule metabolic process (GO:0010604)	4/277	0.642516	0.751822	0.665728	0.774554	0.34319	-0.151814	PID1;CUX2;DDX3X;DRD1
negative regulation of transcription, DNA-templated (GO:0045892)	12/814	0.642452	0.751822	0.683738	0.787709	0.572727	-0.253411	HIC2;TENM2;CUX2;PCGF2;ATOH8;CTR9;NR2F1;GATA6;UBE2D1;RFX3;ESR2;ARNTL
homophilic cell adhesion via plasma membrane adhesion molecules (GO:0007156)	1/65	0.646609	0.753917	0.657972	0.770458	-0.35655	0.155461	NECTIN3
regulation of cytosolic calcium ion concentration (GO:0051480)	2/138	0.645653	0.753917	0.661831	0.77306	-0.247878	0.108445	LPAR2;SPPL3
muscle contraction (GO:0006936)	2/138	0.645653	0.753917	0.661831	0.77306	-0.211609	0.0925776	DES;MYLK
cellular response to decreased oxygen levels (GO:0036294)	1/65	0.646609	0.753917	0.657972	0.770458	-0.0623057	0.0271661	GATA6
regulation of apoptotic process (GO:0042981)	12/816	0.645787	0.753917	0.68693	0.78968	0.476358	-0.208305	STEAP3;DDX3X;BCL2A1;ZFAND6;TRIM35;GATA6;NME4;SGK2;SQSTM1;BCAR1;EGFR;BOK
regulation of vesicle-mediated transport (GO:0060627)	2/139	0.64955	0.756806	0.665649	0.774554	-0.311017	0.134196	RAB17;EVI5
glycolipid metabolic process (GO:0006664)	1/66	0.652229	0.75777	0.6635	0.77306	-0.371576	0.158797	GM2A
regulation of myeloid cell differentiation (GO:0045637)	1/66	0.652229	0.75777	0.6635	0.77306	-0.334137	0.142797	CTR9
negative regulation of cell adhesion (GO:0007162)	1/66	0.652229	0.75777	0.6635	0.77306	-0.144268	0.0616545	PLXNA2
regulation of cell division (GO:0051302)	1/66	0.652229	0.75777	0.6635	0.77306	0.131868	-0.056355	BBS4
negative regulation of epithelial cell proliferation (GO:0050680)	1/67	0.657759	0.761493	0.668938	0.776082	-0.417135	0.174745	ATOH8
JNK cascade (GO:0007254)	1/67	0.657759	0.761493	0.668938	0.776082	-0.393509	0.164847	MAPK8IP3
positive regulation of cellular protein localization (GO:1903829)	1/67	0.657759	0.761493	0.668938	0.776082	-0.297992	0.124834	OAZ2
cellular response to light stimulus (GO:0071482)	1/67	0.657759	0.761493	0.668938	0.776082	-0.245478	0.102835	RNF7
regulation of small GTPase mediated signal transduction (GO:0051056)	2/141	0.657241	0.761493	0.673182	0.780452	-0.148168	0.0621868	SQSTM1;RHOQ
regulation of canonical Wnt signaling pathway (GO:0060828)	3/214	0.662289	0.766196	0.681815	0.786562	-0.0694133	0.028602	DDX3X;IGFBP2;ARNTL
regulation of cardiac conduction (GO:1903779)	1/68	0.663202	0.76671	0.674289	0.781183	0.0262781	-0.0107918	RYR3
cell-cell adhesion via plasma-membrane adhesion molecules (GO:0098742)	2/143	0.664797	0.768012	0.680576	0.785686	-0.304711	0.124406	TENM2;NECTIN3
regulation of actin filament polymerization (GO:0030833)	1/69	0.668558	0.770183	0.679554	0.78506	-0.298759	0.12029	VIL1
negative regulation of phosphatase activity (GO:0010923)	1/69	0.668558	0.770183	0.679554	0.78506	-0.291831	0.1175	CNST
negative regulation of cysteine-type endopeptidase activity involved in apoptotic process (GO:0043154)	1/69	0.668558	0.770183	0.679554	0.78506	-0.232648	0.0936715	DDX3X
monocarboxylic acid biosynthetic process (GO:0072330)	1/69	0.668558	0.770183	0.679554	0.78506	-0.149645	0.0602519	LPL
neuron development (GO:0048666)	2/145	0.672218	0.773855	0.687834	0.790164	-0.25076	0.0995949	TENM2;VAPA
response to organic cyclic compound (GO:0014070)	1/70	0.67383	0.774077	0.684735	0.787709	-0.553618	0.218556	IGFBP5
positive regulation of neurogenesis (GO:0050769)	1/70	0.67383	0.774077	0.684735	0.787709	-0.281925	0.111298	SERPINF1
regulation of endocytosis (GO:0030100)	1/70	0.67383	0.774077	0.684735	0.787709	-0.11566	0.0456601	RAB17
DNA repair (GO:0006281)	4/289	0.675083	0.774973	0.697371	0.792359	0.15677	-0.0615979	ALKBH3;RBM14;MSH4;USP45
vascular endothelial growth factor receptor signaling pathway (GO:0048010)	1/71	0.679018	0.776224	0.689831	0.790241	-0.378163	0.14639	BCAR1
cytoskeleton-dependent cytokinesis (GO:0061640)	1/71	0.679018	0.776224	0.689831	0.790241	-0.2824	0.109319	BBS4
regulation of Notch signaling pathway (GO:0008593)	1/71	0.679018	0.776224	0.689831	0.790241	-0.276499	0.107035	EGFR
positive regulation of MAPK cascade (GO:0043410)	4/290	0.677702	0.776224	0.699909	0.792359	-0.0343915	0.0133799	THPO;PELI2;PDGFA;EGFR
negative regulation of transcription from RNA polymerase II promoter (GO:0000122)	8/566	0.6779	0.776224	0.709824	0.796423	0.051946	-0.0201943	TENM2;CUX2;PCGF2;CTR9;NR2F1;GATA6;UBE2D1;ESR2
calcium-mediated signaling (GO:0019722)	1/71	0.679018	0.776224	0.689831	0.790241	0.312042	-0.120794	EGFR
skeletal system development (GO:0001501)	2/147	0.679506	0.77624	0.694956	0.791679	-0.178296	0.0688916	EVC;IFT140
recombinational repair (GO:0000725)	1/72	0.684123	0.777715	0.694846	0.791679	-0.634815	0.240986	AP5S1
nuclear import (GO:0051170)	1/72	0.684123	0.777715	0.694846	0.791679	-0.534961	0.20308	PTTG1IP
organelle membrane fusion (GO:0090174)	1/72	0.684123	0.777715	0.694846	0.791679	-0.426378	0.16186	TC2N
negative regulation of ubiquitin-protein ligase activity involved in mitotic cell cycle (GO:0051436)	1/72	0.684123	0.777715	0.694846	0.791679	-0.392026	0.14882	UBE2D1
regulation of cation channel activity (GO:2001257)	1/72	0.684123	0.777715	0.694846	0.791679	-0.32831	0.124632	CACNB1
regulation of cell communication (GO:0010646)	1/72	0.684123	0.777715	0.694846	0.791679	-0.0266627	0.0101216	RWDD3
response to insulin (GO:0032868)	1/72	0.684123	0.777715	0.694846	0.791679	0.0465953	-0.0176884	RHOQ
regulation of phosphatase activity (GO:0010921)	1/73	0.689148	0.779638	0.69978	0.792359	-0.430774	0.160377	CNST
Rho protein signal transduction (GO:0007266)	1/73	0.689148	0.779638	0.69978	0.792359	-0.379897	0.141435	RHOQ
regulation of ubiquitin-protein ligase activity involved in mitotic cell cycle (GO:0051439)	1/73	0.689148	0.779638	0.69978	0.792359	-0.231199	0.0860753	UBE2D1
cell-cell junction organization (GO:0045216)	1/73	0.689148	0.779638	0.69978	0.792359	-0.112792	0.0419923	NECTIN3
glycoprotein biosynthetic process (GO:0009101)	1/73	0.689148	0.779638	0.69978	0.792359	0.0802549	-0.0298788	B3GALT5
negative regulation of cell cycle (GO:0045786)	1/73	0.689148	0.779638	0.69978	0.792359	0.110471	-0.0411284	TRIM35
regulation of epithelial cell proliferation (GO:0050678)	1/73	0.689148	0.779638	0.69978	0.792359	0.239387	-0.0891235	EGFR
heart development (GO:0007507)	2/150	0.690191	0.780278	0.705388	0.795262	0.36851	-0.136639	GATA6;GATA5
nucleic acid phosphodiester bond hydrolysis (GO:0090305)	1/74	0.694093	0.781452	0.704635	0.79496	-0.512495	0.187137	EXOG
lymphocyte differentiation (GO:0030098)	1/74	0.694093	0.781452	0.704635	0.79496	-0.377847	0.13797	PTPN2
B cell activation (GO:0042113)	1/74	0.694093	0.781452	0.704635	0.79496	-0.327955	0.119752	PTPN2
cellular response to interleukin-1 (GO:0071347)	2/151	0.693687	0.781452	0.7088	0.796423	-0.173805	0.0635664	PELI2;SQSTM1
regulation of protein complex assembly (GO:0043254)	1/74	0.694093	0.781452	0.704635	0.79496	-0.0816752	0.0298236	DDX3X
protein N-linked glycosylation (GO:0006487)	1/74	0.694093	0.781452	0.704635	0.79496	0.0141731	-0.00517528	B3GALT5
mRNA 3'-end processing (GO:0031124)	1/75	0.69896	0.784234	0.709411	0.796423	-0.5534	0.198207	PCF11
positive regulation of defense response (GO:0031349)	1/75	0.69896	0.784234	0.709411	0.796423	-0.493125	0.176618	LPL
mitotic spindle organization (GO:0007052)	1/75	0.69896	0.784234	0.709411	0.796423	-0.316966	0.113525	MZT1
nitrogen compound transport (GO:0071705)	1/75	0.69896	0.784234	0.709411	0.796423	-0.0373965	0.013394	SLC6A12
mitotic nuclear division (GO:0140014)	1/75	0.69896	0.784234	0.709411	0.796423	0.0199696	-0.00715237	MZT1
C-terminal protein lipidation (GO:0006501)	1/76	0.703749	0.787987	0.71411	0.799589	-0.302841	0.106398	TECTA
negative regulation of phosphorylation (GO:0042326)	1/76	0.703749	0.787987	0.71411	0.799589	-0.276952	0.0973025	PID1
cAMP-mediated signaling (GO:0019933)	1/76	0.703749	0.787987	0.71411	0.799589	0.0381905	-0.0134176	DRD1
double-strand break repair via homologous recombination (GO:0000724)	1/77	0.708463	0.790561	0.718734	0.80257	-0.411276	0.14175	AP5S1
hemopoiesis (GO:0030097)	1/77	0.708463	0.790561	0.718734	0.80257	-0.35935	0.123853	THPO
positive regulation of ubiquitin-protein ligase activity involved in regulation of mitotic cell cycle transition (GO:0051437)	1/77	0.708463	0.790561	0.718734	0.80257	-0.358034	0.123399	UBE2D1
negative regulation of extrinsic apoptotic signaling pathway (GO:2001237)	1/77	0.708463	0.790561	0.718734	0.80257	-0.344495	0.118733	ZMYND11
negative regulation of cellular macromolecule biosynthetic process (GO:2000113)	7/513	0.707647	0.790561	0.736101	0.812977	0.0443522	-0.0153374	HIC2;DDX3X;IGFBP5;ATOH8;GATA6;RFX3;ARNTL
negative regulation of ubiquitin protein ligase activity (GO:1904667)	1/78	0.713102	0.794114	0.723283	0.806001	-0.447089	0.151175	UBE2D1
regulation of cytokinesis (GO:0032465)	1/78	0.713102	0.794114	0.723283	0.806001	0.32568	-0.110123	BBS4
positive regulation of cytoskeleton organization (GO:0051495)	1/78	0.713102	0.794114	0.723283	0.806001	0.390105	-0.131907	VIL1
regulation of transcription from RNA polymerase II promoter in response to hypoxia (GO:0061418)	1/79	0.717667	0.797029	0.727759	0.808786	-0.478229	0.158653	UBE2D1
positive regulation of translation (GO:0045727)	1/79	0.717667	0.797029	0.727759	0.808786	-0.314149	0.104219	DDX3X
negative regulation of cell communication (GO:0010648)	1/79	0.717667	0.797029	0.727759	0.808786	-0.286922	0.0951865	EGFR
adenylate cyclase-activating G-protein coupled receptor signaling pathway (GO:0007189)	1/79	0.717667	0.797029	0.727759	0.808786	-0.141153	0.0468275	DRD1
activation of cysteine-type endopeptidase activity involved in apoptotic process (GO:0006919)	1/80	0.722159	0.798767	0.732163	0.810928	-0.47303	0.153976	BOK
regulation of endothelial cell proliferation (GO:0001936)	1/80	0.722159	0.798767	0.732163	0.810928	-0.462467	0.150537	ATOH8
anaphase-promoting complex-dependent catabolic process (GO:0031145)	1/80	0.722159	0.798767	0.732163	0.810928	-0.356278	0.115972	UBE2D1
peptidyl-tyrosine phosphorylation (GO:0018108)	1/80	0.722159	0.798767	0.732163	0.810928	-0.341643	0.111208	EGFR
cell-cell junction assembly (GO:0007043)	1/80	0.722159	0.798767	0.732163	0.810928	-0.190095	0.0618777	FBF1
axon guidance (GO:0007411)	2/159	0.720495	0.798767	0.734918	0.812977	0.0780253	-0.025578	PLXNA2;RANBP9
regulation of protein serine/threonine kinase activity (GO:0071900)	1/81	0.726581	0.802032	0.736496	0.812977	-0.319346	0.102001	DDX3X
spindle assembly (GO:0051225)	1/81	0.726581	0.802032	0.736496	0.812977	-0.0953868	0.0304671	MZT1
retrograde vesicle-mediated transport, Golgi to ER (GO:0006890)	1/81	0.726581	0.802032	0.736496	0.812977	0.130548	-0.0416977	KIF3C
positive regulation of binding (GO:0051099)	1/82	0.730932	0.805206	0.740759	0.816032	-0.467392	0.146497	SPPL3
negative regulation of cell cycle process (GO:0010948)	1/82	0.730932	0.805206	0.740759	0.816032	-0.254803	0.0798641	PCGF2
BMP signaling pathway (GO:0030509)	1/82	0.730932	0.805206	0.740759	0.816032	0.0305289	-0.00956882	UBE2D1
retrograde transport, endosome to Golgi (GO:0042147)	1/83	0.735214	0.806126	0.744954	0.816805	-0.541541	0.166574	EVI5
positive regulation of protein secretion (GO:0050714)	1/83	0.735214	0.806126	0.744954	0.816805	-0.412499	0.126882	ATP13A2
C-terminal protein amino acid modification (GO:0018410)	1/83	0.735214	0.806126	0.744954	0.816805	-0.37088	0.11408	TECTA
positive regulation of transmembrane receptor protein serine/threonine kinase signaling pathway (GO:0090100)	1/83	0.735214	0.806126	0.744954	0.816805	-0.322269	0.0991277	GATA6
DNA damage response, signal transduction by p53 class mediator (GO:0030330)	1/83	0.735214	0.806126	0.744954	0.816805	-0.176366	0.054249	PCBP4
negative regulation of NF-kappaB transcription factor activity (GO:0032088)	1/83	0.735214	0.806126	0.744954	0.816805	-0.151619	0.0466369	RWDD3
positive regulation of ubiquitin protein ligase activity (GO:1904668)	1/83	0.735214	0.806126	0.744954	0.816805	0.016887	-0.00519433	UBE2D1
phosphorylation (GO:0016310)	5/387	0.737311	0.807883	0.759884	0.828183	0.751611	-0.22905	CHCHD10;VRK2;IKBKE;SGK2;MARK1
negative regulation of endopeptidase activity (GO:0010951)	1/84	0.739429	0.80858	0.749081	0.820231	-0.107101	0.0323314	SERPINF1
protein maturation (GO:0051604)	1/84	0.739429	0.80858	0.749081	0.820231	0.164127	-0.0495463	LIPT2
glycerophospholipid biosynthetic process (GO:0046474)	2/165	0.739284	0.80858	0.753181	0.821971	0.232346	-0.0701856	APOA1;GPAT3
regulation of cell cycle G2/M phase transition (GO:1902749)	1/85	0.743576	0.810949	0.753141	0.821971	-0.464358	0.137582	CEP70
activation of GTPase activity (GO:0090630)	1/85	0.743576	0.810949	0.753141	0.821971	-0.432126	0.128032	EVI5
positive regulation of supramolecular fiber organization (GO:1902905)	1/85	0.743576	0.810949	0.753141	0.821971	-0.284818	0.084387	VIL1
cellular response to molecule of bacterial origin (GO:0071219)	1/85	0.743576	0.810949	0.753141	0.821971	0.068745	-0.020368	CTR9
regulation of type I interferon production (GO:0032479)	1/86	0.747658	0.814315	0.757136	0.825738	-0.467216	0.135871	IKBKE
negative regulation of cellular process (GO:0048523)	7/535	0.747378	0.814315	0.773787	0.838867	0.117499	-0.0342137	DDX3X;PLXNA2;APOA1;IGFBP7;NPAS2;ESR2;PTPN2
neuron projection development (GO:0031175)	2/168	0.748268	0.814438	0.7619	0.828725	0.322865	-0.0936287	VAPA;APOA1
calcium ion transmembrane transport (GO:0070588)	1/87	0.751675	0.816517	0.761067	0.828369	-0.390568	0.111488	RYR3
toll-like receptor signaling pathway (GO:0002224)	1/87	0.751675	0.816517	0.761067	0.828369	-0.081457	0.023252	UBE2D1
regulation of nucleic acid-templated transcription (GO:1903506)	8/608	0.751438	0.816517	0.77954	0.840919	0.832219	-0.237821	CTR9;RFX3;ZMYND11;PPARGC1A;ESR2;SUPT3H;ARNTL;SAP30
positive regulation of protein ubiquitination involved in ubiquitin-dependent protein catabolic process (GO:2000060)	1/88	0.755628	0.819724	0.764934	0.83092	-0.0161517	0.0045258	UBE2D1
cellular response to BMP stimulus (GO:0071773)	1/88	0.755628	0.819724	0.764934	0.83092	0.058115	-0.0162842	UBE2D1
transmembrane receptor protein tyrosine kinase signaling pathway (GO:0007169)	5/397	0.757165	0.820847	0.7788	0.840919	0.518148	-0.144135	PDGFA;BCAR1;RHOQ;PTPN2;PTPRG
divalent metal ion transport (GO:0070838)	1/89	0.759518	0.822309	0.768739	0.833947	-0.398223	0.109539	RYR3
T cell activation (GO:0042110)	1/89	0.759518	0.822309	0.768739	0.833947	-0.0809975	0.02228	PTPN2
protein phosphorylation (GO:0006468)	6/471	0.76017	0.822471	0.783829	0.844163	-0.00680955	0.00186727	ATP13A2;VRK2;IKBKE;SGK2;EGFR;MARK1
protein modification by small protein conjugation (GO:0032446)	5/399	0.760999	0.822823	0.782443	0.843226	0.100902	-0.0275588	HACE1;CTR9;UBE2D1;RNF7;KLHL24
positive regulation of protein kinase activity (GO:0045860)	2/173	0.762653	0.824068	0.775842	0.839223	-0.0879719	0.0238362	DDX3X;VAPB
positive regulation of response to external stimulus (GO:0032103)	1/91	0.767115	0.827251	0.776166	0.839223	-0.452853	0.12006	LPL
regulation of cell cycle process (GO:0010564)	1/91	0.767115	0.827251	0.776166	0.839223	-0.254255	0.0674077	BBS4
regulation of Ras protein signal transduction (GO:0046578)	1/91	0.767115	0.827251	0.776166	0.839223	0.491551	-0.130319	SQSTM1
negative regulation of gene expression (GO:0010629)	8/619	0.768619	0.828327	0.795632	0.851831	0.253453	-0.0666987	HIC2;DDX3X;IGFBP5;ATOH8;GATA6;ANXA7;RFX3;ARNTL
cellular response to acid chemical (GO:0071229)	1/92	0.770823	0.82961	0.77979	0.840919	-0.298899	0.0778024	PID1
cellular response to lipopolysaccharide (GO:0071222)	1/92	0.770823	0.82961	0.77979	0.840919	0.256377	-0.0667341	CTR9
positive regulation of MAP kinase activity (GO:0043406)	2/178	0.776321	0.834979	0.789068	0.847801	0.229139	-0.0580156	PDGFA;EGFR
regulation of transcription from RNA polymerase II promoter in response to stress (GO:0043618)	1/94	0.778064	0.835755	0.786863	0.846317	-0.389834	0.0978277	UBE2D1
regulation of cysteine-type endopeptidase activity involved in apoptotic process (GO:0043281)	1/94	0.778064	0.835755	0.786863	0.846317	-0.241386	0.0605752	DDX3X
antigen receptor-mediated signaling pathway (GO:0050851)	3/258	0.778915	0.83612	0.794588	0.85127	-0.0597677	0.0149332	UBE2D1;SPPL3;BCAR1
respiratory electron transport chain (GO:0022904)	1/95	0.781598	0.837353	0.790314	0.847801	-0.494673	0.121895	PPARGC1A
skin development (GO:0043588)	1/95	0.781598	0.837353	0.790314	0.847801	-0.439578	0.108319	PDGFA
vesicle fusion (GO:0006906)	1/95	0.781598	0.837353	0.790314	0.847801	-0.195045	0.0480619	TC2N
transcription elongation from RNA polymerase II promoter (GO:0006368)	1/96	0.785076	0.84053	0.79371	0.850886	0.0177727	-0.00430054	CTR9
regulation of cellular macromolecule biosynthetic process (GO:2000112)	8/632	0.787809	0.842904	0.81351	0.86419	0.405331	-0.0966714	CTR9;RFX3;ZMYND11;PPARGC1A;ESR2;SUPT3H;ARNTL;SAP30
positive regulation of protein metabolic process (GO:0051247)	1/97	0.788499	0.843091	0.797051	0.852793	-0.094904	0.0225515	OAZ2
negative regulation of cell motility (GO:2000146)	1/98	0.791868	0.843937	0.800338	0.85352	-0.270433	0.0631084	IGFBP5
positive regulation of neuron projection development (GO:0010976)	1/98	0.791868	0.843937	0.800338	0.85352	0.0231695	-0.00540686	PLXNA2
mitochondrial respiratory chain complex assembly (GO:0033108)	1/98	0.791868	0.843937	0.800338	0.85352	0.166893	-0.0389462	SMIM20
antigen processing and presentation of exogenous peptide antigen via MHC class II (GO:0019886)	1/98	0.791868	0.843937	0.800338	0.85352	0.175929	-0.041055	KIF3C
antigen processing and presentation of exogenous peptide antigen (GO:0002478)	1/98	0.791868	0.843937	0.800338	0.85352	0.199876	-0.0466433	KIF3C
response to UV (GO:0009411)	1/99	0.795183	0.845818	0.803572	0.855298	-0.302812	0.0693995	EGFR
phosphatidylinositol biosynthetic process (GO:0006661)	1/99	0.795183	0.845818	0.803572	0.855298	0.0297687	-0.00682248	PIGA
antigen processing and presentation of peptide antigen via MHC class II (GO:0002495)	1/99	0.795183	0.845818	0.803572	0.855298	0.0829522	-0.0190112	KIF3C
metal ion transport (GO:0030001)	1/102	0.804816	0.853845	0.812965	0.864171	-0.424255	0.0921235	KCNB2
regulation of kinase activity (GO:0043549)	1/102	0.804816	0.853845	0.812965	0.864171	-0.350392	0.0760848	EGFR
receptor-mediated endocytosis (GO:0006898)	2/189	0.803992	0.853845	0.815776	0.866034	-0.223974	0.0488634	STAB1;APOA1
intracellular protein transport (GO:0006886)	4/348	0.804812	0.853845	0.821745	0.868603	0.347163	-0.0753854	RAB39B;PTTG1IP;RAB17;EVI5
positive regulation of cell proliferation (GO:0008284)	5/425	0.806759	0.854799	0.825694	0.871477	0.427151	-0.0917223	PID1;EPCAM;PDGFA;IL7R;EGFR
protein complex assembly (GO:0006461)	2/190	0.806351	0.854799	0.818048	0.867744	0.699294	-0.150513	BCL9;BOK
protein import into nucleus (GO:0006606)	1/104	0.810985	0.85762	0.818977	0.867744	-0.369554	0.0774234	PTTG1IP
positive regulation of angiogenesis (GO:0045766)	1/104	0.810985	0.85762	0.818977	0.867744	-0.17116	0.035859	GATA6
RNA metabolic process (GO:0016070)	2/192	0.810993	0.85762	0.822518	0.868685	0.453412	-0.0949876	M1AP;DDX3X
monovalent inorganic cation transport (GO:0015672)	1/105	0.813997	0.859132	0.82191	0.868603	-0.42033	0.0865034	KCNB2
positive regulation of vasculature development (GO:1904018)	1/105	0.813997	0.859132	0.82191	0.868603	0.191713	-0.0394543	GATA6
B cell receptor signaling pathway (GO:0050853)	1/105	0.813997	0.859132	0.82191	0.868603	0.358528	-0.0737846	BCAR1
cellular response to tumor necrosis factor (GO:0071356)	2/195	0.817771	0.862559	0.829038	0.872537	0.0274582	-0.00552384	PID1;ZFAND6
response to endoplasmic reticulum stress (GO:0034976)	1/107	0.819877	0.863667	0.827635	0.872401	-0.357807	0.0710607	CREB3L3
positive regulation of cellular component organization (GO:0051130)	1/107	0.819877	0.863667	0.827635	0.872401	-0.223716	0.0444301	CUX2
positive regulation of epithelial cell proliferation (GO:0050679)	1/108	0.822748	0.863911	0.830429	0.872537	-0.384282	0.0749755	EGFR
positive regulation of cell cycle process (GO:0090068)	1/108	0.822748	0.863911	0.830429	0.872537	-0.287961	0.0561829	GATA6
viral life cycle (GO:0019058)	1/108	0.822748	0.863911	0.830429	0.872537	-0.278838	0.054403	NMT2
cellular response to starvation (GO:0009267)	1/108	0.822748	0.863911	0.830429	0.872537	-0.251842	0.0491357	MAP1LC3A
MAPK cascade (GO:0000165)	3/279	0.821724	0.863911	0.835481	0.875456	-0.0764335	0.0150078	PDGFA;RANBP9;EGFR
nucleotide-excision repair (GO:0006289)	1/109	0.825572	0.865212	0.833178	0.873742	-0.157835	0.0302536	USP45
DNA-templated transcription, elongation (GO:0006354)	1/109	0.825572	0.865212	0.833178	0.873742	0.0117137	-0.00224527	CTR9
negative regulation of hydrolase activity (GO:0051346)	1/109	0.825572	0.865212	0.833178	0.873742	0.311739	-0.0597536	CNST
regulation of Wnt signaling pathway (GO:0030111)	1/110	0.828352	0.86757	0.835882	0.875456	0.185515	-0.0349355	MACF1
mRNA processing (GO:0006397)	3/284	0.830814	0.869323	0.844124	0.882395	0.146231	-0.0271038	PCF11;SNRNP25;PPARGC1A
cellular response to peptide hormone stimulus (GO:0071375)	1/111	0.831088	0.869323	0.838542	0.877681	0.297673	-0.0550754	RHOQ
regulation of protein binding (GO:0043393)	1/112	0.83378	0.871582	0.84116	0.879859	0.180767	-0.0328609	SPPL3
rRNA processing (GO:0006364)	2/203	0.834795	0.872087	0.845387	0.883152	0.179718	-0.0324514	WDR37;TFB1M
positive regulation of cellular process (GO:0048522)	6/520	0.835635	0.872407	0.854474	0.888675	0.186423	-0.0334748	CNST;DDX3X;EPCAM;PDGFA;IL7R;EGFR
negative regulation of nucleic acid-templated transcription (GO:1903507)	5/445	0.837019	0.873296	0.854031	0.888675	0.269107	-0.0478763	HIC2;ATOH8;GATA6;RFX3;ARNTL
positive regulation of kinase activity (GO:0033674)	1/114	0.839037	0.874843	0.846269	0.883509	0.162852	-0.0285806	EGFR
protein O-linked glycosylation (GO:0006493)	1/116	0.844128	0.879031	0.851214	0.888106	-0.108773	0.0184318	B3GALT5
regulation of gene expression (GO:0010468)	13/1038	0.844116	0.879031	0.871659	0.898555	0.740408	-0.125473	PID1;DDX3X;CTR9;RFX3;ESR2;SUPT3H;ARNTL;SAP30;CUX2;ANXA7;DRD1;ZMYND11;PPARGC1A
positive regulation of peptidyl-tyrosine phosphorylation (GO:0050731)	1/117	0.846613	0.87994	0.853627	0.888675	-0.313633	0.0522236	ENPP2
regulation of macroautophagy (GO:0016241)	1/117	0.846613	0.87994	0.853627	0.888675	-0.0110598	0.00184159	ATP13A2
chromatin remodeling (GO:0006338)	1/117	0.846613	0.87994	0.853627	0.888675	0.25788	-0.0429401	BAHCC1
activation of MAPK activity (GO:0000187)	1/118	0.849058	0.881922	0.856001	0.889698	-0.147176	0.024082	MAPK8IP3
cytosolic transport (GO:0016482)	1/119	0.851465	0.8833	0.858337	0.890994	-0.433403	0.0696899	EVI5
plasma membrane bounded cell projection organization (GO:0120036)	1/119	0.851465	0.8833	0.858337	0.890994	-0.16278	0.0261746	VAPA
regulation of phosphorylation (GO:0042325)	1/120	0.853833	0.884636	0.860635	0.892248	-0.283174	0.044747	EGFR
regulation of neuron projection development (GO:0010975)	1/120	0.853833	0.884636	0.860635	0.892248	-0.137899	0.0217907	RAB17
DNA replication (GO:0006260)	1/121	0.856164	0.885929	0.862896	0.894025	0.189688	-0.0294572	RBM14
regulation of translation (GO:0006417)	2/214	0.855862	0.885929	0.865558	0.894519	0.411268	-0.0640121	DDX3X;IGFBP5
regulation of acute inflammatory response (GO:0002673)	1/122	0.858458	0.886622	0.86512	0.894519	-0.224319	0.034235	CREB3L3
stimulatory C-type lectin receptor signaling pathway (GO:0002223)	1/122	0.858458	0.886622	0.86512	0.894519	0.0335856	-0.00512576	UBE2D1
regulation of cell differentiation (GO:0045595)	1/122	0.858458	0.886622	0.86512	0.894519	0.482629	-0.0736578	PLEKHB1
positive regulation of sequence-specific DNA binding transcription factor activity (GO:0051091)	2/216	0.859419	0.887055	0.868957	0.896899	-0.0797876	0.0120877	PPARGC1A;ESR2
sulfur compound biosynthetic process (GO:0044272)	1/123	0.860715	0.887833	0.867308	0.895763	-0.00407388	0.00061105	GSTO1
innate immune response activating cell surface receptor signaling pathway (GO:0002220)	1/125	0.865122	0.891817	0.871579	0.898555	0.0565853	-0.00819833	UBE2D1
G-protein coupled receptor signaling pathway, coupled to cyclic nucleotide second messenger (GO:0007187)	1/126	0.867273	0.893472	0.873663	0.900055	0.414742	-0.0590597	DRD1
mitotic cell cycle phase transition (GO:0044772)	2/222	0.869615	0.895321	0.878686	0.90466	-0.00935353	0.00130673	ABCB1;CEP70
regulation of mRNA stability (GO:0043488)	1/129	0.873524	0.89878	0.879715	0.90515	0.134897	-0.0182407	PCBP4
regulation of macromolecule metabolic process (GO:0060255)	1/130	0.875542	0.90029	0.881668	0.906589	-0.293726	0.0390398	DDX3X
DNA metabolic process (GO:0006259)	3/315	0.878737	0.903008	0.88941	0.913976	0.127896	-0.0165331	ALKBH3;RBM14;USP45
extracellular matrix organization (GO:0030198)	2/230	0.882155	0.905952	0.890626	0.914652	0.50274	-0.0630372	LAMB2;PDGFA
apoptotic process (GO:0006915)	2/232	0.885112	0.908419	0.893436	0.916963	0.583551	-0.0712175	BIK;BOK
positive regulation of transferase activity (GO:0051347)	1/138	0.89057	0.913448	0.896193	0.919216	-0.206091	0.0238848	EGFR
RNA splicing, via transesterification reactions with bulged adenosine as nucleophile (GO:0000377)	2/237	0.892205	0.914552	0.900172	0.92201	0.0575969	-0.00656944	PCF11;SNRNP25
neuron differentiation (GO:0030182)	1/140	0.894035	0.915854	0.899538	0.92201	0.432968	-0.0484969	TENM2
inorganic cation transmembrane transport (GO:0098662)	1/141	0.895726	0.91644	0.90117	0.92201	0.126813	-0.0139647	RYR3
negative regulation of sequence-specific DNA binding transcription factor activity (GO:0043433)	1/141	0.895726	0.91644	0.90117	0.92201	0.342084	-0.0376704	RWDD3
anterograde trans-synaptic signaling (GO:0098916)	2/241	0.897586	0.917196	0.905274	0.925052	-0.00441161	0.000476659	CACNB1;MYCBPAP
double-strand break repair (GO:0006302)	1/142	0.897391	0.917196	0.902776	0.923075	0.10427	-0.0112887	AP5S1
cellular protein complex assembly (GO:0043623)	1/145	0.902227	0.920789	0.907438	0.926107	0.0680784	-0.00700453	ARL6
transmembrane receptor protein serine/threonine kinase signaling pathway (GO:0007178)	1/145	0.902227	0.920789	0.907438	0.926107	0.713493	-0.0734107	UBE2D1
regulation of cell proliferation (GO:0042127)	8/741	0.904837	0.922878	0.919917	0.936508	0.168319	-0.0168319	EPCAM;PDGFA;IGFBP7;IL7R;SGK2;EGFR;PTPN2;BOK
negative regulation of canonical Wnt signaling pathway (GO:0090090)	1/149	0.908324	0.925857	0.91331	0.931519	-0.0763727	0.00734359	IGFBP2
regulation of G2/M transition of mitotic cell cycle (GO:0010389)	1/150	0.909788	0.926772	0.914719	0.932376	0.397958	-0.0376246	CEP70
positive regulation of intracellular protein transport (GO:0090316)	1/153	0.914041	0.930526	0.918811	0.935964	0.33915	-0.0304827	OAZ2
response to lipopolysaccharide (GO:0032496)	1/156	0.918095	0.934071	0.922708	0.938765	0.380412	-0.032508	CTR9
ribonucleoprotein complex assembly (GO:0022618)	1/157	0.919403	0.934822	0.923965	0.93946	-0.217929	0.0183127	DDX3X
mRNA splicing, via spliceosome (GO:0000398)	2/262	0.921959	0.936838	0.928296	0.943278	0.333536	-0.0271014	PCF11;SNRNP25
regulation of mitotic cell cycle (GO:0007346)	1/166	0.93028	0.944121	0.934399	0.948891	0.0193542	-0.00139873	TRIM35
negative regulation of cell proliferation (GO:0008285)	3/364	0.930234	0.944121	0.937419	0.951367	0.673765	-0.0487264	IGFBP5;IGFBP7;PTPN2
cellular response to cytokine stimulus (GO:0071345)	4/457	0.933774	0.94708	0.941791	0.955212	0.342932	-0.0234982	PID1;ZFAND6;F13A1;PTPN2
nuclear-transcribed mRNA catabolic process (GO:0000956)	1/175	0.939693	0.951315	0.943408	0.955667	-0.16528	0.0102808	ZCCHC6
cytokine-mediated signaling pathway (GO:0019221)	6/634	0.939145	0.951315	0.948433	0.95957	0.137995	-0.00866408	GSTO1;CTR9;PELI2;F13A1;IL7R;SQSTM1
negative regulation of Wnt signaling pathway (GO:0030178)	1/175	0.939693	0.951315	0.943408	0.955667	0.144041	-0.00895974	IGFBP2
negative regulation of protein phosphorylation (GO:0001933)	1/179	0.943459	0.954537	0.947005	0.958718	-0.165172	0.00961348	PID1
chemical synaptic transmission (GO:0007268)	2/290	0.946062	0.95658	0.950888	0.960572	0.1859	-0.0103077	CACNB1;MYCBPAP
Fc-epsilon receptor signaling pathway (GO:0038095)	1/183	0.94699	0.956928	0.950375	0.960572	-0.184725	0.0100614	UBE2D1
Fc receptor signaling pathway (GO:0038093)	1/184	0.947838	0.957194	0.951183	0.960572	-0.0511407	0.00273969	UBE2D1
regulation of transcription, DNA-templated (GO:0006355)	18/1599	0.954961	0.963792	0.968135	0.977089	1.06737	-0.0491894	CTR9;GATA6;RFX3;CREBL2;YEATS4;NPAS2;EGFR;ESR2;SUPT3H;MED13L;ARNTL;SAP30;HIC2;MED13;TTC21B;ATOH8;ZMYND11;PPARGC1A
regulation of cell cycle (GO:0051726)	1/216	0.968879	0.977236	0.971159	0.979536	0.148844	-0.00470585	ARNTL
central nervous system development (GO:0007417)	1/218	0.969868	0.977632	0.972093	0.979875	0.1176	-0.00359801	NPAS2
viral process (GO:0016032)	1/221	0.971293	0.978466	0.973438	0.980627	0.251475	-0.00732464	VAPB
axonogenesis (GO:0007409)	1/224	0.972652	0.979232	0.974719	0.981313	0.677643	-0.0187905	RANBP9
ncRNA processing (GO:0034470)	1/228	0.974364	0.980352	0.976331	0.982332	0.601956	-0.0156332	ADAT1
activation of protein kinase activity (GO:0032147)	1/234	0.976733	0.982133	0.97856	0.98397	0.0560104	-0.00131857	PRR5
transcription, DNA-templated (GO:0006351)	2/357	0.978302	0.983106	0.980684	0.984819	0.766077	-0.0168056	CTR9;GATA6
defense response to bacterium (GO:0042742)	1/242	0.979557	0.98316	0.981209	0.984819	0.420918	-0.00869415	STAB1
sensory perception of smell (GO:0007608)	1/242	0.979557	0.98316	0.981209	0.984819	0.594483	-0.0122792	BBS4
inflammatory response (GO:0006954)	1/253	0.982889	0.985901	0.984328	0.987344	0.574177	-0.00990951	ORM1
proteolysis (GO:0006508)	1/292	0.990903	0.99333	0.991775	0.994204	0.736624	-0.00673165	SPPL3
nervous system development (GO:0007399)	2/456	0.994637	0.996145	0.995394	0.996688	0.258005	-0.00138749	DRD1;NPAS2
sensory perception of chemical stimulus (GO:0007606)	1/328	0.994928	0.996145	0.995471	0.996688	0.685457	-0.00348518	BBS4
cellular macromolecule biosynthetic process (GO:0034645)	1/368	0.997354	0.997963	0.99767	0.99828	0.47514	-0.00125905	RBM14
gene expression (GO:0010467)	1/412	0.998708	0.998708	0.998881	0.998881	0.239679	-0.000309841	M1AP

## Sheet: UP_KEGG-pathway
Term	Overlap	P-value	Adjusted P-value	Old P-value	Old Adjusted P-value	Z-score	Combined Score	Genes
Peroxisome	9/83	6.62292e-06	0.00129147	3.69384e-06	0.000720299	-11.758	140.214	NOS2;ACSL1;ACOX1;PEX6;CROT;MPV17;ACAA1;PEX11G;HMGCLL1
Cholesterol metabolism	6/50	0.00013362	0.0110857	9.98826e-05	0.00676498	-30.2302	269.669	CETP;VAPA;VAPB;LPL;APOC3;APOA1
PPAR signaling pathway	7/74	0.000170549	0.0110857	0.000104077	0.00676498	-19.24	166.936	CPT1A;ACSL1;ACOX1;LPL;APOC3;APOA1;ACAA1
Fatty acid degradation	5/44	0.000634185	0.0309165	0.000490185	0.0238965	-48.7396	358.878	HADHB;CPT1A;ACSL1;ACOX1;ACAA1
ABC transporters	4/45	0.00553445	0.215844	0.00420382	0.163949	-12.3877	64.3759	ABCB1;ABCC5;ABCA12;ABCG2
Ferroptosis	3/40	0.0252998	0.702085	0.0200802	0.489455	-55.5854	204.385	STEAP3;MAP1LC3A;ACSL1
Adipocytokine signaling pathway	4/69	0.0239325	0.702085	0.0168824	0.489455	-14.5724	54.3919	CPT1A;G6PC;ACSL1;PPARGC1A
Insulin resistance	5/108	0.0288035	0.702085	0.0182885	0.489455	-6.89778	24.4682	CPT1A;G6PC;CREB3L3;OGA;PPARGC1A
Valine, leucine and isoleucine degradation	3/48	0.0404098	0.751178	0.0313661	0.57105	-24.3211	78.0386	HADHB;ACAA1;HMGCLL1
Pantothenate and CoA biosynthesis	2/19	0.0358577	0.751178	0.032213	0.57105	-11.6246	38.6889	PANK1;PPCDC
AMPK signaling pathway	5/120	0.0423741	0.751178	0.0269402	0.57105	-11.4205	36.1026	CPT1A;G6PC;CREB3L3;PPARGC1A;FBP2
Glycosylphosphatidylinositol (GPI)-anchor biosynthesis	2/25	0.0591438	0.887157	0.051106	0.755299	-146.143	413.259	PIGA;PIGM
alpha-Linolenic acid metabolism	2/25	0.0591438	0.887157	0.051106	0.755299	-21.8555	61.8027	ACOX1;ACAA1
Biosynthesis of unsaturated fatty acids	2/27	0.0677973	0.944319	0.0580999	0.755299	-38.6659	104.059	ACOX1;ACAA1
Glycosphingolipid biosynthesis	1/45	0.513132	0.950802	0.466544	0.883494	-746.899	498.348	B3GALT5
Circadian rhythm	2/31	0.0862318	0.950802	0.0729965	0.793822	-77.0671	188.87	NPAS2;ARNTL
Arginine and proline metabolism	2/49	0.182085	0.950802	0.151221	0.868739	-96.534	164.425	NOS2;AZIN2
Cocaine addiction	2/49	0.182085	0.950802	0.151221	0.868739	-63.4728	108.112	CREB3L3;DRD1
RIG-I-like receptor signaling pathway	2/70	0.304822	0.950802	0.254566	0.883494	-69.2274	82.2439	DDX3X;IKBKE
Endometrial cancer	1/58	0.604655	0.950802	0.553642	0.883494	-162.026	81.5146	EGFR
Arginine biosynthesis	1/21	0.285152	0.950802	0.259233	0.883494	-63.0812	79.1501	NOS2
Ascorbate and aldarate metabolism	1/27	0.35057	0.950802	0.31754	0.883494	-69.332	72.6734	RGN
Fatty acid biosynthesis	1/13	0.187601	0.950802	0.173748	0.868739	-41.2337	69.0021	ACSL1
Cortisol synthesis and secretion	2/65	0.275458	0.950802	0.229462	0.883494	-48.9988	63.1751	CREB3L3;CYP17A1
Mannose type O-glycan biosynthesis	1/23	0.307657	0.950802	0.279197	0.883494	-52.6035	62.0075	RXYLT1
Glycerolipid metabolism	2/61	0.251914	0.950802	0.209514	0.883494	-41.3721	57.0383	LPL;GPAT3
Synthesis and degradation of ketone bodies	1/10	0.147691	0.950802	0.139231	0.868739	-28.184	53.9057	HMGCLL1
Collecting duct acid secretion	1/27	0.35057	0.950802	0.31754	0.883494	-48.5282	50.867	SLC4A1
Dilated cardiomyopathy (DCM)	2/91	0.424236	0.950802	0.359439	0.883494	-56.009	48.0258	CACNB1;DES
Selenocompound metabolism	1/17	0.237931	0.950802	0.217646	0.883494	-29.5371	42.4087	TXNRD2
Glutathione metabolism	2/56	0.222579	0.950802	0.184871	0.879264	-27.2382	40.9247	GPX3;GSTO1
Galactose metabolism	1/31	0.390832	0.950802	0.353862	0.883494	-43.5565	40.9204	G6PC
Fatty acid elongation	1/27	0.35057	0.950802	0.31754	0.883494	-37.3015	39.0992	HADHB
African trypanosomiasis	1/37	0.446606	0.950802	0.404783	0.883494	-45.0758	36.3346	APOA1
Small cell lung cancer	2/93	0.435093	0.950802	0.369215	0.883494	-39.8253	33.1424	NOS2;LAMB2
Folate biosynthesis	1/26	0.340097	0.950802	0.308148	0.883494	-30.5208	32.9175	FPGS
Toxoplasmosis	3/113	0.266356	0.950802	0.207139	0.883494	-24.3206	32.1742	NOS2;LAMB2;HSPA2
Aldosterone-regulated sodium reabsorption	1/37	0.446606	0.950802	0.404783	0.883494	-38.8783	31.339	NR3C2
Arachidonic acid metabolism	1/63	0.635097	0.950802	0.583252	0.883494	-68.8462	31.2546	GPX3
Melanoma	2/72	0.316514	0.950802	0.264633	0.883494	-27.1201	31.1987	PDGFA;EGFR
Legionellosis	1/55	0.585188	0.950802	0.534886	0.883494	-56.8363	30.4541	HSPA2
Hedgehog signaling pathway	1/47	0.528478	0.950802	0.480965	0.883494	-42.6717	27.2141	EVC
Fructose and mannose metabolism	1/33	0.410019	0.950802	0.371298	0.883494	-29.0765	25.9232	FBP2
Pentose phosphate pathway	2/30	0.0814924	0.950802	0.0691654	0.793822	-10.2255	25.6378	RGN;FBP2
Renin-angiotensin system	1/23	0.307657	0.950802	0.279197	0.883494	-20.0793	23.6689	REN
Butanoate metabolism	1/28	0.360878	0.950802	0.326806	0.883494	-22.0801	22.5044	HMGCLL1
Parathyroid hormone synthesis, secretion and action	3/106	0.236615	0.950802	0.182977	0.879264	-15.1453	21.8292	CASR;CREB3L3;EGFR
Fat digestion and absorption	1/41	0.48093	0.950802	0.436501	0.883494	-28.0205	20.512	APOA1
Starch and sucrose metabolism	1/36	0.437677	0.950802	0.396582	0.883494	-24.1835	19.9822	G6PC
Bladder cancer	1/41	0.48093	0.950802	0.436501	0.883494	-26.3369	19.2795	EGFR
Vitamin digestion and absorption	1/24	0.318643	0.950802	0.288978	0.883494	-16.7357	19.1403	APOA1
Thyroid hormone synthesis	2/74	0.32816	0.950802	0.274701	0.883494	-16.2639	18.1221	CREB3L3;GPX3
Gap junction	3/88	0.163738	0.950802	0.125159	0.868739	-9.73716	17.6193	PDGFA;DRD1;EGFR
Prostate cancer	3/97	0.199364	0.950802	0.153182	0.868739	-10.659	17.189	CREB3L3;PDGFA;EGFR
Acute myeloid leukemia	1/66	0.652229	0.950802	0.600075	0.883494	-40.0246	17.1049	BCL2A1
Ether lipid metabolism	1/47	0.528478	0.950802	0.480965	0.883494	-23.9885	15.2988	ENPP2
Bile secretion	2/72	0.316514	0.950802	0.264633	0.883494	-12.6449	14.5466	ABCB1;ABCG2
Carbohydrate digestion and absorption	1/44	0.505273	0.950802	0.459186	0.883494	-20.7149	14.1411	G6PC
Adherens junction	2/72	0.316514	0.950802	0.264633	0.883494	-11.0963	12.7651	NECTIN3;EGFR
Cytosolic DNA-sensing pathway	1/63	0.635097	0.950802	0.583252	0.883494	-27.3366	12.4102	IKBKE
Prolactin signaling pathway	2/70	0.304822	0.950802	0.254566	0.883494	-9.28177	11.027	ESR2;CYP17A1
Glucagon signaling pathway	4/103	0.0813062	0.950802	0.056724	0.755299	-4.38688	11.009	CPT1A;G6PC;CREB3L3;PPARGC1A
Choline metabolism in cancer	3/99	0.207522	0.950802	0.159663	0.868739	-6.93959	10.9126	SLC22A5;PDGFA;EGFR
ECM-receptor interaction	2/82	0.374124	0.950802	0.314858	0.883494	-10.7148	10.5345	SDC4;LAMB2
Amphetamine addiction	2/68	0.293095	0.950802	0.24451	0.883494	-8.44103	10.3593	CREB3L3;DRD1
Arrhythmogenic right ventricular cardiomyopathy (ARVC)	2/72	0.316514	0.950802	0.264633	0.883494	-8.83952	10.1689	CACNB1;DES
Hypertrophic cardiomyopathy (HCM)	2/85	0.391041	0.950802	0.329811	0.883494	-10.254	9.62789	CACNB1;DES
Nicotinate and nicotinamide metabolism	1/30	0.381006	0.950802	0.344965	0.883494	-9.01427	8.69824	NMRK1
Steroid hormone biosynthesis	1/60	0.617125	0.950802	0.565728	0.883494	-16.5064	7.96738	CYP17A1
Vasopressin-regulated water reabsorption	1/44	0.505273	0.950802	0.459186	0.883494	-11.6413	7.94701	CREB3L3
Insulin secretion	2/86	0.396635	0.950802	0.334777	0.883494	-7.95925	7.36023	CREB3L3;RAPGEF4
Leishmaniasis	2/74	0.32816	0.950802	0.274701	0.883494	-6.5629	7.31275	MARCKSL1;NOS2
Central carbon metabolism in cancer	1/65	0.646609	0.950802	0.594544	0.883494	-16.5907	7.23375	EGFR
Tryptophan metabolism	1/42	0.489174	0.950802	0.444166	0.883494	-9.58172	6.85128	KMO
Longevity regulating pathway	3/102	0.219894	0.950802	0.16954	0.868739	-4.02474	6.0959	CREB3L3;HSPA2;PPARGC1A
Glioma	2/75	0.333963	0.950802	0.279734	0.883494	-5.30916	5.82269	PDGFA;EGFR
Pyrimidine metabolism	1/57	0.59827	0.950802	0.547475	0.883494	-11.2686	5.78886	NME4
Primary immunodeficiency	1/37	0.446606	0.950802	0.404783	0.883494	-7.1047	5.72696	IL7R
Apelin signaling pathway	4/137	0.173198	0.950802	0.123594	0.868739	-3.10736	5.4482	NOS2;PPARGC1A;RYR3;MYLK
Glycolysis / Gluconeogenesis	2/68	0.293095	0.950802	0.24451	0.883494	-4.30843	5.28756	G6PC;FBP2
Ovarian steroidogenesis	1/49	0.543341	0.950802	0.494999	0.883494	-8.56199	5.22296	CYP17A1
Insulin signaling pathway	4/137	0.173198	0.950802	0.123594	0.868739	-2.74436	4.81175	G6PC;PPARGC1A;FBP2;RHOQ
Mineral absorption	1/51	0.557738	0.950802	0.508658	0.883494	-8.2199	4.79932	CLCN2
N-Glycan biosynthesis	1/50	0.550597	0.950802	0.501875	0.883494	-7.93057	4.73258	ALG14
Fluid shear stress and atherosclerosis	4/139	0.179443	0.950802	0.12828	0.868739	-2.57026	4.41545	SDC4;GSTO1;PDGFA;SQSTM1
Estrogen signaling pathway	4/137	0.173198	0.950802	0.123594	0.868739	-2.36602	4.14839	CREB3L3;HSPA2;EGFR;ESR2
FoxO signaling pathway	4/132	0.157931	0.950802	0.112216	0.868739	-2.10788	3.8903	G6PC;IL7R;SGK2;EGFR
Chemical carcinogenesis	1/82	0.730932	0.950802	0.679061	0.883494	-11.5065	3.60654	GSTO1
Metabolism of xenobiotics by cytochrome P450	1/74	0.694093	0.950802	0.641718	0.883494	-9.66492	3.52913	GSTO1
Salmonella infection	1/86	0.747658	0.950802	0.69626	0.883494	-11.9425	3.473	NOS2
Synaptic vesicle cycle	1/78	0.713102	0.950802	0.660899	0.883494	-10.124	3.42326	SLC6A12
Mitophagy	1/65	0.646609	0.950802	0.594544	0.883494	-7.45263	3.24944	SQSTM1
Non-small cell lung cancer	1/66	0.652229	0.950802	0.600075	0.883494	-7.37432	3.15149	EGFR
JAK-STAT signaling pathway	5/162	0.115634	0.950802	0.0756094	0.793822	-1.35919	2.93222	THPO;PDGFA;IL7R;EGFR;PTPN2
Thyroid hormone signaling pathway	2/116	0.551214	0.950802	0.47665	0.883494	-4.62574	2.75524	MED13;MED13L
Renin secretion	1/69	0.668558	0.950802	0.616225	0.883494	-6.161	2.48061	REN
Salivary secretion	1/90	0.763347	0.950802	0.712545	0.883494	-6.03906	1.6308	RYR3
Colorectal cancer	1/86	0.747658	0.950802	0.69626	0.883494	-5.36088	1.55899	EGFR
Complement and coagulation cascades	1/79	0.717667	0.950802	0.665533	0.883494	-4.01512	1.33202	F13A1
IL-17 signaling pathway	1/93	0.774472	0.950802	0.724188	0.883494	-2.93143	0.749195	IKBKE
Drug metabolism	2/108	0.512755	0.950802	0.440452	0.883494	-1.1072	0.739561	GSTO1;NME4
Antigen processing and presentation	1/77	0.708463	0.950802	0.656201	0.883494	-2.10606	0.725871	HSPA2
mRNA surveillance pathway	1/91	0.767115	0.950802	0.716479	0.883494	-2.50346	0.663713	PCF11
Phospholipase D signaling pathway	4/148	0.208425	0.950802	0.150258	0.868739	-0.412146	0.646318	PDGFA;LPAR2;EGFR;RAPGEF4
GnRH signaling pathway	1/93	0.774472	0.950802	0.724188	0.883494	-2.19596	0.561229	EGFR
HIF-1 signaling pathway	2/100	0.472195	0.950802	0.402953	0.883494	-0.724712	0.543797	NOS2;EGFR
Pancreatic cancer	1/75	0.69896	0.950802	0.646612	0.883494	-1.47451	0.528115	EGFR
Adrenergic signaling in cardiomyocytes	3/145	0.404401	0.950802	0.323903	0.883494	-0.549318	0.497324	CACNB1;CREB3L3;RAPGEF4
Bacterial invasion of epithelial cells	1/74	0.694093	0.950802	0.641718	0.883494	-1.32775	0.484826	BCAR1
Leukocyte transendothelial migration	2/112	0.532254	0.950802	0.458723	0.883494	-0.73186	0.461536	BCAR1;RAPGEF4
Fc gamma R-mediated phagocytosis	1/91	0.767115	0.950802	0.716479	0.883494	-1.71491	0.454654	MARCKSL1
Morphine addiction	1/91	0.767115	0.950802	0.716479	0.883494	-1.60188	0.424688	DRD1
ErbB signaling pathway	1/85	0.743576	0.950802	0.692048	0.883494	-1.4034	0.415806	EGFR
Calcium signaling pathway	5/188	0.179163	0.950802	0.12032	0.868739	-0.240671	0.413824	NOS2;DRD1;RYR3;EGFR;MYLK
Pertussis	1/76	0.703749	0.950802	0.651439	0.883494	-1.04594	0.367473	NOS2
Gastric acid secretion	1/75	0.69896	0.950802	0.646612	0.883494	-1.02238	0.366178	MYLK
GABAergic synapse	1/89	0.759518	0.950802	0.708557	0.883494	-1.31732	0.362355	SLC6A12
Cardiac muscle contraction	1/78	0.713102	0.950802	0.660899	0.883494	-0.757344	0.256082	CACNB1
Relaxin signaling pathway	3/130	0.339859	0.950802	0.268333	0.883494	-0.224126	0.241883	CREB3L3;NOS2;EGFR
Retinol metabolism	1/67	0.657759	0.950802	0.605532	0.883494	-0.576341	0.241439	DHRS3
p53 signaling pathway	1/72	0.684123	0.950802	0.631729	0.883494	-0.541557	0.205584	STEAP3
Hematopoietic cell lineage	2/97	0.456471	0.950802	0.38859	0.883494	-0.257826	0.202195	THPO;IL7R
Dopaminergic synapse	3/131	0.344193	0.950802	0.272009	0.883494	-0.167504	0.178652	CREB3L3;DRD1;ARNTL
Amoebiasis	2/96	0.45117	0.950802	0.38377	0.883494	-0.155758	0.12397	NOS2;LAMB2
Oxytocin signaling pathway	4/153	0.225072	0.950802	0.163057	0.868739	-0.051871	0.0773569	CACNB1;RYR3;EGFR;MYLK
Epithelial cell signaling in Helicobacter pylori infection	1/68	0.663202	0.950802	0.610915	0.883494	-0.158172	0.0649574	EGFR
Focal adhesion	5/199	0.209307	0.950802	0.142306	0.868739	0.0684861	-0.107109	LAMB2;PDGFA;BCAR1;EGFR;MYLK
Regulation of actin cytoskeleton	6/214	0.125712	0.950802	0.0773468	0.793822	0.130189	-0.26998	PDGFA;LPAR2;IQGAP2;BCAR1;EGFR;MYLK
Glycerophospholipid metabolism	1/97	0.788499	0.950802	0.738989	0.883494	3.35107	-0.796296	GPAT3
Melanogenesis	1/101	0.801656	0.950802	0.753002	0.883494	3.64223	-0.805208	CREB3L3
Epstein-Barr virus infection	2/201	0.830679	0.950802	0.765695	0.883494	5.57381	-1.03401	IKBKE;SAP30
Apoptosis	2/143	0.664797	0.950802	0.587769	0.883494	2.70251	-1.10336	BCL2A1;BOK
Huntington disease	2/193	0.813277	0.950802	0.745826	0.883494	5.92523	-1.22465	CREB3L3;PPARGC1A
Gastric cancer	2/149	0.686662	0.950802	0.609998	0.883494	3.3268	-1.25059	ABCB1;EGFR
Lysosome	2/123	0.583077	0.950802	0.507152	0.883494	2.39289	-1.29081	GM2A;AP3S2
Hepatocellular carcinoma	3/168	0.499209	0.950802	0.408955	0.883494	1.93652	-1.34536	TXNRD2;GSTO1;EGFR
Alzheimer disease	2/171	0.756986	0.950802	0.683756	0.883494	4.91426	-1.36818	LPL;RYR3
Influenza A	2/171	0.756986	0.950802	0.683756	0.883494	4.95269	-1.37888	HSPA2;IKBKE
Hepatitis B	3/163	0.479198	0.950802	0.39064	0.883494	1.87524	-1.3795	DDX3X;CREB3L3;IKBKE
Aldosterone synthesis and secretion	1/98	0.791868	0.950802	0.742564	0.883494	6.19181	-1.44493	CREB3L3
Hepatitis C	2/155	0.707346	0.950802	0.631315	0.883494	4.4114	-1.52738	IKBKE;EGFR
Circadian entrainment	1/97	0.788499	0.950802	0.738989	0.883494	6.73969	-1.60151	RYR3
Axon guidance	2/181	0.784188	0.950802	0.713364	0.883494	6.70041	-1.62891	SEMA6D;PLXNA2
Cholinergic synapse	1/112	0.83378	0.950802	0.787811	0.893158	9.08165	-1.65091	CREB3L3
Breast cancer	2/147	0.679506	0.950802	0.60269	0.883494	4.47156	-1.72776	EGFR;ESR2
Alcoholism	2/180	0.781593	0.950802	0.71051	0.883494	7.2515	-1.78692	CREB3L3;DRD1
C-type lectin receptor signaling pathway	1/104	0.810985	0.950802	0.763021	0.883494	8.85597	-1.85537	IKBKE
Cell adhesion molecules (CAMs)	2/145	0.672218	0.950802	0.59528	0.883494	4.72005	-1.87467	SDC4;NECTIN3
Measles	2/138	0.645653	0.950802	0.568549	0.883494	4.49958	-1.96853	HSPA2;IKBKE
Cushing syndrome	3/155	0.446435	0.950802	0.361084	0.883494	2.50699	-2.02179	CREB3L3;EGFR;CYP17A1
Chagas disease (American trypanosomiasis)	1/103	0.807925	0.950802	0.759727	0.883494	10.0332	-2.13994	NOS2
Phosphatidylinositol signaling system	1/99	0.795183	0.950802	0.746091	0.883494	9.64683	-2.21089	PPIP5K2
Thermogenesis	4/231	0.499656	0.950802	0.393686	0.883494	3.75603	-2.60607	CPT1A;CREB3L3;ACSL1;PPARGC1A
Viral carcinogenesis	2/201	0.830679	0.950802	0.765695	0.883494	16.0241	-2.97267	DDX3X;CREB3L3
Ubiquitin mediated proteolysis	2/137	0.641722	0.950802	0.564629	0.883494	8.74423	-3.87894	UBE2D1;RNF7
cGMP-PKG signaling pathway	2/166	0.742309	0.950802	0.668048	0.883494	16.2895	-4.85411	CREB3L3;MYLK
Toll-like receptor signaling pathway	1/104	0.810985	0.950802	0.763021	0.883494	33.3513	-6.98726	IKBKE
Transcriptional misregulation in cancer	3/186	0.56781	0.950802	0.473351	0.883494	12.8915	-7.29622	BCL2A1;PDGFA;SUPT3H
NF-kappa B signaling pathway	1/95	0.781598	0.950802	0.73169	0.883494	33.6137	-8.28292	BCL2A1
TNF signaling pathway	1/110	0.828352	0.950802	0.781866	0.891601	46.2061	-8.70139	CREB3L3
NOD-like receptor signaling pathway	2/178	0.776321	0.950802	0.704731	0.883494	39.4765	-9.99501	CASR;IKBKE
Protein processing in endoplasmic reticulum	2/165	0.739284	0.950802	0.664833	0.883494	50.4853	-15.2503	UBE2D1;HSPA2
Proteoglycans in cancer	2/201	0.830679	0.950802	0.765695	0.883494	89.0072	-16.5119	SDC4;EGFR
Rap1 signaling pathway	5/206	0.229293	0.950802	0.157153	0.868739	30.0736	-44.2911	PDGFA;LPAR2;BCAR1;EGFR;RAPGEF4
cAMP signaling pathway	5/212	0.246846	0.950802	0.170371	0.868739	32.0246	-44.8021	SUCNR1;CREB3L3;ACOX1;DRD1;RAPGEF4
Endocytosis	3/244	0.745931	0.950802	0.654859	0.883494	166.568	-48.8247	HSPA2;EGFR;WASHC3
Human cytomegalovirus infection	3/225	0.695066	0.950802	0.600534	0.883494	139.432	-50.7183	CREB3L3;BCAR1;EGFR
PI3K-Akt signaling pathway	8/354	0.201382	0.950802	0.11646	0.868739	48.0714	-77.037	G6PC;CREB3L3;LAMB2;PDGFA;LPAR2;IL7R;SGK2;EGFR
Human papillomavirus infection	4/330	0.770481	0.950802	0.668056	0.883494	354.169	-92.3462	CREB3L3;LAMB2;IKBKE;EGFR
MAPK signaling pathway	5/295	0.502818	0.950802	0.382848	0.883494	168.014	-115.514	CACNB1;PDGFA;HSPA2;MAPK8IP3;EGFR
Pathways in cancer	9/530	0.464333	0.950802	0.305473	0.883494	277.96	-213.238	NOS2;LAMB2;TXNRD2;GSTO1;PDGFA;LPAR2;IL7R;EGFR;ESR2
Spliceosome	1/134	0.883297	0.969645	0.843505	0.924065	13.3699	-1.65912	HSPA2
Vascular smooth muscle contraction	1/132	0.879481	0.969645	0.839108	0.924065	22.4271	-2.88015	MYLK
Purine metabolism	1/129	0.873524	0.969645	0.832281	0.922129	51.9846	-7.02933	NME4
Osteoclast differentiation	1/127	0.869391	0.969645	0.827571	0.922129	62.695	-8.77497	SQSTM1
Platelet activation	1/124	0.862936	0.969645	0.820259	0.922129	67.3884	-9.93403	MYLK
Ras signaling pathway	2/232	0.885112	0.969645	0.830539	0.922129	215.642	-26.3173	PDGFA;EGFR
MicroRNAs in cancer	3/299	0.855738	0.969645	0.781836	0.891601	326.045	-50.7951	ABCB1;PDGFA;EGFR
Parkinson disease	1/142	0.897391	0.970428	0.859936	0.931598	2.96912	-0.321448	DRD1
Retrograde endocannabinoid signaling	1/148	0.906836	0.970428	0.871127	0.937165	4.04815	-0.395884	ABHD6
mTOR signaling pathway	1/152	0.912646	0.970428	0.878091	0.937165	6.56834	-0.600394	PRR5
Cellular senescence	1/160	0.923205	0.970428	0.890919	0.937165	11.6716	-0.932613	SQSTM1
Signaling pathways regulating pluripotency of stem cells	1/139	0.892316	0.970428	0.853985	0.930319	13.1992	-1.50385	PCGF2
Ribosome	1/153	0.914041	0.970428	0.879773	0.937165	17.0325	-1.53088	MRPL15
Wnt signaling pathway	1/158	0.920691	0.970428	0.887843	0.937165	21.6819	-1.7916	SERPINF1
Necroptosis	1/162	0.925639	0.970428	0.893911	0.937165	151.278	-11.6894	SQSTM1
Kaposi sarcoma-associated herpesvirus infection	1/186	0.949494	0.977719	0.92406	0.952609	6.71092	-0.347803	IKBKE
Chemokine signaling pathway	1/190	0.952649	0.977719	0.928183	0.952609	12.2391	-0.593701	BCAR1
Tuberculosis	1/179	0.943459	0.977719	0.916273	0.950389	26.7925	-1.5594	NOS2
Cytokine-cytokine receptor interaction	2/294	0.948865	0.977719	0.914329	0.950389	362.052	-19.0039	THPO;IL7R
Human T-cell leukemia virus 1 infection	1/219	0.970351	0.981884	0.952129	0.961995	224.055	-6.74354	CREB3L3
Human immunodeficiency virus 1 infection	1/212	0.966802	0.981884	0.947197	0.961995	202.164	-6.82546	RNF7
Neuroactive ligand-receptor interaction	2/338	0.971813	0.981884	0.948361	0.961995	337.357	-9.64556	LPAR2;DRD1
Herpes simplex virus 1 infection	1/492	0.999651	0.999651	0.999027	0.999027	646.474	-0.225857	IKBKE
Olfactory transduction	1/444	0.999234	0.999651	0.998049	0.999027	639.774	-0.490336	NCALD

## Sheet: Down All
Id	Gene	Treat_1_1	Treat_1_2	Treat_1_3	Treat_2_4	Treat_2_5	Treat_2_6	Treat_3_7	Treat_3_8	Treat_3_9	norm.Treat_1_1	norm.Treat_1_2	norm.Treat_1_3	norm.Treat_2_4	norm.Treat_2_5	norm.Treat_2_6	norm.Treat_3_7	norm.Treat_3_8	norm.Treat_3_9	baseMean	Treat1	Treat2	Treat3	FoldChange	log2FoldChange	pvalue	padj	dispGeneEst	dispFit	dispMAP	dispersion	betaConv	maxCooks
ENSGALG00000021039	HKDC1	12408	2886	10329	79	131	237	73	62	77	12283	2936	10369	80	136	227	66	60	77	2914.97	8529	148	68	0.008	-6.971	1.416e-31	6.49425e-28	0.2491	0.0313	0.1088	0.2491	TRUE	0.1224
ENSGALG00000016511	ADGRG2	49	50	51	0	14	4	2	0	0	49	51	51	0	15	4	2	0	0	18.97	50	6	1	0.013	-6.317	6.76456e-06	0.000277831	0.9653	0.5701	0.6465	0.6465	TRUE	2.2426
ENSGALG00000006490	SCN3B	79	58	179	10	22	1	0	0	6	78	59	180	10	23	1	0	0	6	39.65	106	11	2	0.019	-5.746	3.60854e-08	3.79587e-06	1.428	0.2872	0.5351	0.5351	TRUE	1.0605
ENSGALG00000041510	DUOX2	104	10	28	17	50	39	5	0	0	103	10	28	17	52	37	5	0	0	28.02	47	35	2	0.033	-4.918	1.01701e-05	0.000385484	0.9973	0.3949	0.5757	0.5757	TRUE	0.7024
ENSGALG00000004250	ensembl	404	142	381	37	41	36	29	15	5	400	144	382	37	43	34	26	15	5	120.8	309	38	15	0.05	-4.325	2.1123e-17	1.32105e-14	0.2275	0.1129	0.1543	0.1543	TRUE	1.6362
ENSGALG00000012197	ACMSD	1481	931	1591	92	128	110	156	50	48	1466	947	1597	93	133	105	142	49	48	508.89	1337	110	80	0.06	-4.068	2.91749e-29	8.02835e-26	0.1552	0.0479	0.0882	0.0882	TRUE	1.0544
ENSGALG00000011376	ANKRD9	6348	513	1944	186	310	212	237	137	190	6284	522	1952	188	322	203	215	133	191	1112.17	2919	238	180	0.062	-4.021	4.30543e-07	3.03589e-05	0.4531	0.037	0.1816	0.4531	TRUE	0.0985
ENSGALG00000008233	BUB1	3729	1363	2545	235	500	647	91	222	213	3691	1387	2555	238	519	620	83	216	214	1057.94	2544	459	171	0.067	-3.897	5.56932e-12	1.47362e-09	0.2275	0.0375	0.1078	0.2275	TRUE	0.0283
ENSGALG00000042944	ensembl	7455	3013	6159	563	1564	1010	587	468	268	7380	3065	6183	569	1623	967	533	455	270	2338.27	5543	1053	419	0.076	-3.725	1.14252e-25	1.74666e-22	0.1718	0.0321	0.0899	0.0899	TRUE	0.1369
ENSGALG00000004373	KCNJ16	483	1276	874	53	113	212	92	91	62	478	1298	877	54	117	203	84	88	62	362.42	884	125	78	0.088	-3.501	3.37661e-17	2.01995e-14	0.2132	0.0561	0.1175	0.1175	TRUE	0.0399
ENSGALG00000052452	ensembl	68049	15723	39945	3607	9408	11546	3161	4818	3783	67361	15996	40101	3646	9762	11055	2870	4680	3807	17697.7	41153	8154	3786	0.092	-3.442	8.97197e-10	1.37077e-07	0.2274	0.0283	0.1135	0.2274	TRUE	0.0268
ENSGALG00000002899	AACS	7328	3816	5842	604	945	1121	632	679	385	7254	3882	5865	611	981	1073	574	660	387	2365.15	5667	888	540	0.095	-3.391	5.21308e-35	7.17267e-31	0.0757	0.0321	0.0534	0.0534	TRUE	0.0352
ENSGALG00000040896	FASN	100880	38889	126784	13981	22301	19108	11898	8295	7352	99860	39564	127279	14134	23141	18296	10802	8058	7400	38725.9	88901	18524	8753	0.098	-3.344	2.82454e-26	5.55184e-23	0.1187	0.028	0.0716	0.0716	TRUE	0.0753
ENSGALG00000006192	USH1C	20	23	39	25	41	37	2	1	6	20	23	39	25	43	35	2	1	6	21.6	27	34	3	0.106	-3.237	0.000129753	0.0032878	0.0798	0.504	0.3323	0.3323	TRUE	0.529
ENSGALG00000005657	CRHR2	1447	120	1208	71	54	42	138	66	107	1432	122	1213	72	56	40	125	64	108	359.14	922	56	99	0.107	-3.219	5.56467e-05	0.00165366	0.4544	0.0564	0.2036	0.4544	TRUE	0.2472
ENSGALG00000013743	ENPP7	183	295	233	51	43	89	30	32	22	181	300	234	52	45	85	27	31	22	108.56	238	61	27	0.113	-3.151	2.07812e-15	9.2235e-13	0.0595	0.1225	0.0936	0.0936	TRUE	0.0861
ENSGALG00000023435	GATM	9709	2427	6608	731	1377	3460	532	1006	689	9611	2469	6634	739	1429	3313	483	977	693	2927.59	6238	1827	718	0.115	-3.119	3.64704e-06	0.000175453	0.3263	0.0312	0.1395	0.3263	TRUE	0.0784
ENSGALG00000036915	SQLE	15538	7347	18548	2562	3295	3136	1421	1790	1767	15381	7474	18620	2590	3419	3003	1290	1739	1778	6143.89	13825	3004	1602	0.116	-3.109	2.41618e-30	8.31106e-27	0.0727	0.0294	0.0528	0.0528	TRUE	0.093
ENSGALG00000014907	DCBLD1	1153	721	816	172	263	330	143	74	123	1141	734	819	174	273	316	130	72	124	420.26	898	254	109	0.121	-3.049	1.25221e-23	1.56629e-20	0.0744	0.0522	0.0617	0.0617	TRUE	0.3112
ENSGALG00000015090	PLIN2	9084	1186	3830	793	964	1307	813	576	430	8992	1207	3845	802	1000	1251	738	560	433	2091.95	4681	1018	577	0.123	-3.021	5.17205e-06	0.000227356	0.3156	0.0326	0.1333	0.3156	TRUE	0.0653
ENSGALG00000038532	ensembl	2223	1763	1696	277	233	445	519	126	113	2201	1794	1703	280	242	426	471	122	114	816.88	1899	316	236	0.124	-3.009	3.03608e-07	2.2703e-05	0.2465	0.0403	0.1164	0.2465	TRUE	5.6838
ENSGALG00000016665	FDFT1	39767	8183	24910	1663	4531	5957	2856	3421	3376	39365	8325	25007	1681	4702	5704	2593	3323	3398	10455.3	24232	4029	3105	0.128	-2.964	3.45264e-06	0.000168457	0.2938	0.0287	0.1218	0.2938	TRUE	0.028
ENSGALG00000048539	BHLHE41	1399	311	764	62	190	108	132	158	71	1385	316	767	63	197	103	120	153	71	352.92	823	121	115	0.14	-2.839	9.06604e-10	1.37077e-07	0.3	0.0569	0.1501	0.1501	TRUE	0.0351
ENSGALG00000054998	ensembl	190	62	153	47	37	14	15	23	23	188	63	154	48	38	13	14	22	23	62.57	135	33	20	0.146	-2.778	1.08977e-06	6.51918e-05	0.2232	0.1922	0.2059	0.2059	TRUE	0.1413
ENSGALG00000015849	ME1	5915	3809	12485	1233	2599	5114	817	1217	1340	5855	3875	12534	1246	2697	4897	742	1182	1349	3819.63	7421	2947	1091	0.147	-2.766	9.63308e-06	0.000375472	0.2811	0.0304	0.1193	0.2811	TRUE	0.2164
ENSGALG00000015822	ensembl	2079	1935	2562	674	171	404	137	593	274	2058	1969	2572	681	177	387	124	576	276	980.04	2200	415	325	0.148	-2.757	1.71171e-05	0.0006061	0.2946	0.0382	0.1349	0.2946	TRUE	1.5607
ENSGALG00000000645	ensembl	2650	2167	1723	440	246	467	633	218	203	2623	2205	1730	445	255	447	575	212	204	966.17	2186	382	330	0.151	-2.726	5.50463e-15	2.22759e-12	0.1605	0.0384	0.086	0.086	TRUE	0.3561
ENSGALG00000023626	NTN1	1324	3683	1396	373	273	1673	610	126	331	1311	3747	1401	377	283	1602	554	122	333	1081.17	2153	754	336	0.156	-2.678	0.00188596	0.0248315	0.5334	0.0372	0.2063	0.5334	TRUE	4.0592
ENSGALG00000046585	ensembl	398	335	144	25	6	26	25	94	24	394	341	145	25	6	25	23	91	24	119.32	293	19	46	0.157	-2.671	3.03143e-06	0.000151671	0.4058	0.114	0.2237	0.2237	TRUE	0.5781
ENSGALG00000012220	CDKN3	102	42	51	12	43	9	12	7	13	101	43	51	12	45	9	11	7	13	32.34	65	22	10	0.158	-2.664	0.000267135	0.00576098	0.3077	0.3459	0.3302	0.3302	TRUE	1.7522
ENSGALG00000028880	FDPS	33289	14593	32247	3049	4881	4955	2986	4648	5463	32953	14846	32373	3082	5065	4744	2711	4515	5498	11754.2	26724	4297	4241	0.159	-2.656	1.98331e-18	1.43623e-15	0.1067	0.0286	0.0661	0.0661	TRUE	1.2335
ENSGALG00000032836	ensembl	272	232	131	205	176	99	58	21	28	269	236	132	207	183	95	53	20	28	135.85	212	162	34	0.159	-2.649	2.44619e-09	3.54285e-07	0.1567	0.1035	0.1256	0.1256	TRUE	0.5581
ENSGALG00000004106	DHCR7	9276	4174	8204	1571	2105	1983	925	1263	1397	9182	4246	8236	1588	2184	1899	840	1227	1406	3423.18	7221	1890	1158	0.16	-2.641	2.19307e-22	2.32111e-19	0.0722	0.0307	0.0526	0.0526	TRUE	0.2725
ENSGALG00000009365	CYP51A1	29529	18584	34168	8323	7778	6694	4344	4623	4776	29231	18906	34301	8414	8071	6410	3944	4491	4807	13174.9	27479	7632	4414	0.161	-2.638	5.82767e-34	4.00915e-30	0.0368	0.0285	0.0339	0.0339	TRUE	0.0805
ENSGALG00000040070	PDIA2	449	155	103	28	19	16	22	58	37	444	158	103	28	20	15	20	56	37	98.05	235	21	38	0.161	-2.637	1.38183e-06	7.98849e-05	0.2899	0.1327	0.2002	0.2002	TRUE	0.3196
ENSGALG00000053746	ensembl	123	176	259	59	83	101	24	29	41	122	179	260	60	86	97	22	28	41	99.39	187	81	30	0.162	-2.623	6.46315e-10	1.03403e-07	0.0881	0.1312	0.1114	0.1114	TRUE	0.0568
ENSGALG00000000241	STARD4	9523	1888	4337	638	1033	1521	826	1066	844	9427	1921	4354	645	1072	1456	750	1036	849	2389.95	5234	1058	878	0.168	-2.575	6.83806e-06	0.00027835	0.2355	0.032	0.1107	0.2355	TRUE	0.0759
ENSGALG00000011735	XCR1	66	44	60	19	42	8	20	9	2	65	45	60	19	44	8	18	9	2	29.97	57	24	10	0.171	-2.55	0.00119207	0.0180238	0.4113	0.3711	0.3878	0.3878	TRUE	0.5844
ENSGALG00000037852	HSD17B7	7795	1966	4436	625	887	1298	885	772	863	7716	2000	4453	632	920	1243	803	750	869	2154.08	4723	932	807	0.171	-2.549	2.72818e-13	8.72954e-11	0.1593	0.0325	0.087	0.087	TRUE	0.0379
ENSGALG00000000227	DPYSL2	1395	1019	1932	317	368	527	332	188	263	1381	1037	1940	320	382	505	301	183	265	701.42	1453	402	250	0.172	-2.54	1.12744e-19	9.12497e-17	0.0671	0.0424	0.0542	0.0542	TRUE	0.0573
ENSGALG00000041222	CYP7A1	4593	1351	6029	256	943	1090	1412	340	446	4547	1374	6053	259	979	1044	1282	330	449	1812.85	3991	761	687	0.172	-2.538	0.00161898	0.0226838	0.4664	0.0334	0.1805	0.4664	TRUE	0.1331
ENSGALG00000053886	ensembl	182	156	230	40	28	25	38	7	57	180	159	231	40	29	24	34	7	57	84.65	190	31	33	0.173	-2.531	3.57782e-06	0.000172727	0.2766	0.1493	0.1977	0.1977	TRUE	0.9409
ENSGALG00000010889	HOOK1	1759	337	1044	112	252	280	306	98	185	1741	343	1048	113	261	268	278	95	186	481.57	1044	214	186	0.179	-2.485	0.00027069	0.00581033	0.3326	0.0491	0.1549	0.3326	TRUE	0.0267
ENSGALG00000030303	PPP1R3B	3887	385	3096	601	1368	1184	364	395	603	3848	392	3108	608	1420	1134	330	384	607	1314.37	2449	1054	440	0.18	-2.476	0.00136584	0.0199496	0.4296	0.0356	0.1723	0.4296	TRUE	0.2733
ENSGALG00000010798	DHCR24	18854	9351	18638	5114	5994	3434	3112	2777	2888	18663	9513	18711	5170	6220	3288	2825	2698	2907	7777.19	15629	4893	2810	0.18	-2.476	8.96254e-21	8.22104e-18	0.0692	0.029	0.0503	0.0503	TRUE	0.9555
ENSGALG00000002742	TMEM132B	144	85	229	28	45	26	31	29	28	143	86	230	28	47	25	28	28	28	71.48	153	33	28	0.184	-2.441	2.62363e-07	2.00547e-05	0.109	0.1717	0.1417	0.1417	TRUE	0.0506
ENSGALG00000016430	PDHA1	7452	3960	8021	1814	1944	2460	1170	1491	1069	7377	4029	8052	1834	2017	2355	1062	1448	1076	3250.08	6486	2069	1195	0.184	-2.44	3.94382e-23	4.52192e-20	0.0527	0.0309	0.0432	0.0432	TRUE	0.4077
ENSGALG00000026263	ensembl	46	90	122	133	195	76	15	21	15	46	92	122	134	202	73	14	20	15	79.81	87	136	16	0.189	-2.403	4.32466e-06	0.000197684	0.1681	0.1567	0.1619	0.1619	TRUE	0.0479
ENSGALG00000007493	NSDHL	7314	3945	7573	1350	1779	2693	1052	1074	1591	7240	4013	7603	1365	1846	2579	955	1043	1601	3138.34	6285	1930	1200	0.191	-2.389	5.27281e-17	2.90194e-14	0.0941	0.031	0.0581	0.0581	TRUE	0.683
ENSGALG00000029235	CPNE4	80	44	50	14	8	18	19	4	14	79	45	50	14	8	17	17	4	14	27.67	58	13	12	0.203	-2.303	0.000747499	0.012713	0.137	0.3995	0.2868	0.2868	TRUE	0.8925
ENSGALG00000000573	PER3	942	559	615	260	142	77	313	86	63	932	569	617	263	147	74	284	84	63	337.07	706	161	144	0.204	-2.296	0.000928036	0.0148821	0.3425	0.0583	0.1651	0.3425	TRUE	2.3722
ENSGALG00000037665	LMBR1L	160	156	66	18	52	43	25	51	6	158	159	66	18	54	41	23	50	6	63.88	128	38	26	0.204	-2.291	0.000353998	0.00725881	0.3975	0.1888	0.2741	0.2741	TRUE	1.2531
ENSGALG00000035675	ensembl	315	151	304	79	85	102	79	61	26	312	154	305	80	88	98	72	59	26	132.61	257	89	52	0.204	-2.291	2.36699e-08	2.71395e-06	0.1168	0.1053	0.1103	0.1103	TRUE	1.0484
ENSGALG00000045288	CAMK2N1	758	1150	1223	349	300	102	406	192	93	750	1170	1228	353	311	98	369	187	94	506.51	1049	254	217	0.206	-2.278	0.000337027	0.00696269	0.2884	0.048	0.1377	0.2884	TRUE	1.7511
ENSGALG00000014948	HMGCR	17547	7453	14578	2313	3363	4348	2888	2721	2879	17370	7582	14635	2338	3490	4163	2622	2643	2898	6415.65	13196	3330	2721	0.206	-2.278	5.02144e-17	2.87875e-14	0.0751	0.0293	0.053	0.053	TRUE	0.1221
ENSGALG00000013980	SLC2A12	198	43	115	43	36	10	29	38	10	196	44	115	43	37	10	26	37	10	57.66	118	30	24	0.207	-2.275	0.000647674	0.0113956	0.4175	0.2062	0.2968	0.2968	TRUE	0.037
ENSGALG00000003849	TRPM1	119	274	235	89	44	84	58	46	33	118	279	236	90	46	80	53	45	33	108.79	211	72	44	0.207	-2.274	9.05002e-08	8.2463e-06	0.1109	0.1223	0.1171	0.1171	TRUE	0.1562
ENSGALG00000022887	KBTBD11	78	97	137	37	52	49	64	2	5	77	99	138	37	54	47	58	2	5	57.42	105	46	22	0.209	-2.261	0.00386813	0.041225	0.7559	0.2069	0.4148	0.4148	TRUE	2.268
ENSGALG00000034229	ZNF703	714	245	332	115	52	69	109	80	92	707	249	333	116	54	66	99	78	93	199.43	430	79	90	0.209	-2.259	2.09118e-08	2.48039e-06	0.1531	0.0793	0.1106	0.1106	TRUE	0.2888
ENSGALG00000048205	ensembl	25922	15571	24776	6625	8358	5601	5098	3379	5988	25660	15841	24873	6697	8673	5363	4628	3283	6027	11227.2	22125	6911	4646	0.21	-2.252	1.18405e-18	9.05078e-16	0.0685	0.0286	0.0469	0.0469	TRUE	0.549
ENSGALG00000011170	WIPF3	133	99	136	46	50	29	17	21	42	132	101	137	47	52	28	15	20	42	63.68	123	42	26	0.211	-2.245	4.04093e-06	0.000189113	0.0949	0.1893	0.1483	0.1483	TRUE	1.2325
ENSGALG00000015492	PDZK1	54	61	55	23	30	88	15	3	20	53	62	55	23	31	84	14	3	20	38.45	57	46	12	0.215	-2.221	0.00141951	0.0205302	0.3091	0.2953	0.301	0.301	TRUE	2.11
ENSGALG00000001595	PHF19	169	197	141	73	81	53	48	22	45	167	200	142	74	84	51	44	21	45	92.01	170	70	37	0.217	-2.207	5.66026e-08	5.56282e-06	0.0565	0.1396	0.1031	0.1031	TRUE	0.2489
ENSGALG00000009560	MSMO1	34263	16312	34601	7457	9738	9351	5326	6501	7297	33917	16595	34736	7538	10105	8954	4835	6315	7344	14482.2	28416	8866	6165	0.217	-2.205	1.20634e-17	8.29903e-15	0.0641	0.0284	0.0478	0.0478	TRUE	1.0806
ENSGALG00000045809	ensembl	132	102	97	23	23	11	24	15	36	131	104	97	23	24	11	22	15	36	51.34	111	19	24	0.218	-2.195	1.9859e-05	0.000681395	0.0805	0.2281	0.1663	0.1663	TRUE	0.751
ENSGALG00000002390	CA6	342	163	188	77	187	55	37	56	64	339	166	189	78	194	53	34	54	64	130.01	231	108	51	0.22	-2.187	5.73611e-06	0.000246635	0.221	0.1069	0.1559	0.1559	TRUE	2.0084
ENSGALG00000008795	GPAM	11852	4973	11345	2882	4195	6037	2347	2485	1687	11732	5059	11389	2913	4353	5780	2131	2414	1698	5274.49	9393	4349	2081	0.222	-2.174	2.69531e-13	8.72954e-11	0.0992	0.0297	0.0635	0.0635	TRUE	0.3564
ENSGALG00000027891	NREP	762	416	482	148	136	161	123	153	110	754	423	484	150	141	154	112	149	111	275.26	554	148	124	0.223	-2.163	2.48691e-14	9.24795e-12	0.0407	0.0651	0.0532	0.0532	TRUE	0.337
ENSGALG00000009538	RDH11	2264	1038	2656	649	624	706	535	409	455	2241	1056	2666	656	648	676	486	397	458	1031.56	1988	660	447	0.225	-2.153	9.0246e-15	3.5477e-12	0.0753	0.0377	0.0542	0.0542	TRUE	0.1586
ENSGALG00000007728	ensembl	474	91	225	40	23	38	67	64	55	469	93	226	40	24	36	61	62	55	118.52	263	33	59	0.226	-2.143	1.0879e-05	0.000407859	0.2197	0.1145	0.161	0.161	TRUE	0.0601
ENSGALG00000003103	MST1R	3231	2257	3267	1192	1473	2171	756	726	619	3198	2296	3280	1205	1528	2079	686	705	623	1733.46	2925	1604	671	0.23	-2.123	5.67358e-21	5.57591e-18	0.037	0.0337	0.0359	0.0359	TRUE	0.3082
ENSGALG00000037050	FABP3	8055	7978	7664	2100	1702	4611	2336	1105	2280	7974	8116	7694	2123	1766	4415	2121	1073	2295	4175.21	7928	2768	1830	0.231	-2.115	1.29039e-11	3.06112e-09	0.1331	0.0302	0.07	0.07	TRUE	2.194
ENSGALG00000011419	DUSP4	118	92	168	124	60	53	51	24	19	117	94	169	125	62	51	46	23	19	78.46	127	79	29	0.235	-2.091	2.70883e-05	0.000888772	0.1586	0.1589	0.1587	0.1587	TRUE	0.4676
ENSGALG00000008855	UGP2	35356	22236	50086	10454	13042	16164	7468	8486	10275	34999	22622	50282	10568	13533	15477	6780	8244	10341	19205	35968	13193	8455	0.235	-2.089	1.3433e-15	6.16082e-13	0.076	0.0283	0.0492	0.0492	TRUE	0.0467
ENSGALG00000002437	DIPK1B	718	338	457	145	123	260	185	59	130	711	344	459	147	128	249	168	57	131	265.85	505	175	119	0.235	-2.087	1.44314e-07	1.18899e-05	0.1658	0.0664	0.1084	0.1084	TRUE	0.1733
ENSGALG00000026137	CDKN2B	715	183	267	40	85	163	97	100	92	708	186	268	40	88	156	88	97	93	191.61	387	95	93	0.239	-2.065	2.18582e-05	0.000742585	0.2886	0.0814	0.164	0.164	TRUE	0.4628
ENSGALG00000001000	HSPA5	84550	31203	48243	9860	8213	30050	11581	14952	14375	83695	31744	48431	9968	8522	28773	10514	14525	14468	27849	54623	15754	13169	0.241	-2.052	0.000635309	0.0112211	0.2601	0.0281	0.1021	0.2601	TRUE	0.2331
ENSGALG00000005439	ACACA	23931	13699	27936	6998	12538	14029	5605	5644	5284	23689	13937	28045	7074	13010	13433	5089	5483	5318	12786.4	21890	11172	5297	0.242	-2.047	1.11648e-14	4.26711e-12	0.0704	0.0285	0.0505	0.0505	TRUE	0.1421
ENSGALG00000048109	ensembl	191	237	252	33	20	72	54	33	85	189	241	253	33	21	69	49	32	86	108.09	228	41	56	0.244	-2.037	1.17739e-05	0.00043665	0.1761	0.1229	0.1449	0.1449	TRUE	1.8038
ENSGALG00000033365	ALDH1A3	137	172	114	51	124	39	78	23	10	136	175	114	52	129	37	71	22	10	82.87	142	73	34	0.244	-2.037	0.000888652	0.0144698	0.3992	0.1519	0.2533	0.2533	TRUE	1.8971
ENSGALG00000005739	SCD	181007	82438	199741	54168	90421	79587	45533	32949	40184	179177	83868	200521	54759	93828	76205	41337	32008	40444	89127.5	154522	74931	37930	0.245	-2.026	3.1515e-13	9.85488e-11	0.0827	0.0278	0.0557	0.0557	TRUE	0.4468
ENSGALG00000053043	CARHSP1	1530	1528	1500	557	669	753	369	509	294	1515	1555	1506	563	694	721	335	494	296	853.17	1525	659	375	0.246	-2.023	7.35104e-20	6.32144e-17	0.0294	0.0398	0.0338	0.0338	TRUE	0.5933
ENSGALG00000041604	NPTXR	2291	1404	1572	361	564	1035	540	359	462	2268	1428	1578	365	585	991	490	349	465	946.61	1758	647	435	0.247	-2.016	7.88771e-11	1.57285e-08	0.1098	0.0386	0.0679	0.0679	TRUE	0.6372
ENSGALG00000015053	GLDC	34167	19829	26669	10837	8812	10423	9620	4596	6935	33822	20173	26773	10955	9144	9980	8734	4465	6980	14558.4	26923	10026	6726	0.25	-2.001	2.11774e-16	1.07918e-13	0.0579	0.0284	0.0427	0.0427	TRUE	0.0674
ENSGALG00000009470	SERPINI1	231	229	226	104	82	178	88	32	61	229	233	227	105	85	170	80	31	61	135.73	230	120	57	0.251	-1.996	3.39659e-07	2.49912e-05	0.0923	0.1035	0.0999	0.0999	TRUE	0.9255
ENSGALG00000011551	JCHAIN	787	933	487	222	176	161	271	125	191	779	949	489	224	183	154	246	121	192	370.89	739	187	186	0.253	-1.985	2.86571e-10	5.32829e-08	0.0843	0.0555	0.0682	0.0682	TRUE	0.0706
ENSGALG00000034288	ensembl	170	36	258	18	39	39	44	53	28	168	37	259	18	40	37	40	51	28	75.5	155	32	40	0.258	-1.955	0.000984258	0.0155839	0.333	0.164	0.2384	0.2384	TRUE	0.0495
ENSGALG00000033338	GPT2	8935	4796	5517	2083	2051	1446	2926	1087	1247	8845	4879	5539	2106	2128	1385	2656	1056	1255	3316.49	6421	1873	1656	0.258	-1.955	5.54363e-10	8.9735e-08	0.1454	0.0308	0.0712	0.0712	TRUE	1.129
ENSGALG00000001895	PANK3	1367	597	1233	443	326	619	416	246	214	1353	607	1238	448	338	593	378	239	215	601.02	1066	460	277	0.26	-1.942	1.70884e-09	2.50126e-07	0.1107	0.0448	0.0727	0.0727	TRUE	0.6216
ENSGALG00000016196	ensembl	1752	984	1330	590	797	779	603	218	306	1734	1001	1335	596	827	746	547	212	308	811.9	1357	723	356	0.262	-1.931	4.84377e-10	8.02956e-08	0.1094	0.0404	0.0676	0.0676	TRUE	0.2096
ENSGALG00000003475	ACLY	29002	12731	34845	11869	14797	11352	8735	6078	6389	28709	12952	34981	11998	15354	10870	7930	5904	6430	15014.4	25547	12741	6755	0.264	-1.919	1.03884e-11	2.55239e-09	0.0849	0.0284	0.0573	0.0573	TRUE	0.1707
ENSGALG00000037811	NRSN1	716	877	428	334	334	322	178	154	232	709	892	430	338	347	308	162	150	234	396.43	677	331	182	0.268	-1.899	6.22527e-11	1.31775e-08	0.0618	0.0537	0.0574	0.0574	TRUE	0.0765
ENSGALG00000035803	THRSP	107467	43065	94300	32152	52413	66085	27767	20523	20532	106381	43812	94668	32503	54388	63276	25208	19937	20665	51204.2	81620	50056	21937	0.269	-1.896	7.44922e-11	1.52976e-08	0.0943	0.0279	0.061	0.061	TRUE	0.5026
ENSGALG00000001239	SLC26A2	852	266	527	208	293	344	237	112	120	843	271	529	210	304	329	215	109	121	325.72	548	281	148	0.271	-1.884	8.24695e-07	5.25323e-05	0.1534	0.0593	0.1012	0.1012	TRUE	0.0568
ENSGALG00000002466	SLC2A5	2212	1104	2315	996	1821	951	441	398	743	2190	1123	2324	1007	1890	911	400	387	748	1219.85	1879	1269	512	0.272	-1.877	2.34832e-08	2.71395e-06	0.1529	0.0362	0.0802	0.0802	TRUE	1.4645
ENSGALG00000005524	NTSR1	1441	1001	1612	684	1055	1342	532	327	315	1426	1018	1618	691	1095	1285	483	318	317	916.88	1354	1024	373	0.275	-1.862	9.927e-12	2.48337e-09	0.066	0.0389	0.0522	0.0522	TRUE	0.2952
ENSGALG00000006494	GRAMD1B	325	67	141	78	32	50	55	15	82	322	68	142	79	33	48	50	15	83	93.15	177	53	49	0.276	-1.855	0.00237905	0.0294294	0.4209	0.1382	0.2559	0.2559	TRUE	0.1321
ENSGALG00000036751	ensembl	171	97	141	64	38	38	44	17	57	169	99	142	65	39	36	40	17	57	73.76	137	47	38	0.278	-1.848	0.000163294	0.0039417	0.1435	0.1672	0.1568	0.1568	TRUE	0.2646
ENSGALG00000013575	IFI6	360	493	361	213	112	144	173	115	76	356	502	362	215	116	138	157	112	76	226.11	407	156	115	0.283	-1.82	6.78656e-08	6.39563e-06	0.0828	0.0732	0.0765	0.0765	TRUE	0.685
ENSGALG00000029912	CAMK1	300	363	240	125	93	174	116	88	67	297	369	241	126	97	167	105	85	67	172.77	302	130	86	0.285	-1.811	2.5507e-08	2.87664e-06	0.0483	0.0873	0.069	0.069	TRUE	0.093
ENSGALG00000053708	ensembl	308	313	365	74	42	39	85	113	95	305	318	366	75	44	37	77	110	96	158.67	330	52	94	0.285	-1.809	2.44382e-08	2.77888e-06	0.0374	0.0926	0.0692	0.0692	TRUE	0.8185
ENSGALG00000011141	ITGB6	160	96	114	10	42	87	45	37	29	158	98	114	10	44	83	41	36	29	68.16	123	46	35	0.286	-1.805	0.00182565	0.0242697	0.2862	0.1787	0.2239	0.2239	TRUE	0.3416
ENSGALG00000001320	CYP1A2	3438	3998	4437	2756	1856	1819	942	1077	1539	3403	4067	4454	2786	1926	1742	855	1046	1549	2425.45	3975	2151	1150	0.289	-1.789	3.37148e-13	1.03085e-10	0.0599	0.032	0.043	0.043	TRUE	0.5736
ENSGALG00000027374	KLF9	424	397	417	153	73	170	205	53	123	420	404	419	155	76	163	186	51	124	221.87	414	131	120	0.291	-1.78	9.84823e-06	0.000378304	0.1657	0.0741	0.1117	0.1117	TRUE	0.4983
ENSGALG00000011031	JAK1	5977	4533	5426	1820	2767	4016	2249	1481	1179	5917	4612	5447	1840	2871	3845	2042	1439	1187	3244.33	5325	2852	1556	0.292	-1.775	1.32579e-11	3.09178e-09	0.0724	0.0309	0.0492	0.0492	TRUE	0.1712
ENSGALG00000013091	EPS8	202	180	282	108	93	149	87	60	57	200	183	283	109	97	143	79	58	57	134.35	222	116	65	0.292	-1.774	1.17242e-07	1.01455e-05	0.0362	0.1043	0.0711	0.0711	TRUE	0.4242
ENSGALG00000013726	PAICS	29038	16366	22418	13589	11500	6661	11514	4743	5154	28744	16650	22506	13737	11933	6378	10453	4608	5187	13355.1	22633	10683	6749	0.298	-1.746	3.33325e-08	3.58299e-06	0.1425	0.0285	0.0719	0.0719	TRUE	0.1919
ENSGALG00000007267	MVD	4866	3221	6917	1904	2664	1205	1372	1893	1436	4817	3277	6944	1925	2764	1154	1246	1839	1445	2823.38	5013	1948	1510	0.301	-1.731	1.20867e-08	1.54732e-06	0.1146	0.0314	0.0661	0.0661	TRUE	0.0724
ENSGALG00000014678	ELL2	180	152	210	39	82	120	96	61	17	178	155	211	39	85	115	87	59	17	105.18	181	80	54	0.301	-1.73	0.000785469	0.0132442	0.2574	0.1256	0.1798	0.1798	TRUE	0.6766
ENSGALG00000006198	LSS	11835	6621	14850	4075	4930	4714	3174	3008	4229	11715	6736	14908	4119	5116	4514	2882	2922	4256	6352.01	11120	4583	3353	0.302	-1.73	1.77821e-11	4.01089e-09	0.0676	0.0293	0.0475	0.0475	TRUE	0.0754
ENSGALG00000008840	ACSL5	25700	10132	22115	8639	8931	14738	6568	6492	5251	25440	10308	22201	8733	9267	14112	5963	6307	5285	11957.4	19316	10704	5852	0.303	-1.723	6.84168e-10	1.08201e-07	0.0847	0.0286	0.0561	0.0561	TRUE	0.3634
ENSGALG00000051068	ensembl	206	86	73	10	16	24	45	53	18	204	87	73	10	17	23	41	51	18	58.32	121	17	37	0.303	-1.722	0.00218403	0.0277713	0.2182	0.2042	0.2105	0.2105	TRUE	1.024
ENSGALG00000008551	CRELD2	10800	6585	7395	2197	1498	5377	2829	2196	2885	10691	6699	7424	2221	1554	5148	2568	2133	2904	4593.68	8271	2974	2535	0.306	-1.706	0.000398563	0.00795911	0.167	0.03	0.0777	0.167	TRUE	2.6249
ENSGALG00000001325	CYP1A1	672	444	470	380	322	149	180	99	226	665	452	472	384	334	143	163	96	227	326.3	530	287	162	0.306	-1.706	4.98683e-06	0.000222051	0.1495	0.0593	0.0967	0.0967	TRUE	0.8035
ENSGALG00000032247	ATP1A1	9802	6438	10766	3471	3656	4274	4504	2196	2096	9703	6550	10808	3509	3794	4092	4089	2133	2110	5198.61	9020	3798	2777	0.308	-1.699	5.87617e-11	1.26329e-08	0.0774	0.0297	0.0483	0.0483	TRUE	0.6042
ENSGALG00000011958	TEF	920	593	895	220	369	503	348	177	256	911	603	898	222	383	482	316	172	258	471.66	804	362	249	0.309	-1.694	6.05074e-08	5.74153e-06	0.092	0.0495	0.0679	0.0679	TRUE	0.414
ENSGALG00000052786	ensembl	125	176	180	4	10	36	48	79	29	124	179	181	4	10	34	44	77	29	75.77	161	16	50	0.309	-1.693	0.00331243	0.0367182	0.3372	0.1635	0.2267	0.2267	TRUE	2.6165
ENSGALG00000033789	HSP90B1	81615	41586	57810	11302	7515	33559	16145	18788	23137	80790	42307	58036	11425	7798	32133	14657	18252	23287	32076.1	60378	17119	18732	0.31	-1.689	0.00400391	0.0422308	0.2481	0.028	0.1001	0.2481	TRUE	0.392
ENSGALG00000027716	ensembl	1571	1407	1226	214	191	164	665	585	149	1555	1431	1231	216	198	157	604	568	150	678.99	1406	190	441	0.314	-1.673	4.09317e-06	0.000190797	0.1722	0.0429	0.0936	0.0936	TRUE	1.5848
ENSGALG00000007076	CCNY	242	207	364	91	268	281	78	97	91	240	211	365	92	278	269	71	94	92	190.15	272	213	86	0.315	-1.669	2.9302e-05	0.000941977	0.1403	0.0818	0.1075	0.1075	TRUE	1.7231
ENSGALG00000009476	CDK6	9974	7638	9844	3552	3046	6460	3232	2689	3170	9873	7771	9882	3591	3161	6185	2934	2612	3191	5466.67	9175	4312	2912	0.317	-1.656	2.5638e-12	6.91674e-10	0.0568	0.0296	0.0401	0.0401	TRUE	1.1729
ENSGALG00000029947	MMAB	1309	629	1497	339	443	364	436	289	426	1296	640	1503	343	460	349	396	281	429	632.75	1146	384	369	0.321	-1.637	3.96037e-08	4.09705e-06	0.0858	0.044	0.0623	0.0623	TRUE	0.2239
ENSGALG00000004960	ensembl	977	637	507	297	245	394	397	118	206	967	648	509	300	254	377	360	115	207	415.36	708	310	227	0.321	-1.637	5.48018e-06	0.000237861	0.1448	0.0525	0.0907	0.0907	TRUE	0.3716
ENSGALG00000003360	ARL10	440	151	256	140	78	57	173	85	32	436	154	257	142	81	55	157	83	32	155.01	282	93	91	0.322	-1.636	0.00158483	0.0222507	0.3214	0.0941	0.1864	0.1864	TRUE	0.1476
ENSGALG00000049721	ensembl	647	296	358	229	211	166	146	151	141	640	301	359	231	219	159	133	147	142	259.06	433	203	141	0.324	-1.628	2.34355e-07	1.81151e-05	0.0642	0.0674	0.0668	0.0668	TRUE	0.5596
ENSGALG00000005888	PGP	5184	1726	3168	797	1054	1489	1099	1189	1097	5132	1756	3180	806	1094	1426	998	1155	1104	1849.99	3356	1109	1086	0.323	-1.628	1.19114e-07	1.0243e-05	0.1119	0.0333	0.0676	0.0676	TRUE	0.0579
ENSGALG00000014846	OXCT1	2411	1732	1228	498	521	1499	591	763	465	2387	1762	1233	503	541	1435	537	741	468	1067.4	1794	826	582	0.324	-1.624	4.46259e-06	0.000202643	0.1693	0.0374	0.0892	0.0892	TRUE	0.2705
ENSGALG00000010581	SEL1L	1979	1035	1207	665	792	1802	823	283	355	1959	1053	1212	672	822	1725	747	275	357	980.28	1408	1073	460	0.327	-1.614	0.00256475	0.0307358	0.2051	0.0382	0.1022	0.2051	TRUE	1.7937
ENSGALG00000039394	PGM2	4233	2516	3343	1506	1460	1691	1307	1176	1003	4190	2560	3356	1522	1515	1619	1187	1142	1009	2011.22	3369	1552	1113	0.33	-1.598	7.38572e-16	3.50414e-13	0.0214	0.0328	0.0277	0.0277	TRUE	0.0465
ENSGALG00000006723	ensembl	23485	11026	20145	5517	5223	8049	6064	6825	5902	23248	11217	20224	5577	5420	7707	5505	6630	5940	10163.1	18230	6235	6025	0.331	-1.597	6.70177e-11	1.39712e-08	0.056	0.0287	0.043	0.043	TRUE	0.2049
ENSGALG00000011529	NAAA	412	335	237	116	90	147	95	113	130	408	341	238	117	93	141	86	110	131	184.98	329	117	109	0.331	-1.595	4.38878e-07	3.06524e-05	0.0468	0.0833	0.0659	0.0659	TRUE	0.072
ENSGALG00000010049	PTPRB	456	410	304	156	147	329	263	91	61	451	417	305	158	153	315	239	88	61	243.06	391	209	129	0.331	-1.593	0.000267955	0.00576962	0.2248	0.0701	0.1327	0.1327	TRUE	3.7848
ENSGALG00000012121	ensembl	811	291	374	132	259	238	273	92	155	803	296	375	133	269	228	248	89	156	288.62	491	210	164	0.335	-1.579	0.000156725	0.00381659	0.2106	0.0634	0.1218	0.1218	TRUE	0.656
ENSGALG00000041687	SREBF2	11086	8271	13072	4370	5471	5685	4460	3293	3749	10974	8414	13123	4418	5677	5443	4049	3199	3773	6563.44	10837	5179	3674	0.339	-1.561	3.11771e-15	1.2999e-12	0.0257	0.0293	0.028	0.028	TRUE	0.0571
ENSGALG00000011998	SEC24D	1346	1084	1178	667	462	938	399	484	408	1332	1103	1183	674	479	898	362	470	411	768.07	1206	684	414	0.344	-1.541	1.52153e-10	2.9076e-08	0.0377	0.0411	0.0402	0.0402	TRUE	0.1867
ENSGALG00000016324	GSTA4L	4385	4346	4471	2437	3882	4086	1734	1759	1288	4341	4421	4488	2464	4028	3912	1574	1709	1296	3137.12	4417	3468	1526	0.346	-1.533	1.3785e-13	4.74171e-11	0.0269	0.031	0.0305	0.0305	TRUE	0.5204
ENSGALG00000001263	GTF2IRD1	109	65	124	63	35	85	62	27	21	108	66	124	64	36	81	56	26	21	64.84	99	60	34	0.348	-1.522	0.00300244	0.0342542	0.1504	0.1864	0.1708	0.1708	TRUE	0.6091
ENSGALG00000007659	HYOU1	19432	12003	15540	4065	3036	8895	4879	5480	6611	19236	12211	15601	4109	3150	8517	4429	5324	6654	8803.44	15683	5259	5469	0.349	-1.52	4.32469e-07	3.03589e-05	0.1292	0.0289	0.0651	0.0651	TRUE	0.3173
ENSGALG00000030324	KIAA1324L	879	705	1012	377	335	716	344	131	472	870	717	1016	381	348	686	312	127	475	548.02	868	472	305	0.351	-1.509	5.86966e-05	0.00172935	0.1806	0.0465	0.0995	0.0995	TRUE	0.4676
ENSGALG00000049545	ensembl	315	104	173	92	60	115	91	62	65	312	106	174	93	62	110	83	60	65	118.33	197	88	69	0.352	-1.505	0.000373779	0.00757411	0.1251	0.1147	0.1195	0.1195	TRUE	0.1268
ENSGALG00000005521	PER2	1677	1738	2371	1392	863	1188	1041	523	589	1660	1768	2380	1407	896	1138	945	508	593	1254.96	1936	1147	682	0.352	-1.505	8.13174e-09	1.08626e-06	0.0671	0.0359	0.0481	0.0481	TRUE	0.4876
ENSGALG00000053647	ensembl	3397	2177	3360	1888	1217	1460	1544	654	1116	3363	2215	3373	1909	1263	1398	1402	635	1123	1853.36	2984	1523	1053	0.353	-1.502	5.90095e-08	5.67771e-06	0.0775	0.0333	0.0547	0.0547	TRUE	0.8478
ENSGALG00000049003	ensembl	648	611	662	472	281	298	324	137	259	641	622	665	477	292	285	294	133	261	407.74	643	351	229	0.357	-1.486	1.12268e-06	6.68701e-05	0.0788	0.053	0.0643	0.0643	TRUE	0.9946
ENSGALG00000031158	OAT	5625	4478	4981	2727	1507	1610	2381	2008	1299	5568	4556	5000	2757	1564	1542	2162	1951	1307	2934.01	5041	1954	1807	0.358	-1.48	3.728e-09	5.34307e-07	0.0652	0.0312	0.0451	0.0451	TRUE	0.8966
ENSGALG00000013728	PPAT	16864	10449	13113	8606	6598	5085	7941	3001	4420	16694	10630	13164	8700	6847	4869	7209	2915	4449	8386.29	13496	6805	4858	0.36	-1.474	4.63041e-07	3.17388e-05	0.1101	0.029	0.0615	0.0615	TRUE	0.3145
ENSGALG00000002919	MON1A	4849	2307	3518	1268	2014	2668	1547	1143	1320	4800	2347	3532	1282	2090	2555	1404	1110	1329	2272.05	3560	1976	1281	0.36	-1.474	9.17858e-08	8.30843e-06	0.079	0.0323	0.0544	0.0544	TRUE	0.0556
ENSGALG00000015977	SMOX	490	358	348	162	143	101	143	127	181	485	364	349	164	148	97	130	123	182	226.98	399	136	145	0.363	-1.462	9.41343e-07	5.78211e-05	0.044	0.0731	0.0595	0.0595	TRUE	0.4513
ENSGALG00000054319	ELOVL6	6072	2846	6104	2616	3657	3021	2744	1647	1374	6011	2895	6128	2645	3795	2893	2491	1600	1383	3315.53	5011	3111	1825	0.364	-1.457	3.23341e-07	2.40478e-05	0.0912	0.0308	0.0583	0.0583	TRUE	1.1085
ENSGALG00000003948	ALAS2	2138	1545	2498	869	805	1509	723	575	1054	2116	1572	2508	878	835	1445	656	559	1061	1292.27	2065	1053	759	0.367	-1.445	3.46329e-07	2.53465e-05	0.0917	0.0357	0.0571	0.0571	TRUE	0.2113
ENSGALG00000003081	SUCO	3368	1546	2477	870	1874	2007	1270	803	791	3334	1573	2487	879	1945	1922	1153	780	796	1652.05	2465	1582	910	0.369	-1.438	3.90197e-06	0.000185047	0.1205	0.034	0.0692	0.0692	TRUE	0.0918
ENSGALG00000048876	LEAP2	3046	2697	4144	2119	3315	2344	1468	1454	917	3015	2744	4160	2142	3440	2244	1333	1412	923	2379.3	3306	2609	1223	0.37	-1.435	4.57e-09	6.48233e-07	0.0574	0.0321	0.0426	0.0426	TRUE	0.6279
ENSGALG00000030705	TRABD	2986	1111	1591	663	913	1258	779	724	687	2956	1130	1597	670	947	1205	707	703	691	1178.61	1894	941	700	0.37	-1.435	2.3028e-06	0.000122807	0.109	0.0365	0.0655	0.0655	TRUE	0.2453
ENSGALG00000053606	ensembl	221	229	247	73	115	145	113	83	76	219	233	248	74	119	139	103	81	76	143.49	233	111	87	0.371	-1.429	1.01213e-05	0.000384694	0.0323	0.0994	0.0678	0.0678	TRUE	0.5644
ENSGALG00000009981	PREPL	463	239	222	143	256	178	137	124	98	458	243	223	145	266	170	124	120	99	205.38	308	194	114	0.372	-1.428	4.76817e-05	0.00144505	0.0923	0.0778	0.083	0.083	TRUE	1.3754
ENSGALG00000003045	E2F1	1187	603	902	401	436	380	490	317	248	1175	613	906	405	452	364	445	308	250	546.45	898	407	334	0.372	-1.426	3.82085e-07	2.73808e-05	0.0633	0.0466	0.0548	0.0548	TRUE	0.0553
ENSGALG00000008272	TMED3	3869	2493	2913	1279	1108	1662	1139	1180	1273	3830	2536	2924	1293	1150	1591	1034	1146	1281	1865.13	3097	1345	1154	0.373	-1.424	5.9192e-12	1.50819e-09	0.0275	0.0332	0.0303	0.0303	TRUE	0.159
ENSGALG00000041471	TUBB	10008	5042	9408	1883	3679	5460	3660	2777	3113	9907	5129	9445	1904	3818	5228	3323	2698	3133	4953.75	8160	3650	3051	0.374	-1.419	3.43533e-06	0.000168209	0.1077	0.0298	0.0671	0.0671	TRUE	0.3459
ENSGALG00000016828	GRTP1	918	367	401	131	197	223	217	146	290	909	373	403	132	204	214	197	142	292	318.42	562	183	210	0.374	-1.418	0.00013195	0.0033251	0.1446	0.06	0.096	0.096	TRUE	1.5961
ENSGALG00000002232	RERE	1991	1373	1715	704	1248	1184	1008	592	415	1971	1397	1722	712	1295	1134	915	575	418	1126.41	1697	1047	636	0.375	-1.415	1.01981e-06	6.20865e-05	0.0889	0.0369	0.0594	0.0594	TRUE	0.4802
ENSGALG00000014971	SLC2A9	1394	752	873	575	530	997	563	306	323	1380	765	876	581	550	955	511	297	325	693.41	1007	695	378	0.375	-1.414	2.62528e-06	0.000136306	0.0911	0.0426	0.0635	0.0635	TRUE	0.6622
ENSGALG00000050267	CALU	3202	2753	3418	1294	1559	2068	1429	1087	1182	3170	2801	3431	1308	1618	1980	1297	1056	1190	1983.4	3134	1635	1181	0.377	-1.408	4.64166e-13	1.33051e-10	0.0201	0.0329	0.0267	0.0267	TRUE	0.2234
ENSGALG00000039032	FJX1	358	181	179	65	43	35	67	110	104	354	184	180	66	45	34	61	107	105	126.05	239	48	91	0.379	-1.4	0.000517708	0.00965196	0.1102	0.1094	0.1099	0.1099	TRUE	1.3068
ENSGALG00000040368	CALR	53698	31999	45903	15416	12289	27097	15468	15903	20505	53155	32554	46082	15584	12752	25945	14043	15449	20638	26244.7	43930	18094	16710	0.38	-1.395	1.06294e-07	9.47253e-06	0.0824	0.0281	0.0496	0.0496	TRUE	0.3177
ENSGALG00000014126	ensembl	363	211	288	258	83	152	101	73	165	359	215	289	261	86	146	92	71	166	187.14	288	164	110	0.381	-1.394	0.000915733	0.0147458	0.1788	0.0827	0.1213	0.1213	TRUE	0.3006
ENSGALG00000010020	TTC7A	399	143	230	77	73	127	110	44	150	395	145	231	78	76	122	100	43	151	148.9	257	92	98	0.38	-1.394	0.0024517	0.0299615	0.2119	0.0968	0.1458	0.1458	TRUE	0.1173
ENSGALG00000021193	STARD5	1508	734	1430	564	331	549	518	458	481	1493	747	1436	570	343	526	470	445	484	723.74	1225	480	466	0.381	-1.393	4.63659e-07	3.17388e-05	0.068	0.0419	0.0536	0.0536	TRUE	0.9331
ENSGALG00000016779	RNF149	1131	782	631	374	433	590	378	331	308	1120	796	633	378	449	565	343	322	310	546.18	850	464	325	0.382	-1.387	3.93939e-08	4.09705e-06	0.0397	0.0466	0.0438	0.0438	TRUE	0.1411
ENSGALG00000010953	KANK4	1481	963	1583	485	642	933	416	696	486	1466	980	1589	490	666	893	378	676	489	847.52	1345	683	514	0.382	-1.387	8.52377e-07	5.40454e-05	0.0749	0.0399	0.0559	0.0559	TRUE	0.2796
ENSGALG00000005290	TRMT13	726	309	438	262	191	260	221	199	169	719	314	440	265	198	249	201	193	170	305.42	491	237	188	0.383	-1.384	5.76656e-06	0.000247172	0.0661	0.0614	0.0636	0.0636	TRUE	0.1572
ENSGALG00000043193	TAF2	818	764	825	486	594	760	368	260	338	810	777	828	491	616	728	334	253	340	575.27	805	612	309	0.384	-1.382	3.31752e-10	5.92802e-08	0.0195	0.0456	0.0327	0.0327	TRUE	0.1271
ENSGALG00000016667	AvBD10	42296	26602	31415	26804	24776	16111	17298	14825	8615	41868	27064	31538	27096	25709	15426	15704	14402	8671	23053.2	33490	22744	12926	0.386	-1.373	1.4187e-07	1.18302e-05	0.0712	0.0282	0.049	0.049	TRUE	0.3524
ENSGALG00000011444	ensembl	581	350	503	220	266	369	284	107	192	575	356	505	222	276	353	258	104	193	315.88	479	284	185	0.387	-1.371	3.78545e-05	0.00118373	0.0967	0.0603	0.0761	0.0761	TRUE	0.4672
ENSGALG00000007331	SVIL	1234	544	1091	510	539	560	540	310	320	1222	553	1095	516	559	536	490	301	322	621.64	957	537	371	0.388	-1.366	2.6662e-06	0.000137911	0.0779	0.0443	0.0592	0.0592	TRUE	0.5311
ENSGALG00000048115	ensembl	330	204	257	92	127	156	137	96	90	327	208	258	93	132	149	124	93	91	163.84	264	125	103	0.389	-1.361	1.87714e-05	0.000647308	0.0403	0.0905	0.0663	0.0663	TRUE	0.0827
ENSGALG00000013001	CTNND2	343	464	303	371	111	266	89	94	261	340	472	304	375	115	255	81	91	263	255.05	372	248	145	0.389	-1.361	0.00267422	0.0316104	0.2559	0.0681	0.1433	0.1433	TRUE	0.3608
ENSGALG00000010432	GSTZ1	6740	4824	7786	3498	3773	3663	2799	2182	2881	6672	4908	7816	3536	3915	3507	2541	2120	2900	4212.78	6465	3653	2520	0.39	-1.359	1.2181e-11	2.94031e-09	0.026	0.0302	0.0287	0.0287	TRUE	0.0964
ENSGALG00000007510	CETN2	1177	629	1020	368	414	375	315	435	394	1165	640	1024	372	430	359	286	423	397	566.09	943	387	369	0.39	-1.357	1.49881e-07	1.22024e-05	0.0466	0.0459	0.0462	0.0462	TRUE	0.2047
ENSGALG00000049504	ensembl	259	318	286	145	72	123	107	112	132	256	324	287	147	75	118	97	109	133	171.65	289	113	113	0.391	-1.356	1.60418e-05	0.000571813	0.0393	0.0877	0.0653	0.0653	TRUE	0.415
ENSGALG00000032975	UBE2QL1	479	463	680	178	203	340	246	190	227	474	471	683	180	211	326	223	185	228	331.15	543	239	212	0.391	-1.355	1.53188e-06	8.78214e-05	0.05	0.0588	0.0541	0.0541	TRUE	0.7535
ENSGALG00000047514	ensembl	1288	332	1065	305	309	332	361	378	354	1275	338	1069	308	321	318	328	367	356	520	894	316	350	0.392	-1.351	0.00011885	0.00307379	0.1421	0.0475	0.0869	0.0869	TRUE	0.3035
ENSGALG00000015180	PSAT1	40575	25794	39698	23494	16328	16756	15633	12287	15533	40165	26241	39853	23750	16943	16044	14193	11936	15633	22751	35420	18912	13921	0.393	-1.347	4.7197e-10	7.91931e-08	0.0392	0.0282	0.0337	0.0337	TRUE	0.4194
ENSGALG00000004741	EPHB2	692	701	901	355	604	553	334	258	349	685	713	905	359	627	529	303	251	351	524.77	768	505	302	0.393	-1.347	1.10593e-07	9.6307e-06	0.0406	0.0473	0.0442	0.0442	TRUE	0.2981
ENSGALG00000011005	KCNK1	1848	1420	917	615	670	1042	598	479	638	1829	1445	921	622	695	998	543	465	642	906.62	1398	772	550	0.393	-1.346	6.27063e-07	4.08899e-05	0.0645	0.0391	0.0513	0.0513	TRUE	0.0795
ENSGALG00000035533	ADIPOR2	2008	1468	2024	875	952	1324	931	635	707	1988	1493	2032	885	988	1268	845	617	712	1202.99	1838	1047	725	0.394	-1.343	4.27692e-10	7.26496e-08	0.0277	0.0363	0.0324	0.0324	TRUE	0.2727
ENSGALG00000013149	MOCOS	2278	1805	2590	1510	1338	2234	1447	579	767	2255	1836	2600	1526	1388	2139	1314	562	772	1599.27	2230	1684	883	0.396	-1.337	2.14821e-06	0.00011747	0.0918	0.0342	0.0566	0.0566	TRUE	0.625
ENSGALG00000006586	PLAGL2	99	105	106	97	75	131	52	44	33	98	107	106	98	78	125	47	43	33	81.75	104	100	41	0.396	-1.336	0.000404393	0.00804053	0.0171	0.1536	0.0862	0.0862	TRUE	0.1269
ENSGALG00000002802	PACSIN1	1727	945	1051	428	710	929	562	509	471	1710	961	1055	433	737	890	510	494	474	807.08	1242	687	493	0.397	-1.333	2.1515e-06	0.00011747	0.0725	0.0405	0.0557	0.0557	TRUE	0.4877
ENSGALG00000004244	TTPAL	319	172	275	134	147	197	78	90	146	316	175	276	135	153	189	71	87	147	172.07	256	159	102	0.397	-1.331	0.000170717	0.00409929	0.0782	0.0875	0.0837	0.0837	TRUE	0.4376
ENSGALG00000017394	INSIG1	55927	30171	31821	18443	17203	16012	13585	19030	16082	55362	30694	31945	18644	17851	15331	12333	18487	16186	24092.7	39334	17275	15669	0.398	-1.328	1.72183e-08	2.11524e-06	0.058	0.0282	0.0399	0.0399	TRUE	1.0371
ENSGALG00000054913	ensembl	1093	957	1254	616	449	459	275	550	536	1082	974	1259	623	466	439	250	534	539	685.11	1105	509	441	0.399	-1.325	2.5896e-06	0.000135193	0.0723	0.0427	0.0557	0.0557	TRUE	0.9152
ENSGALG00000001076	LIMK1	984	382	665	288	224	359	348	355	152	974	389	668	291	232	344	316	345	153	412.38	677	289	271	0.401	-1.319	0.000178743	0.00426965	0.1336	0.0527	0.0867	0.0867	TRUE	0.0517
ENSGALG00000001604	ensembl	338	326	508	145	193	191	154	209	128	335	332	510	147	200	183	140	203	129	241.96	392	177	157	0.401	-1.318	7.7169e-06	0.000309553	0.045	0.0703	0.0583	0.0583	TRUE	0.5312
ENSGALG00000040291	ensembl	3027	3161	3072	1719	1378	1131	1180	1447	1264	2996	3216	3084	1738	1430	1083	1071	1406	1272	1921.78	3099	1417	1250	0.403	-1.31	7.78626e-11	1.57285e-08	0.0234	0.0331	0.0287	0.0287	TRUE	0.2649
ENSGALG00000011659	ACAT2	9686	5954	10047	4010	3525	2951	5482	2310	3136	9588	6057	10086	4054	3658	2826	4977	2244	3156	5182.88	8577	3513	3459	0.403	-1.31	1.72444e-06	9.68433e-05	0.0861	0.0297	0.0539	0.0539	TRUE	0.761
ENSGALG00000007485	TFR2	1002	639	1087	234	277	446	580	273	309	992	650	1091	237	287	427	527	265	311	531.89	911	317	368	0.404	-1.309	2.54881e-05	0.000845039	0.0983	0.0471	0.0678	0.0678	TRUE	0.6521
ENSGALG00000029308	PNPLA3	20141	11069	26881	8575	11811	19720	8202	7593	8615	19937	11261	26986	8669	12256	18882	7446	7376	8671	13498.2	19395	13269	7831	0.404	-1.308	8.58331e-06	0.000339362	0.1086	0.0285	0.0622	0.0622	TRUE	0.0804
ENSGALG00000043006	PDIA4	29188	16644	21306	9811	10950	19351	7840	9687	10649	28893	16933	21389	9918	11363	18529	7118	9410	10718	14918.9	22405	13270	9082	0.405	-1.303	4.55277e-07	3.16372e-05	0.0778	0.0284	0.048	0.048	TRUE	0.2157
ENSGALG00000010978	ANGPTL3	17405	6369	13745	6146	10234	12907	6504	4070	5415	17229	6479	13799	6213	10620	12358	5905	3954	5450	9111.87	12502	9730	5103	0.408	-1.293	2.92132e-05	0.000941323	0.1128	0.0289	0.0688	0.0688	TRUE	0.2007
ENSGALG00000033572	SORT1	2457	1817	2548	1119	1233	1208	1149	815	953	2432	1849	2558	1131	1279	1157	1043	792	959	1466.66	2280	1189	931	0.409	-1.291	1.65096e-11	3.78594e-09	0.0158	0.0347	0.0258	0.0258	TRUE	0.2209
ENSGALG00000016538	RAI2	1361	1342	1490	465	401	602	844	512	455	1347	1365	1496	470	416	576	766	497	458	821.39	1403	487	574	0.409	-1.289	2.73241e-08	3.05127e-06	0.0367	0.0403	0.0376	0.0376	TRUE	0.6767
ENSGALG00000000695	MFSD4A	222	153	261	62	100	102	118	96	60	220	156	262	63	104	98	107	93	60	129.15	213	88	87	0.409	-1.288	0.000382303	0.00770148	0.0635	0.1074	0.0869	0.0869	TRUE	0.1042
ENSGALG00000007012	ARRDC4	438	235	559	123	308	388	141	215	169	434	239	561	124	320	372	128	209	170	284.03	411	272	169	0.411	-1.284	0.00117216	0.0177618	0.1708	0.064	0.1087	0.1087	TRUE	0.1786
ENSGALG00000007404	YIPF5	6104	3846	5438	2109	2390	3076	2287	2103	2203	6042	3913	5459	2132	2480	2945	2076	2043	2217	3256.45	5138	2519	2112	0.411	-1.283	1.20699e-10	2.37242e-08	0.0241	0.0309	0.0283	0.0283	TRUE	0.2178
ENSGALG00000005046	SHMT1	9742	3917	7141	4770	4503	3537	4336	1908	2743	9644	3985	7169	4822	4673	3387	3936	1854	2761	4692.16	6933	4294	2850	0.411	-1.282	2.1582e-05	0.000736842	0.1115	0.0299	0.0654	0.0654	TRUE	0.0797
ENSGALG00000015233	ATP1B1	5838	2809	3704	1872	2152	2451	1911	1593	1789	5779	2858	3718	1892	2233	2347	1735	1548	1801	2656.72	4118	2157	1695	0.411	-1.281	4.78349e-08	4.87526e-06	0.0496	0.0316	0.0393	0.0393	TRUE	0.1899
ENSGALG00000034077	KCNK5	390	193	431	290	206	263	182	101	154	386	196	433	293	214	252	165	98	155	243.58	338	253	139	0.412	-1.279	0.000134526	0.0033605	0.0831	0.07	0.0759	0.0759	TRUE	0.5975
ENSGALG00000053701	ensembl	167	122	223	71	29	84	65	80	75	165	124	224	72	30	80	59	78	75	100.87	171	61	71	0.413	-1.275	0.00229103	0.0288504	0.0996	0.1297	0.1162	0.1162	TRUE	0.1822
ENSGALG00000011251	TBC1D5	355	257	255	276	266	421	181	51	144	351	261	256	279	276	403	164	50	145	242.87	289	319	120	0.413	-1.275	0.000705073	0.0121568	0.1336	0.0701	0.0964	0.0964	TRUE	1.7809
ENSGALG00000005470	PLPPR5	1053	1467	1163	756	938	1162	661	403	535	1042	1492	1168	764	973	1113	600	391	538	898.07	1234	950	510	0.413	-1.275	5.53753e-08	5.48136e-06	0.036	0.0392	0.0383	0.0383	TRUE	0.2708
ENSGALG00000013848	MVK	4714	2711	3965	2001	1981	1661	1512	1331	2050	4666	2758	3980	2023	2056	1590	1373	1293	2063	2422.52	3801	1890	1576	0.415	-1.27	1.074e-07	9.47253e-06	0.0512	0.032	0.0407	0.0407	TRUE	0.1456
ENSGALG00000010187	SLC1A1	994	688	929	553	625	752	570	254	319	984	700	933	559	649	720	517	247	321	625.49	872	643	362	0.415	-1.269	3.13828e-06	0.000155883	0.0624	0.0442	0.0515	0.0515	TRUE	1.0918
ENSGALG00000006783	PLOD2	4309	4652	4897	2682	2852	4019	2108	1951	1975	4265	4733	4916	2711	2959	3848	1914	1895	1988	3247.78	4638	3173	1932	0.417	-1.263	4.21295e-13	1.26013e-10	0.0133	0.0309	0.0215	0.0215	TRUE	0.2811
ENSGALG00000028822	RNF152	221	167	205	105	133	150	119	57	85	219	170	206	106	138	144	108	55	86	136.8	198	129	83	0.419	-1.255	0.000179766	0.00427924	0.0379	0.1029	0.0725	0.0725	TRUE	0.4655
ENSGALG00000014346	TSPAN9	396	339	456	263	229	332	229	129	167	392	345	458	266	238	318	208	125	168	279.7	398	274	167	0.42	-1.252	3.05502e-06	0.000152297	0.0284	0.0645	0.0477	0.0477	TRUE	0.2603
ENSGALG00000001475	STMN1	2276	2005	1969	1112	908	2224	936	645	1150	2253	2040	1977	1124	942	2129	850	627	1157	1455.45	2090	1398	878	0.42	-1.251	1.56906e-05	0.000560745	0.1008	0.0348	0.0597	0.0597	TRUE	1.4238
ENSGALG00000013424	TULP3	2072	1023	1505	748	790	1364	631	700	680	2051	1041	1511	756	820	1306	573	680	684	1046.88	1534	961	646	0.421	-1.249	3.93652e-06	0.000185488	0.0704	0.0376	0.0517	0.0517	TRUE	0.0786
ENSGALG00000008088	ACSL4	169	222	102	81	74	110	103	58	58	167	226	102	82	77	105	94	56	58	107.53	165	88	69	0.421	-1.249	0.00156279	0.0220311	0.0794	0.1234	0.1024	0.1024	TRUE	0.06
ENSGALG00000041795	WWP1	3986	1880	1718	949	990	1516	1150	1143	1037	3946	1913	1725	959	1027	1452	1044	1110	1044	1579.93	2528	1146	1066	0.422	-1.246	1.03471e-05	0.000391115	0.0872	0.0342	0.0568	0.0568	TRUE	1.948
ENSGALG00000041993	UGDH	6696	3557	13248	5751	3879	5733	4193	2930	3277	6628	3619	13300	5814	4025	5489	3807	2846	3298	5425.13	7849	5109	3317	0.423	-1.243	0.000148681	0.00364003	0.1511	0.0296	0.0771	0.0771	TRUE	0.1921
ENSGALG00000007334	ABAT	3042	2224	2790	1728	1821	1926	1864	799	945	3011	2263	2801	1747	1890	1844	1692	776	951	1886.1	2692	1827	1140	0.424	-1.239	1.13265e-06	6.7173e-05	0.0672	0.0332	0.0461	0.0461	TRUE	1.4401
ENSGALG00000004702	WDR34	132	252	172	98	144	76	94	92	62	131	256	173	99	149	73	85	89	62	124.23	187	107	79	0.424	-1.238	0.00135198	0.0198559	0.0855	0.1105	0.0988	0.0988	TRUE	0.1663
ENSGALG00000040891	RSU1	895	704	770	295	429	521	337	317	396	886	716	773	298	445	499	306	308	399	514.43	792	414	338	0.426	-1.231	3.65061e-07	2.62978e-05	0.0319	0.0477	0.0401	0.0401	TRUE	0.4611
ENSGALG00000011169	PDCD2	4476	2775	5120	1675	1630	2146	1989	1725	1786	4431	2823	5140	1693	1691	2055	1806	1676	1798	2568.04	4131	1813	1760	0.426	-1.231	1.27832e-08	1.61362e-06	0.0319	0.0317	0.0334	0.0334	TRUE	0.1612
ENSGALG00000010840	SNX13	1057	513	690	561	662	660	530	218	268	1046	522	693	567	687	632	481	212	270	567.73	754	629	321	0.426	-1.231	9.20721e-05	0.0024791	0.1006	0.0458	0.0693	0.0693	TRUE	0.3363
ENSGALG00000010150	SEC23A	2693	2017	2455	1197	1359	2268	1505	971	771	2666	2052	2465	1210	1410	2172	1366	943	776	1673.31	2394	1597	1028	0.43	-1.219	2.22894e-06	0.00012074	0.0675	0.0339	0.0471	0.0471	TRUE	0.7964
ENSGALG00000036293	EBAG9	6744	5806	6453	2981	2268	2552	3187	2448	2911	6676	5907	6478	3014	2353	2444	2893	2378	2930	3896.95	6354	2604	2734	0.43	-1.217	6.38436e-13	1.75685e-10	0.0114	0.0304	0.0204	0.0204	TRUE	0.1535
ENSGALG00000052213	ensembl	324	245	204	162	220	318	166	76	108	321	249	205	164	228	304	151	74	109	200.51	258	232	111	0.43	-1.216	0.000449407	0.00863603	0.0792	0.079	0.0803	0.0803	TRUE	0.1491
ENSGALG00000016897	GPR180	374	218	224	216	170	144	141	69	156	370	222	225	218	176	138	128	67	157	189.06	272	177	117	0.431	-1.215	0.000815542	0.0135356	0.0974	0.0821	0.089	0.089	TRUE	0.523
ENSGALG00000003644	ensembl	312	207	352	141	148	141	180	116	99	309	211	353	143	154	135	163	113	100	186.63	291	144	125	0.431	-1.215	8.28764e-05	0.00229436	0.0419	0.0829	0.0631	0.0631	TRUE	0.1974
ENSGALG00000017122	SGCG	2710	2344	2931	1699	978	2550	1329	885	1378	2683	2385	2942	1718	1015	2442	1207	860	1387	1848.55	2670	1725	1151	0.431	-1.214	1.12341e-05	0.000420028	0.0778	0.0333	0.0544	0.0544	TRUE	0.1466
ENSGALG00000001863	VTG2	2521923	2658014	2517167	1700770	2312730	2268375	1428686	1007733	1049417	2496431	2704127	2526996	1719323	2399861	2171968	1297043	978965	1056205	1.92788e+06	2575851	2097051	1110738	0.431	-1.214	5.7302e-12	1.48758e-09	0.0172	0.0277	0.0224	0.0224	TRUE	0.2028
ENSGALG00000033212	HSP90AA1	52018	18142	32215	14892	8425	21359	15614	14187	16216	51492	18457	32341	15054	8742	20451	14175	13782	16321	21201.8	34097	14749	14759	0.433	-1.208	0.000134576	0.0033605	0.1343	0.0282	0.0721	0.0721	TRUE	0.0744
ENSGALG00000010837	ASB5	720	430	364	247	140	404	191	191	297	713	437	365	250	145	387	173	186	299	328.36	505	261	219	0.434	-1.205	0.00101387	0.0159609	0.1439	0.0591	0.0936	0.0936	TRUE	0.2836
ENSGALG00000016692	CENPQ	540	435	375	228	253	220	127	232	246	535	443	376	230	263	211	115	225	248	293.94	451	235	196	0.434	-1.204	6.41583e-05	0.00187421	0.0606	0.0627	0.0618	0.0618	TRUE	0.4091
ENSGALG00000003108	SMG6	2821	1231	2416	788	948	1219	1102	1019	812	2792	1252	2425	797	984	1167	1000	990	817	1358.38	2156	983	936	0.434	-1.204	6.69127e-06	0.000276472	0.0706	0.0353	0.0508	0.0508	TRUE	0.2956
ENSGALG00000041626	MEIS1	122	174	194	122	136	78	96	47	81	121	177	195	123	141	75	87	46	82	116.22	164	113	72	0.435	-1.2	0.00210533	0.0269965	0.0809	0.1163	0.0999	0.0999	TRUE	0.6071
ENSGALG00000041362	SECISBP2L	2045	986	1335	759	1181	1449	983	516	510	2024	1003	1340	767	1225	1387	892	501	513	1072.76	1456	1126	635	0.437	-1.195	9.06005e-05	0.00244906	0.109	0.0373	0.0661	0.0661	TRUE	0.2021
ENSGALG00000046331	ensembl	1851	1163	1768	625	1163	1204	728	623	822	1832	1183	1775	632	1207	1153	661	605	827	1097.25	1597	997	698	0.437	-1.194	6.80394e-06	0.000278197	0.0657	0.0371	0.0498	0.0498	TRUE	0.818
ENSGALG00000010211	ALDH6A1	5642	4311	6152	3709	3675	3546	3533	1991	1916	5585	4386	6176	3749	3813	3395	3207	1934	1928	3797.22	5382	3652	2356	0.438	-1.191	7.74342e-08	7.19876e-06	0.043	0.0304	0.0351	0.0351	TRUE	0.6579
ENSGALG00000016689	ASMTL	1485	1351	1605	899	858	1014	727	640	676	1470	1374	1611	909	890	971	660	622	680	1020.87	1485	923	654	0.44	-1.183	5.72314e-13	1.60703e-10	0.0028	0.0378	0.0184	0.0184	TRUE	0.0442
ENSGALG00000012944	DENND5B	1421	1011	1237	587	896	1183	772	393	538	1407	1029	1242	593	930	1133	701	382	541	884.11	1226	885	541	0.442	-1.179	1.78695e-05	0.000627211	0.0666	0.0394	0.0531	0.0531	TRUE	0.2528
ENSGALG00000014525	USP5	1910	1664	1934	801	1035	1149	782	940	814	1891	1693	1942	810	1074	1100	710	913	819	1216.82	1842	995	814	0.442	-1.178	7.08581e-10	1.10788e-07	0.0142	0.0362	0.0255	0.0255	TRUE	0.2106
ENSGALG00000009674	CLCN3	678	533	572	548	667	796	451	190	194	671	542	574	554	692	762	409	185	195	509.46	596	669	263	0.442	-1.178	7.16918e-05	0.00203383	0.0774	0.0479	0.0608	0.0608	TRUE	1.7832
ENSGALG00000031410	ENPEP	1306	1319	1407	665	1016	1025	711	585	572	1293	1342	1412	672	1054	981	645	568	576	949.4	1349	902	596	0.442	-1.177	8.94959e-09	1.18401e-06	0.0196	0.0386	0.029	0.029	TRUE	0.3959
ENSGALG00000051271	ensembl	509	457	469	341	393	98	200	282	182	504	465	471	345	408	94	182	274	183	324.96	480	282	213	0.444	-1.173	0.00306588	0.0348336	0.183	0.0594	0.1097	0.1097	TRUE	1.4457
ENSGALG00000010763	TRIP11	2633	1411	1865	971	1061	1644	1105	912	730	2606	1435	1872	982	1101	1574	1003	886	735	1354.97	1971	1219	875	0.444	-1.172	3.54601e-06	0.000171794	0.0587	0.0353	0.0453	0.0453	TRUE	0.1225
ENSGALG00000013579	FAT1	597	280	582	214	389	347	185	206	279	591	285	584	216	404	332	168	200	281	340.14	487	317	216	0.444	-1.171	0.000478508	0.00908809	0.1031	0.058	0.0777	0.0777	TRUE	0.4826
ENSGALG00000005979	OXSR1	237	235	222	139	215	240	151	118	58	235	239	223	141	223	230	137	115	58	177.78	232	198	103	0.446	-1.166	0.000777984	0.0131664	0.0728	0.0856	0.0799	0.0799	TRUE	0.9465
ENSGALG00000021685	SERINC2	278	246	392	199	239	277	96	154	174	275	250	394	201	248	265	87	150	175	227.25	306	238	137	0.448	-1.159	0.000253751	0.00553035	0.0604	0.073	0.0672	0.0672	TRUE	0.7202
ENSGALG00000041353	TP53INP1	1267	860	1406	503	639	635	552	560	545	1254	875	1411	508	663	608	501	544	549	768.21	1180	593	531	0.45	-1.152	1.60625e-07	1.28491e-05	0.0257	0.0411	0.0335	0.0335	TRUE	0.1965
ENSGALG00000016265	LANCL3	224	182	222	87	86	70	163	56	81	222	185	223	88	89	67	148	54	82	128.65	210	81	95	0.451	-1.148	0.00256895	0.0307358	0.0838	0.1077	0.0969	0.0969	TRUE	0.8618
ENSGALG00000001790	METTL23	362	208	363	81	139	189	103	130	201	358	212	364	82	144	181	94	126	202	195.95	311	136	141	0.451	-1.148	0.00247983	0.030168	0.1222	0.0802	0.0987	0.0987	TRUE	0.6495
ENSGALG00000034187	43716	770	555	793	438	428	366	398	316	288	762	565	796	443	444	350	361	307	290	479.83	708	412	319	0.451	-1.147	3.54539e-07	2.58101e-05	0.0198	0.0492	0.0344	0.0344	TRUE	0.2463
ENSGALG00000016447	PDIA6	17750	10702	13962	5985	5255	10724	5584	6637	7720	17571	10888	14017	6050	5453	10268	5069	6448	7770	9281.47	14159	7257	6429	0.454	-1.139	9.72353e-06	0.000376862	0.0767	0.0288	0.0477	0.0477	TRUE	0.1856
ENSGALG00000054297	ensembl	487	345	459	245	324	315	207	176	229	482	351	461	248	336	302	188	171	230	307.64	431	295	196	0.455	-1.135	5.81267e-06	0.000248374	0.0217	0.0612	0.0416	0.0416	TRUE	0.2044
ENSGALG00000008608	FETUB	9012	6072	11907	7786	11638	8414	3725	5202	3890	8921	6177	11953	7871	12076	8056	3382	5053	3915	7489.55	9017	9334	4117	0.457	-1.131	8.11784e-06	0.00032469	0.0699	0.0291	0.0461	0.0461	TRUE	0.0968
ENSGALG00000038290	P4HB	75475	53797	65993	39348	50811	62993	28230	27402	37054	74712	54730	66251	39777	52725	60316	25629	26620	37294	48672.6	65231	50939	29848	0.458	-1.128	9.6751e-08	8.70063e-06	0.0374	0.0279	0.0322	0.0322	TRUE	0.2523
ENSGALG00000009020	JAG1	1483	1494	764	391	422	759	885	611	321	1468	1520	767	395	438	727	803	594	323	781.66	1252	520	573	0.458	-1.126	0.000940949	0.0150366	0.1343	0.0409	0.0823	0.0823	TRUE	0.3224
ENSGALG00000000255	MAN2A1	2240	1980	1970	1020	790	1854	1520	756	734	2217	2014	1978	1031	820	1775	1380	734	739	1409.84	2070	1209	951	0.46	-1.122	0.00013653	0.00340312	0.0984	0.035	0.0616	0.0616	TRUE	1.1959
ENSGALG00000030866	CPQ	2981	3681	5084	3097	3161	2875	1859	1429	2333	2951	3745	5104	3131	3280	2753	1688	1388	2348	2931.92	3933	3055	1808	0.46	-1.121	2.24037e-06	0.000120884	0.0522	0.0312	0.0401	0.0401	TRUE	0.1488
ENSGALG00000004285	HNF4A	1262	688	1557	415	630	716	593	361	723	1249	700	1563	420	654	686	538	351	728	765.31	1171	587	539	0.46	-1.12	0.000453676	0.00869378	0.1153	0.0412	0.0721	0.0721	TRUE	0.118
ENSGALG00000053595	CXXC4	427	400	475	274	232	115	274	163	193	423	407	477	277	241	110	249	158	194	281.74	436	209	200	0.46	-1.119	0.000621027	0.0110254	0.0852	0.0642	0.0735	0.0735	TRUE	1.2644
ENSGALG00000031982	SDF2L1	3566	2067	2365	1232	725	2255	1291	1434	1127	3530	2103	2374	1245	752	2159	1172	1393	1134	1762.6	2669	1385	1233	0.462	-1.114	0.000286352	0.00607074	0.1187	0.0336	0.0674	0.0674	TRUE	0.4876
ENSGALG00000053074	ensembl	2366	2080	2606	1985	2716	3490	1893	741	826	2342	2116	2616	2007	2818	3342	1719	720	831	2056.75	2358	2722	1090	0.462	-1.113	0.000127427	0.00325282	0.1073	0.0327	0.0602	0.0602	TRUE	0.6283
ENSGALG00000007936	PGK1	10295	8692	12170	5270	5710	9464	4364	4998	5599	10191	8843	12218	5327	5925	9062	3962	4855	5635	7335.34	10417	6771	4817	0.462	-1.113	8.71529e-07	5.42945e-05	0.048	0.0291	0.0367	0.0367	TRUE	0.4151
ENSGALG00000035973	YIPF6	241	277	292	146	218	254	157	131	106	239	282	293	148	226	243	143	127	107	200.78	271	206	126	0.463	-1.111	0.000115699	0.00300459	0.0281	0.079	0.0541	0.0541	TRUE	0.4436
ENSGALG00000006872	PISD	8519	6154	6809	1803	4949	7052	3142	3650	3550	8433	6261	6836	1823	5135	6752	2852	3546	3573	5023.43	7177	4570	3324	0.463	-1.11	0.000572369	0.0103895	0.1451	0.0298	0.0747	0.0747	TRUE	0.4275
ENSGALG00000006637	ensembl	897	355	1045	479	265	202	476	249	388	888	361	1049	484	275	193	432	242	391	479.48	766	317	355	0.463	-1.11	0.00396977	0.0420381	0.1883	0.0492	0.105	0.105	TRUE	0.304
ENSGALG00000004806	EDEM3	910	507	547	337	419	858	510	242	211	901	516	549	341	435	822	463	235	212	497.02	655	533	303	0.463	-1.11	0.00236669	0.0294294	0.1591	0.0484	0.0937	0.0937	TRUE	1.0123
ENSGALG00000035978	CDCA7L	1564	1495	1776	818	440	1312	467	879	966	1548	1521	1783	827	457	1256	424	854	972	1071.33	1617	847	750	0.464	-1.109	0.000810398	0.0134723	0.1387	0.0373	0.0781	0.0781	TRUE	0.24
ENSGALG00000015708	FGFR3	2642	1228	1961	528	1038	935	772	1208	825	2615	1249	1969	534	1077	895	701	1174	830	1227.12	1944	835	902	0.464	-1.109	0.0002457	0.00540031	0.1008	0.0361	0.0651	0.0651	TRUE	0.0575
ENSGALG00000006097	PLXNA1	1333	941	1655	670	1082	1178	991	493	444	1320	957	1661	677	1123	1128	900	479	447	965.76	1313	976	609	0.464	-1.109	0.000240286	0.00531527	0.1032	0.0384	0.0645	0.0645	TRUE	0.2236
ENSGALG00000032287	ATP2A2	6779	5337	5523	2609	3130	4977	2727	3250	2562	6710	5430	5545	2637	3248	4765	2476	3157	2579	4060.78	5895	3550	2737	0.464	-1.107	5.5201e-07	3.71568e-05	0.0422	0.0303	0.0349	0.0349	TRUE	0.6351
ENSGALG00000010705	ZBTB18	179	131	126	117	122	94	85	62	65	177	133	126	118	127	90	77	60	65	108.29	145	112	67	0.464	-1.107	0.000992493	0.0156782	0.0194	0.1227	0.0709	0.0709	TRUE	0.2508
ENSGALG00000004442	PPA1	9368	5012	7218	1953	2450	4123	3725	3016	3723	9273	5099	7246	1974	2542	3948	3382	2930	3747	4460.17	7206	2821	3353	0.465	-1.104	2.45399e-05	0.000819525	0.0758	0.03	0.0491	0.0491	TRUE	0.0945
ENSGALG00000013723	OASL	457	436	457	156	207	174	330	157	177	452	444	459	158	215	167	300	153	178	280.45	452	180	210	0.466	-1.103	0.00012872	0.00327369	0.0472	0.0644	0.0564	0.0564	TRUE	1.0268
ENSGALG00000017126	ZDHHC20	192	147	255	93	161	180	114	75	101	190	150	256	94	167	172	103	73	102	145.23	199	144	93	0.467	-1.099	0.00189992	0.0249437	0.0647	0.0986	0.0826	0.0826	TRUE	0.1919
ENSGALG00000009217	TBC1D24	497	489	459	392	213	351	264	248	195	492	497	461	396	221	336	240	241	196	342.28	483	318	226	0.467	-1.099	1.8226e-05	0.000633432	0.0297	0.0578	0.0442	0.0442	TRUE	0.3641
ENSGALG00000052192	TUBA1B	8338	3750	6656	1554	2183	2714	3319	3127	2694	8254	3815	6682	1571	2265	2599	3013	3038	2711	3771.99	6250	2145	2921	0.467	-1.098	2.23109e-05	0.000752393	0.0639	0.0305	0.048	0.048	TRUE	0.1072
ENSGALG00000036873	SIK2	1422	1416	1437	979	1223	1210	1017	544	551	1408	1441	1443	990	1269	1159	923	528	555	1079.38	1431	1139	669	0.468	-1.096	1.86269e-06	0.00010376	0.0399	0.0373	0.037	0.037	TRUE	0.8767
ENSGALG00000007395	ensembl	4718	4024	5089	2787	3385	4146	2521	2044	2202	4670	4094	5109	2817	3513	3970	2289	1986	2216	3407.04	4624	3433	2164	0.468	-1.096	1.00904e-09	1.50906e-07	0.0149	0.0307	0.0229	0.0229	TRUE	0.1996
ENSGALG00000004727	ULK2	755	2455	860	1071	1058	1609	756	658	603	747	2498	863	1083	1098	1541	686	639	607	1084.66	1369	1241	644	0.47	-1.088	0.00187429	0.0247277	0.1632	0.0372	0.0871	0.0871	TRUE	4.1642
ENSGALG00000044018	ISOC2	940	874	1219	637	484	573	623	600	286	930	889	1224	644	502	549	566	583	288	686.06	1014	565	479	0.472	-1.083	5.77197e-05	0.00170422	0.0606	0.0427	0.0507	0.0507	TRUE	0.9419
ENSGALG00000007132	ACOX2	3895	2713	3723	2350	3131	2512	1919	1396	1780	3856	2760	3738	2376	3249	2405	1742	1356	1792	2585.88	3451	2677	1630	0.472	-1.082	1.58234e-07	1.27318e-05	0.0281	0.0317	0.0303	0.0303	TRUE	0.2829
ENSGALG00000033867	PCOLCE	1495	1738	1359	683	928	909	1006	724	561	1480	1768	1364	690	963	870	913	703	565	1035.27	1537	841	727	0.473	-1.08	1.61149e-06	9.16221e-05	0.033	0.0377	0.0355	0.0355	TRUE	0.398
ENSGALG00000037076	GART	25136	14459	19101	15012	14356	10395	11423	7465	10131	24882	14710	19176	15176	14897	9953	10370	7252	10197	14068	19589	13342	9273	0.473	-1.079	4.12594e-06	0.000191141	0.0505	0.0285	0.0395	0.0395	TRUE	0.0888
ENSGALG00000007904	DLAT	1739	1180	1604	862	1099	1405	972	609	668	1721	1200	1610	871	1140	1345	882	592	672	1115.07	1510	1119	715	0.474	-1.078	4.15934e-06	0.000192041	0.0392	0.037	0.0385	0.0385	TRUE	0.197
ENSGALG00000044235	MAB21L2	655	459	598	469	245	508	358	315	182	648	467	600	474	254	486	325	306	183	416.07	572	405	271	0.475	-1.075	0.000381432	0.00769519	0.0769	0.0525	0.0633	0.0633	TRUE	0.812
ENSGALG00000040035	ADRB2	301	239	286	106	126	174	166	91	153	298	243	287	107	131	167	151	88	154	180.65	276	135	131	0.475	-1.075	0.000561419	0.0102448	0.0417	0.0847	0.0645	0.0645	TRUE	0.5572
ENSGALG00000047807	DMBT1L	14355	10082	13244	4567	6777	8548	7113	6698	4935	14210	10257	13296	4617	7032	8185	6458	6507	4967	8391.96	12588	6611	5977	0.475	-1.074	1.63746e-06	9.27006e-05	0.0412	0.029	0.0361	0.0361	TRUE	0.5666
ENSGALG00000016719	TNFRSF21	4052	2239	3000	1102	1135	1413	2328	1271	1066	4011	2278	3012	1114	1178	1353	2113	1235	1073	1929.6	3100	1215	1474	0.475	-1.073	5.31897e-05	0.00159095	0.0769	0.0331	0.0503	0.0503	TRUE	0.1597
ENSGALG00000001049	ensembl	1762	991	1226	647	822	650	697	625	655	1744	1008	1231	654	853	622	633	607	659	890.19	1328	710	633	0.477	-1.069	3.91371e-06	0.000185047	0.036	0.0393	0.0375	0.0375	TRUE	0.1934
ENSGALG00000034742	LIMA1	948	626	917	514	777	627	448	384	409	938	637	921	520	806	600	407	373	412	623.72	832	642	397	0.477	-1.067	5.87642e-06	0.000250321	0.0317	0.0442	0.0382	0.0382	TRUE	0.3923
ENSGALG00000030759	SRPRA	13670	9950	12050	7420	6951	8863	5297	5472	6907	13532	10123	12097	7501	7213	8486	4809	5316	6952	8447.56	11917	7733	5692	0.478	-1.066	1.35784e-08	1.69842e-06	0.0221	0.0289	0.0253	0.0253	TRUE	0.2078
ENSGALG00000022850	TMEM214	3804	2061	2960	1040	1183	1703	1413	1495	1475	3766	2097	2972	1051	1228	1631	1283	1452	1485	1884.78	2945	1303	1407	0.478	-1.066	5.4772e-06	0.000237861	0.0452	0.0332	0.0391	0.0391	TRUE	0.0573
ENSGALG00000010005	EPAS1	9572	16060	14256	9760	9456	12972	9319	3949	6854	9475	16339	14312	9866	9812	12421	8460	3836	6898	10157.8	13375	10700	6398	0.478	-1.064	6.78895e-05	0.0019523	0.0745	0.0287	0.0513	0.0513	TRUE	0.4931
ENSGALG00000035619	MTTP	5107	2361	4347	1880	2942	2943	1835	1861	2181	5055	2402	4364	1901	3053	2818	1666	1808	2195	2806.83	3940	2591	1890	0.48	-1.06	5.64167e-05	0.00166933	0.0655	0.0314	0.0496	0.0496	TRUE	0.3081
ENSGALG00000003149	ensembl	398	299	380	309	382	385	187	192	161	394	304	381	312	396	369	170	187	162	297.26	360	359	173	0.48	-1.059	6.39236e-06	0.000268148	0.0103	0.0623	0.0355	0.0355	TRUE	0.1397
ENSGALG00000001971	UBE2O	1945	1702	1699	775	1535	1053	1275	609	821	1925	1732	1706	783	1593	1008	1158	592	826	1258.05	1788	1128	859	0.48	-1.058	0.00014253	0.00352078	0.0825	0.0359	0.0549	0.0549	TRUE	0.5959
ENSGALG00000014508	CD38	553	681	466	178	405	281	174	360	312	547	693	468	180	420	269	158	350	314	377.67	569	290	274	0.481	-1.056	0.00220668	0.0280012	0.1214	0.055	0.0832	0.0832	TRUE	0.4422
ENSGALG00000017040	ensembl	69560	57905	54216	37816	35261	51085	35519	25946	30315	68857	58910	54428	38229	36589	48914	32246	25205	30511	43765.4	60732	41244	29321	0.483	-1.051	4.77055e-09	6.69776e-07	0.0189	0.028	0.0232	0.0232	TRUE	0.216
ENSGALG00000001546	ZZEF1	1135	819	1318	620	698	1333	768	327	565	1124	833	1323	627	724	1276	697	318	569	832.32	1093	876	528	0.483	-1.05	0.000908647	0.0147024	0.1129	0.0401	0.0709	0.0709	TRUE	0.4462
ENSGALG00000007092	LYSMD4	323	276	437	151	236	299	226	127	173	320	281	439	153	245	286	205	123	174	247.3	347	228	167	0.484	-1.047	0.000979047	0.0155551	0.0681	0.0693	0.0684	0.0684	TRUE	0.4738
ENSGALG00000039575	AMD1	771	433	600	289	278	339	370	268	277	763	441	602	292	288	325	336	260	279	398.48	602	302	292	0.485	-1.045	2.71031e-05	0.000888772	0.0306	0.0535	0.0422	0.0422	TRUE	0.0542
ENSGALG00000006564	ensembl	5673	3563	4365	1646	1950	3302	2245	2130	2480	5616	3625	4382	1664	2023	3162	2038	2069	2496	3008.33	4541	2283	2201	0.485	-1.045	1.79981e-05	0.000630115	0.0594	0.0311	0.0424	0.0424	TRUE	0.2864
ENSGALG00000042275	ensembl	676	549	647	270	198	346	309	316	321	669	559	650	273	205	331	281	307	323	399.72	626	270	304	0.485	-1.044	7.56636e-06	0.000305295	0.0185	0.0535	0.0368	0.0368	TRUE	0.3171
ENSGALG00000003628	TLN2	863	672	1889	773	843	1079	649	436	649	854	684	1896	781	875	1033	589	424	653	865.51	1145	896	555	0.485	-1.044	0.00114893	0.0176036	0.1199	0.0396	0.073	0.073	TRUE	1.3641
ENSGALG00000005452	TADA2A	496	415	450	186	295	302	176	302	209	491	422	452	188	306	289	160	293	210	312.42	455	261	221	0.486	-1.041	0.000270204	0.00580897	0.0476	0.0607	0.0556	0.0556	TRUE	0.4886
ENSGALG00000027761	TNFAIP8	655	509	440	295	286	248	266	320	229	648	518	442	298	297	237	241	311	230	358.14	536	277	261	0.487	-1.039	2.2306e-05	0.000752393	0.0242	0.0565	0.0404	0.0404	TRUE	0.1206
ENSGALG00000030886	PTGDS	8182	8195	10412	9586	4078	4071	4655	5103	3923	8099	8337	10453	9691	4232	3898	4226	4957	3948	6426.79	8963	5940	4377	0.488	-1.034	0.000272042	0.00583027	0.1114	0.0293	0.058	0.058	TRUE	2.481
ENSGALG00000004631	DRAXIN	389	907	1192	329	319	318	526	387	367	385	923	1197	333	331	304	478	376	369	521.71	835	323	408	0.488	-1.034	0.00141093	0.0204914	0.1087	0.0474	0.0738	0.0738	TRUE	0.1292
ENSGALG00000031525	TSTA3	926	813	896	447	454	682	389	474	477	917	827	899	452	471	653	353	460	480	612.55	881	525	431	0.489	-1.031	2.78683e-06	0.000142543	0.0215	0.0445	0.0332	0.0332	TRUE	0.3538
ENSGALG00000053245	ensembl	261741	264913	261705	203762	226409	260467	152258	127375	125439	259095	269509	262727	205985	234939	249397	138229	123739	126250	207763	263777	230107	129406	0.491	-1.027	4.55887e-13	1.33051e-10	0.0044	0.0278	0.0145	0.0145	TRUE	0.0687
ENSGALG00000001907	WAPL	4038	3151	4201	2356	2677	3319	2475	1738	1668	3997	3206	4217	2382	2778	3178	2247	1688	1679	2819.1	3807	2779	1871	0.492	-1.024	1.57325e-07	1.27318e-05	0.0228	0.0314	0.0271	0.0271	TRUE	0.2489
ENSGALG00000042446	ACSM5	2407	2735	3563	2534	3091	4341	1150	1200	2080	2383	2782	3577	2562	3207	4157	1044	1166	2093	2552.32	2914	3309	1434	0.492	-1.023	0.000163267	0.0039417	0.0868	0.0318	0.0525	0.0525	TRUE	0.403
ENSGALG00000003400	AIMP2	1642	772	1427	537	504	921	571	598	787	1625	785	1433	543	523	882	518	581	792	853.61	1281	649	630	0.492	-1.023	0.000505127	0.00949459	0.0868	0.0398	0.0612	0.0612	TRUE	0.3608
ENSGALG00000013506	MED24	991	775	1063	387	671	521	305	574	559	981	788	1067	391	696	499	277	558	563	646.67	945	529	466	0.492	-1.022	0.000493181	0.00928274	0.0823	0.0436	0.0605	0.0605	TRUE	0.7238
ENSGALG00000033500	PDCD6IP	2196	1771	1864	1257	1251	1613	1403	874	752	2174	1802	1871	1271	1298	1544	1274	849	757	1426.64	1949	1371	960	0.493	-1.021	2.82079e-06	0.000143745	0.0338	0.0349	0.0335	0.0335	TRUE	0.6534
ENSGALG00000030466	CS	2193	1443	2520	836	1055	1131	1187	853	1129	2171	1468	2530	845	1095	1083	1078	829	1136	1359.34	2056	1008	1014	0.493	-1.02	9.89821e-06	0.000378304	0.0369	0.0353	0.0376	0.0376	TRUE	0.144
ENSGALG00000013235	PDK1	523	483	453	249	187	324	303	159	291	518	491	455	252	194	310	275	154	293	326.92	488	252	241	0.494	-1.019	0.000369908	0.00752895	0.0522	0.0592	0.056	0.056	TRUE	0.4981
ENSGALG00000015030	NPC1	2528	1355	1321	1002	809	1212	1082	781	825	2502	1379	1326	1013	839	1160	982	759	830	1199.04	1736	1004	857	0.494	-1.018	6.58182e-05	0.00191053	0.0619	0.0363	0.046	0.046	TRUE	1.2026
ENSGALG00000027070	TIMP2	72233	57546	54534	26140	20524	39354	39908	23677	31901	71503	58544	54747	26425	21297	37681	36231	23001	32107	40170.8	61598	28468	30446	0.494	-1.017	1.13457e-05	0.000423049	0.0521	0.028	0.0386	0.0386	TRUE	0.6541
ENSGALG00000005509	DPYD	1998	1942	2129	1493	1698	2071	1403	848	911	1978	1976	2137	1509	1762	1983	1274	824	917	1595.5	2030	1751	1005	0.495	-1.014	5.64727e-07	3.77189e-05	0.0244	0.0342	0.0289	0.0289	TRUE	0.4384
ENSGALG00000027188	SREBF1	10848	4397	9697	3556	3715	3288	4795	4020	4079	10738	4473	9735	3595	3855	3148	4353	3905	4105	5323.14	8315	3533	4121	0.496	-1.013	8.83188e-05	0.0023968	0.072	0.0297	0.0479	0.0479	TRUE	0.7369
ENSGALG00000040157	CHTF18	886	491	859	278	280	439	381	385	388	877	500	862	281	291	420	346	374	391	482.36	746	331	370	0.496	-1.012	0.000134214	0.0033605	0.0482	0.0491	0.0486	0.0486	TRUE	0.6606
ENSGALG00000046731	ensembl	228	261	267	174	206	140	129	79	182	226	266	268	176	214	134	117	77	183	184.45	253	175	126	0.496	-1.011	0.00316659	0.0357127	0.0724	0.0835	0.0787	0.0787	TRUE	0.5194
ENSGALG00000005020	ensembl	383	246	379	162	173	233	187	198	138	379	250	380	164	180	223	170	192	139	230.81	336	189	167	0.496	-1.011	0.000313947	0.00654485	0.0316	0.0723	0.0524	0.0524	TRUE	0.3821
ENSGALG00000023454	C9ORF152	263	313	410	240	481	412	133	188	188	260	318	412	243	499	394	121	183	189	291.02	330	379	164	0.497	-1.008	0.00154841	0.021861	0.0754	0.0631	0.0687	0.0687	TRUE	0.1227
ENSGALG00000044278	ensembl	1478	806	1773	734	665	819	779	742	594	1463	820	1780	742	690	784	707	721	598	922.79	1354	739	675	0.499	-1.004	8.26621e-05	0.00229304	0.054	0.0389	0.0458	0.0458	TRUE	0.162
ENSGALG00000010573	GSTCD	444	493	434	244	288	364	197	211	301	440	502	436	247	299	349	179	205	303	328.62	459	298	229	0.498	-1.004	0.000133438	0.00335033	0.0342	0.059	0.0466	0.0466	TRUE	0.5439
ENSGALG00000036234	RFWD3	470	406	598	349	357	354	280	269	221	465	413	600	353	370	339	254	261	222	364.31	493	354	246	0.499	-1.002	9.8781e-06	0.000378304	0.0137	0.056	0.0341	0.0341	TRUE	0.2826
ENSGALG00000005767	TRAF7	1881	903	1718	591	538	808	894	655	796	1862	919	1725	597	558	774	812	636	801	964.87	1502	643	750	0.499	-1.002	0.000129099	0.00327725	0.0607	0.0384	0.0484	0.0484	TRUE	0.9205
ENSGALG00000050253	ensembl	311	274	301	221	208	153	191	122	151	308	279	302	223	216	146	173	119	152	213.16	296	195	148	0.5	-1.001	0.000313747	0.00654485	0.0239	0.076	0.0507	0.0507	TRUE	0.3489
ENSGALG00000036133	KLF15	2613	2521	2647	1646	1043	946	1364	1404	1290	2587	2565	2657	1664	1082	906	1238	1364	1298	1706.81	2603	1217	1300	0.5	-1.001	4.10465e-06	0.000190797	0.0353	0.0338	0.0335	0.0335	TRUE	0.8243
ENSGALG00000008691	SNX5	2008	1481	1850	1054	797	1285	1192	907	705	1988	1507	1857	1065	827	1230	1082	881	710	1238.6	1784	1041	891	0.5	-1.001	6.67978e-06	0.000276472	0.0324	0.036	0.0348	0.0348	TRUE	0.281
ENSGALG00000003674	DHTKD1	2055	1557	1930	1327	1205	1475	1118	788	990	2034	1584	1938	1341	1250	1412	1015	766	996	1370.76	1852	1334	926	0.5	-1	8.26101e-08	7.57755e-06	0.013	0.0352	0.0243	0.0243	TRUE	0.1822
ENSGALG00000010613	ZFYVE9	590	383	627	349	495	474	344	302	195	584	390	629	353	514	454	312	293	196	413.93	534	440	267	0.5	-0.999	0.000261189	0.00564882	0.0496	0.0526	0.0512	0.0512	TRUE	0.4358
ENSGALG00000003473	SFRP1	3279	2900	2662	2062	1505	2776	1507	1381	1718	3246	2950	2672	2084	1562	2658	1368	1342	1729	2179.07	2956	2101	1480	0.5	-0.999	3.01489e-06	0.000151394	0.0322	0.0324	0.0325	0.0325	TRUE	0.1494
ENSGALG00000003022	ensembl	6576	2795	8440	3103	3608	4239	4026	2106	3197	6510	2843	8473	3137	3744	4059	3655	2046	3218	4187.13	5942	3647	2973	0.5	-0.999	0.00126703	0.0188669	0.1277	0.0302	0.069	0.069	TRUE	0.1516
ENSGALG00000047621	YBEY	172	245	166	153	215	156	133	76	98	170	249	167	155	223	149	121	74	99	156.28	195	176	98	0.501	-0.998	0.00256106	0.0307215	0.046	0.0936	0.0715	0.0715	TRUE	0.42
ENSGALG00000014725	PLK2	1537	1353	1499	853	940	1108	919	741	645	1521	1376	1505	862	975	1061	834	720	649	1056.08	1467	966	734	0.501	-0.998	2.74989e-08	3.05127e-06	0.0084	0.0375	0.0223	0.0223	TRUE	0.1124
ENSGALG00000014966	HGD	7275	6626	7610	4318	4352	4024	3828	3360	4067	7201	6741	7640	4365	4516	3853	3475	3264	4093	5016.54	7194	4245	3611	0.502	-0.995	3.53655e-10	6.23838e-08	0.008	0.0298	0.0179	0.0179	TRUE	0.1107
ENSGALG00000007102	MLEC	5484	2822	4011	1500	2165	3082	2136	1945	2341	5429	2871	4027	1516	2247	2951	1939	1889	2356	2802.77	4109	2238	2061	0.502	-0.995	0.0001513	0.00369758	0.0712	0.0314	0.0493	0.0493	TRUE	0.0749
ENSGALG00000032915	CHPF	585	384	539	227	244	367	359	199	238	579	391	541	229	253	351	326	193	240	344.86	504	278	253	0.502	-0.993	0.000424091	0.00831205	0.0499	0.0576	0.0543	0.0543	TRUE	0.4793
ENSGALG00000014570	LPCAT3	2323	1228	2078	756	849	863	1175	1133	668	2300	1249	2086	764	881	826	1067	1101	672	1216.24	1878	824	947	0.504	-0.989	0.000101552	0.00268187	0.0576	0.0362	0.0458	0.0458	TRUE	0.4483
ENSGALG00000014321	SMIM14	1379	1249	1868	1024	1322	1659	1309	359	731	1365	1271	1875	1035	1372	1588	1188	349	736	1197.71	1504	1332	758	0.504	-0.989	0.00288749	0.0332812	0.1314	0.0363	0.0784	0.0784	TRUE	0.3791
ENSGALG00000002165	UNC13B	414	276	306	368	358	299	183	178	163	410	281	307	372	371	286	166	173	164	281.19	333	343	168	0.504	-0.988	8.38447e-05	0.00230724	0.0187	0.0643	0.0411	0.0411	TRUE	0.3137
ENSGALG00000009410	PEX1	1126	754	1027	559	632	964	551	563	420	1115	767	1031	565	656	923	500	547	423	725.17	971	715	490	0.505	-0.987	4.03012e-05	0.00124922	0.0375	0.0419	0.0401	0.0401	TRUE	0.5148
ENSGALG00000003154	TXNDC11	2178	917	1605	925	684	1570	933	890	656	2156	933	1611	935	710	1503	847	865	660	1135.57	1567	1049	791	0.505	-0.987	0.00131952	0.0194799	0.107	0.0368	0.0671	0.0671	TRUE	0.0997
ENSGALG00000012186	CASP6	2147	1981	1824	940	897	1533	1278	863	1018	2125	2015	1831	950	931	1468	1160	838	1025	1371.54	1990	1116	1008	0.506	-0.982	7.62228e-06	0.000306652	0.0341	0.0352	0.034	0.034	TRUE	0.6073
ENSGALG00000006015	COPB1	3264	2435	2924	1415	1650	2380	1709	1542	1317	3231	2477	2935	1430	1712	2279	1552	1498	1326	2048.9	2881	1807	1459	0.506	-0.982	1.48467e-06	8.54711e-05	0.0262	0.0327	0.0295	0.0295	TRUE	0.4011
ENSGALG00000009024	CLIP4	393	327	205	231	168	322	162	162	165	389	333	206	234	174	308	147	157	166	234.91	309	239	157	0.507	-0.979	0.00169372	0.023211	0.0587	0.0715	0.0655	0.0655	TRUE	0.2175
ENSGALG00000020741	HPS6	1412	892	1323	470	611	765	869	533	537	1398	907	1328	475	634	732	789	518	540	813.58	1211	614	616	0.509	-0.976	0.000113438	0.00296167	0.0488	0.0404	0.0448	0.0448	TRUE	0.4776
ENSGALG00000004449	CYP3A5	22720	29488	26016	17265	19257	16477	18435	7166	16169	22490	30000	26118	17453	19982	15777	16736	6961	16274	19087.9	26203	17737	13324	0.508	-0.976	0.000261523	0.00564882	0.0686	0.0283	0.0514	0.0514	TRUE	0.7736
ENSGALG00000031594	ensembl	687	536	705	279	387	478	469	289	278	680	545	708	282	402	458	426	281	280	451.19	644	381	329	0.51	-0.97	0.000212961	0.0048352	0.0428	0.0505	0.0472	0.0472	TRUE	0.5102
ENSGALG00000010083	ST3GAL3	3954	2691	2947	1243	1976	1924	1891	1642	1584	3914	2738	2959	1257	2050	1842	1717	1595	1594	2185.07	3204	1716	1635	0.511	-0.97	6.13106e-06	0.000259561	0.0317	0.0324	0.0327	0.0327	TRUE	0.4419
ENSGALG00000021180	PAQR9	850	838	941	655	656	1119	756	359	310	841	853	945	662	681	1071	686	349	312	711.11	880	805	449	0.511	-0.969	0.00106329	0.016606	0.087	0.0422	0.0615	0.0615	TRUE	1.663
ENSGALG00000009791	PROX1	987	966	1350	794	799	966	598	718	450	977	983	1355	803	829	925	543	698	453	840.56	1105	852	565	0.511	-0.969	1.26413e-05	0.000465058	0.0288	0.04	0.0342	0.0342	TRUE	0.3325
ENSGALG00000008862	DNAJC10	2462	1359	2152	829	1017	1569	1016	1093	1072	2437	1383	2160	838	1055	1502	922	1062	1079	1382.1	1993	1132	1021	0.512	-0.965	0.000138981	0.00345794	0.0561	0.0352	0.0455	0.0455	TRUE	0.3272
ENSGALG00000030802	SHROOM2	392	489	573	360	518	542	346	210	229	388	497	575	364	538	519	314	204	230	403.31	487	474	249	0.513	-0.964	0.000277431	0.00590894	0.0395	0.0532	0.0477	0.0477	TRUE	0.2183
ENSGALG00000028749	ACTG1	48429	29491	37149	15968	9278	11343	34347	16716	11613	47939	30003	37294	16142	9628	10861	31182	16239	11688	23441.8	38412	12210	19703	0.513	-0.963	0.0015252	0.0217236	0.1344	0.0282	0.0665	0.0665	TRUE	0.4299
ENSGALG00000013892	MAP3K5	1035	642	756	389	393	513	520	297	489	1025	653	759	393	408	491	472	289	492	553.52	812	431	418	0.514	-0.96	0.000222532	0.00501117	0.0477	0.0463	0.0469	0.0469	TRUE	0.3179
ENSGALG00000030719	CLMN	766	505	659	510	646	839	330	311	391	758	514	662	516	670	803	300	302	394	546.45	645	663	332	0.515	-0.959	9.27994e-05	0.00249156	0.0335	0.0466	0.0411	0.0411	TRUE	0.1027
ENSGALG00000003689	PAPSS2	4035	2883	2598	1930	2673	1820	2540	1446	1187	3994	2933	2608	1951	2774	1743	2306	1405	1195	2323.13	3178	2156	1635	0.515	-0.959	0.000324545	0.00673517	0.0814	0.0322	0.0508	0.0508	TRUE	1.0379
ENSGALG00000055058	ensembl	526	742	819	358	412	447	476	343	312	521	755	822	362	428	428	432	333	314	488.28	699	406	360	0.515	-0.958	6.61401e-05	0.00191584	0.0298	0.0488	0.0395	0.0395	TRUE	0.3939
ENSGALG00000007673	LRRC59	2718	1799	2644	1133	2199	1863	1198	1302	1332	2691	1830	2654	1145	2282	1784	1088	1265	1341	1786.57	2392	1737	1231	0.515	-0.958	0.000114929	0.0029949	0.0525	0.0335	0.0439	0.0439	TRUE	0.1829
ENSGALG00000008096	SUFU	1324	1403	1672	716	747	755	852	688	831	1311	1427	1679	724	775	723	773	668	836	990.73	1472	741	759	0.516	-0.955	1.45954e-07	1.19535e-05	0.0093	0.0381	0.0228	0.0228	TRUE	0.1208
ENSGALG00000022909	PTPN3	441	428	471	431	336	489	362	203	167	437	435	473	436	349	468	329	197	168	365.7	448	418	231	0.516	-0.953	0.000523529	0.00970786	0.0459	0.0559	0.0512	0.0512	TRUE	1.01
ENSGALG00000012239	METAP1	1171	892	1244	660	721	883	763	503	527	1159	907	1249	667	748	845	693	489	530	809.79	1105	753	571	0.516	-0.953	9.52112e-06	0.000372162	0.0231	0.0404	0.0321	0.0321	TRUE	0.276
ENSGALG00000006715	OAF	6881	5508	6651	3196	4038	3461	3800	3453	3043	6811	5604	6677	3231	4190	3314	3450	3354	3063	4410.43	6364	3578	3289	0.517	-0.952	1.81574e-08	2.21087e-06	0.0118	0.0301	0.0204	0.0204	TRUE	0.1813
ENSGALG00000003288	TARS	2341	1599	2267	975	1749	2368	1021	1194	1138	2317	1627	2276	986	1815	2267	927	1160	1145	1613.33	2073	1689	1077	0.52	-0.944	0.000432686	0.00842056	0.0735	0.0341	0.0512	0.0512	TRUE	0.2704
ENSGALG00000006512	HSPA8	36580	16442	28650	13476	10044	20104	13760	12930	17347	36210	16727	28762	13623	10422	19250	12492	12561	17459	18611.8	27233	14432	14171	0.52	-0.942	0.00061116	0.0108808	0.0888	0.0283	0.0545	0.0545	TRUE	0.1139
ENSGALG00000012312	GCAT	5336	5286	5626	3784	3296	2638	3473	2965	2448	5282	5378	5648	3825	3420	2526	3153	2880	2464	3841.81	5436	3257	2832	0.521	-0.94	5.48958e-07	3.71568e-05	0.0189	0.0304	0.0251	0.0251	TRUE	0.3129
ENSGALG00000039724	RHOF	1856	921	1820	883	987	1182	976	840	704	1837	937	1827	893	1024	1132	886	816	709	1117.84	1534	1016	804	0.524	-0.933	0.000201111	0.00462723	0.0533	0.0369	0.0444	0.0444	TRUE	0.9306
ENSGALG00000016761	LYG2	305	344	263	466	322	256	124	194	178	302	350	264	471	334	245	113	188	179	271.83	305	350	160	0.524	-0.933	0.00252953	0.0305296	0.0623	0.0656	0.0641	0.0641	TRUE	0.1371
ENSGALG00000021395	ensembl	680	1132	549	324	438	490	373	368	546	673	1152	551	328	455	469	339	357	550	541.42	792	417	415	0.524	-0.932	0.00192349	0.025229	0.0885	0.0467	0.0633	0.0633	TRUE	0.5006
ENSGALG00000011278	KAT2B	2708	2885	2906	1737	2029	2985	1729	1451	1483	2681	2935	2917	1756	2105	2858	1570	1410	1493	2191.6	2844	2240	1491	0.524	-0.932	1.91513e-06	0.000105824	0.0221	0.0324	0.0271	0.0271	TRUE	0.3676
ENSGALG00000008321	RNPEPL1	938	569	1119	626	701	514	629	279	534	929	579	1123	633	727	492	571	271	537	651.41	877	617	460	0.524	-0.931	0.00245599	0.029984	0.0973	0.0435	0.0665	0.0665	TRUE	0.2301
ENSGALG00000046639	CYP2AC2	4196	3733	3817	2869	2551	3113	1894	1905	2598	4154	3798	3832	2900	2647	2981	1719	1851	2615	2944.03	3928	2843	2062	0.525	-0.93	6.81542e-07	4.42327e-05	0.0199	0.0312	0.0249	0.0249	TRUE	0.4443
ENSGALG00000003065	NECAB3	514	464	575	340	315	286	260	253	334	509	472	577	344	327	274	236	246	336	368.94	519	315	273	0.525	-0.93	6.82505e-05	0.0019523	0.0173	0.0556	0.0366	0.0366	TRUE	0.3095
ENSGALG00000007651	STAT1	1682	1825	1724	930	1110	1141	1147	927	817	1665	1857	1731	940	1152	1093	1041	901	822	1244.56	1751	1062	921	0.526	-0.926	1.27334e-07	1.08147e-05	0.0081	0.036	0.0213	0.0213	TRUE	0.1035
ENSGALG00000029484	RIC8B	556	444	607	330	252	574	332	316	239	550	452	609	334	261	550	301	307	241	400.56	537	382	283	0.527	-0.924	0.00120271	0.0181544	0.0604	0.0534	0.0561	0.0561	TRUE	0.734
ENSGALG00000006530	TSSC4	2108	1582	1355	963	1195	1093	887	1023	860	2087	1609	1360	974	1240	1047	805	994	866	1220.13	1685	1087	888	0.527	-0.924	8.17942e-06	0.000326205	0.0239	0.0362	0.0301	0.0301	TRUE	0.167
ENSGALG00000014226	KIAA0930	1171	1123	1532	772	853	1086	820	642	655	1159	1142	1538	780	885	1040	744	624	659	952.49	1280	902	676	0.528	-0.921	5.12026e-06	0.0002258	0.0183	0.0385	0.0283	0.0283	TRUE	0.2493
ENSGALG00000008160	CNNM2	303	273	319	236	237	245	166	154	173	300	278	320	239	246	235	151	150	174	232.38	299	240	158	0.528	-0.921	7.59787e-05	0.00214219	0	0.072	0.0343	0.0343	TRUE	0.0547
ENSGALG00000025738	RHOU	3528	2800	2208	1941	1906	1769	1771	1571	1380	3492	2849	2217	1962	1978	1694	1608	1526	1389	2079.36	2853	1878	1508	0.529	-0.92	2.27988e-06	0.000122534	0.0201	0.0327	0.0268	0.0268	TRUE	0.0668
ENSGALG00000001279	ZNF652	608	425	529	249	291	399	376	229	263	602	432	531	252	302	382	341	222	265	369.95	522	312	276	0.529	-0.917	0.000428075	0.0083782	0.0352	0.0555	0.0462	0.0462	TRUE	0.1857
ENSGALG00000044811	ensembl	73290	75972	68782	62160	49196	47216	37043	48925	34692	72549	77290	69051	62838	51049	45209	33630	47528	34916	54895.7	72963	53032	38691	0.53	-0.915	1.04843e-06	6.3548e-05	0.0237	0.0279	0.0253	0.0253	TRUE	0.3258
ENSGALG00000033828	PYCR3	574	331	592	265	260	235	288	224	314	568	337	594	268	270	225	261	218	316	339.67	500	254	265	0.53	-0.915	0.000810748	0.0134723	0.0434	0.058	0.051	0.051	TRUE	0.6323
ENSGALG00000016047	HLCS	543	394	577	389	290	478	371	222	251	538	401	579	393	301	458	337	216	253	386.06	506	384	269	0.531	-0.914	0.000573242	0.0103916	0.0391	0.0544	0.048	0.048	TRUE	0.2832
ENSGALG00000039380	TBC1D1	1080	1071	1528	793	762	734	623	794	620	1069	1090	1534	802	791	703	566	771	624	883.19	1231	765	654	0.531	-0.913	1.74483e-05	0.000613993	0.0238	0.0394	0.0314	0.0314	TRUE	0.3714
ENSGALG00000025884	NABP1	1772	706	1138	333	333	614	711	600	690	1754	718	1142	337	346	588	645	583	694	756.41	1205	424	641	0.532	-0.911	0.00281492	0.0327947	0.1002	0.0413	0.0658	0.0658	TRUE	0.081
ENSGALG00000026970	IFITM3	6776	7158	7538	3431	2866	2395	3758	4700	3478	6708	7282	7567	3468	2974	2293	3412	4566	3500	4641.2	7186	2912	3826	0.532	-0.909	2.84896e-06	0.000144645	0.0239	0.0299	0.027	0.027	TRUE	0.28
ENSGALG00000006880	SLC38A10	3530	3006	3383	1965	2744	3508	2190	1364	1972	3494	3058	3396	1986	2847	3359	1988	1325	1985	2604.38	3316	2731	1766	0.533	-0.909	5.39031e-05	0.00160879	0.0381	0.0317	0.0361	0.0361	TRUE	0.2361
ENSGALG00000008611	ZBTB33	912	683	600	553	533	838	627	299	311	903	695	602	559	553	802	569	290	313	587.46	733	638	391	0.533	-0.907	0.00166036	0.0230757	0.074	0.0452	0.058	0.058	TRUE	1.0175
ENSGALG00000002325	IGFALS	4528	4675	4762	2834	3192	3472	3264	2465	2104	4482	4756	4781	2865	3312	3324	2963	2395	2118	3444	4673	3167	2492	0.533	-0.907	1.25631e-07	1.07364e-05	0.0122	0.0307	0.0209	0.0209	TRUE	0.2218
ENSGALG00000006526	PLXNB3	345	325	328	204	399	376	192	228	138	342	331	329	206	414	360	174	221	139	279.6	334	327	178	0.534	-0.905	0.00248497	0.0302038	0.0555	0.0645	0.0603	0.0603	TRUE	0.4493
ENSGALG00000010766	ATXN3	232	364	302	208	236	247	229	129	148	230	370	303	210	245	237	208	125	149	230.78	301	231	161	0.534	-0.904	0.0018245	0.0242697	0.0384	0.0723	0.056	0.056	TRUE	0.1244
ENSGALG00000023066	DNAJA1	3705	2106	2661	1185	884	1889	1570	1584	1563	3668	2143	2671	1198	917	1809	1425	1539	1573	1882.52	2827	1308	1512	0.535	-0.903	0.000409425	0.00811712	0.0655	0.0332	0.0465	0.0465	TRUE	0.2274
ENSGALG00000001737	RABEP1	2946	2174	2698	1858	2003	1903	1628	1283	1461	2916	2212	2709	1878	2078	1822	1478	1246	1470	1978.9	2612	1926	1398	0.535	-0.902	2.14752e-07	1.68844e-05	0.0102	0.0329	0.0212	0.0212	TRUE	0.1454
ENSGALG00000012185	PLA2G12A	600	576	540	472	364	545	444	198	324	594	586	542	477	378	522	403	192	326	446.7	574	459	307	0.535	-0.901	0.000906954	0.0146982	0.0508	0.0508	0.0508	0.0508	TRUE	0.5678
ENSGALG00000010882	G3BP2	1847	1991	2265	1048	1197	1277	1408	1081	949	1828	2026	2274	1059	1242	1223	1278	1050	955	1437.28	2043	1175	1094	0.536	-0.9	9.4725e-07	5.79254e-05	0.013	0.0349	0.0236	0.0236	TRUE	0.1728
ENSGALG00000009228	PARP1	2590	1913	2478	1528	1701	2129	1453	1243	1215	2564	1946	2488	1545	1765	2039	1319	1208	1223	1788.38	2333	1783	1250	0.536	-0.9	8.11905e-07	5.22009e-05	0.0133	0.0335	0.0234	0.0234	TRUE	0.1696
ENSGALG00000005694	GARS	3025	2401	3450	1354	2547	2680	1366	1595	1969	2994	2443	3463	1369	2643	2566	1240	1549	1982	2249.97	2967	2193	1590	0.536	-0.9	0.000545456	0.0100737	0.0629	0.0323	0.0483	0.0483	TRUE	0.398
ENSGALG00000022874	RAB31	416	301	331	238	145	211	258	203	131	412	306	332	241	150	202	234	197	132	245.19	350	198	188	0.537	-0.898	0.00246841	0.0300823	0.0478	0.0697	0.0594	0.0594	TRUE	0.4268
ENSGALG00000007645	ensembl	726	994	651	539	465	677	530	535	278	719	1011	654	545	483	648	481	520	280	593.31	795	559	427	0.538	-0.896	0.00091249	0.0147186	0.0577	0.0451	0.0508	0.0508	TRUE	0.6988
ENSGALG00000006306	UROC1	8394	7726	8074	6473	5445	5151	5325	3944	4387	8309	7860	8106	6544	5650	4932	4834	3831	4415	6053.52	8092	5709	4360	0.539	-0.892	8.17905e-08	7.55272e-06	0.0111	0.0294	0.0198	0.0198	TRUE	0.1332
ENSGALG00000000919	PIGR	83057	84527	83785	68500	69623	59765	54329	40156	47459	82217	85993	84112	69247	72246	57225	49323	39010	47766	65237.8	84107	66239	45366	0.539	-0.891	2.77273e-08	3.052e-06	0.01	0.0279	0.0185	0.0185	TRUE	0.1226
ENSGALG00000015783	IMMT	3677	3195	3914	2079	2073	2692	2248	1836	2000	3640	3250	3929	2102	2151	2578	2041	1784	2013	2609.7	3606	2277	1946	0.54	-0.89	7.08465e-08	6.63114e-06	0.0085	0.0317	0.0193	0.0193	TRUE	0.1081
ENSGALG00000042511	PKDCC	326	285	444	230	234	322	231	158	207	323	290	446	233	243	308	210	153	208	268.17	353	261	190	0.54	-0.889	0.00106521	0.016617	0.0316	0.0661	0.0492	0.0492	TRUE	0.4048
ENSGALG00000031130	GGH	1282	1123	1274	996	1151	1598	1131	415	559	1269	1142	1279	1007	1194	1530	1027	403	563	1046.04	1230	1244	664	0.54	-0.889	0.00218536	0.0277713	0.0942	0.0376	0.0595	0.0595	TRUE	1.1307
ENSGALG00000008738	ensembl	544	272	482	327	307	416	258	190	281	539	277	484	331	319	398	234	185	283	338.69	433	349	234	0.54	-0.889	0.00211223	0.0270598	0.0559	0.0581	0.0571	0.0571	TRUE	0.6207
ENSGALG00000042771	GBE1	3788	2659	2669	2289	3187	4150	1546	1654	1918	3750	2705	2679	2314	3307	3974	1404	1607	1930	2629.96	3045	3198	1647	0.541	-0.887	0.000115737	0.00300459	0.0442	0.0316	0.0377	0.0377	TRUE	0.1459
ENSGALG00000035845	JPH1	797	420	633	429	399	703	326	362	353	789	427	635	434	414	673	296	352	355	486.16	617	507	334	0.541	-0.885	0.00135365	0.0198559	0.0558	0.0489	0.0527	0.0527	TRUE	0.1324
ENSGALG00000015069	B4GALT4	624	280	479	322	344	339	269	240	270	618	285	481	326	357	325	244	233	272	348.84	461	336	250	0.541	-0.885	0.00159571	0.0223806	0.0497	0.0572	0.0537	0.0537	TRUE	0.1166
ENSGALG00000030031	TTPA	3168	3664	2982	2759	2210	3261	2854	1329	1452	3136	3728	2994	2789	2293	3122	2591	1291	1461	2600.6	3286	2735	1781	0.542	-0.883	0.000373116	0.00757183	0.0643	0.0317	0.044	0.044	TRUE	1.2764
ENSGALG00000014023	H2AFZ	2492	1143	1765	826	962	1249	902	877	1253	2467	1163	1772	835	998	1196	819	852	1261	1262.52	1801	1010	977	0.543	-0.882	0.00121804	0.0183159	0.0743	0.0359	0.0528	0.0528	TRUE	0.0722
ENSGALG00000027700	FLAD1	700	483	501	371	268	346	392	310	257	693	491	503	375	278	331	356	301	259	398.6	562	328	305	0.543	-0.881	0.000283935	0.00602881	0.0252	0.0535	0.04	0.04	TRUE	0.3225
ENSGALG00000005654	PITPNB	758	698	632	462	435	552	421	405	361	750	710	634	467	451	529	382	393	363	520.1	698	482	379	0.544	-0.879	3.51152e-06	0.000170725	0.0037	0.0475	0.0239	0.0239	TRUE	0.0548
ENSGALG00000024034	PI4KB	1308	1218	1197	715	702	1010	962	477	694	1295	1239	1202	723	728	967	873	463	698	909.9	1245	806	678	0.545	-0.876	0.000243074	0.0053597	0.0393	0.039	0.0399	0.0399	TRUE	0.3319
ENSGALG00000011285	ensembl	998	796	765	587	1418	1201	535	550	377	988	810	768	593	1471	1150	486	534	379	797.77	855	1071	466	0.545	-0.874	0.00244183	0.0299173	0.0813	0.0406	0.0584	0.0584	TRUE	0.1504
ENSGALG00000002364	SEC16A	2153	2102	2418	1273	2091	2393	1672	1212	951	2131	2138	2427	1287	2170	2291	1518	1177	957	1788.62	2232	1916	1217	0.545	-0.874	0.000273307	0.00584825	0.0463	0.0335	0.041	0.041	TRUE	0.665
ENSGALG00000005103	GDPD1	403	473	476	291	378	616	333	194	249	399	481	478	294	392	590	302	188	251	375.07	453	425	247	0.546	-0.873	0.00255117	0.0306296	0.0587	0.0552	0.0572	0.0572	TRUE	0.2689
ENSGALG00000014869	NNT	8532	6626	7697	5679	5602	8490	6555	2978	3660	8446	6741	7727	5741	5813	8129	5951	2893	3684	6124.96	7638	6561	4176	0.547	-0.871	0.000430592	0.00840307	0.0664	0.0294	0.0439	0.0439	TRUE	1.1235
ENSGALG00000014286	PDS5A	2025	1756	2139	1121	1154	1327	1262	1194	938	2005	1786	2147	1133	1197	1271	1146	1160	944	1421.04	1979	1200	1083	0.547	-0.87	3.28955e-07	2.43338e-05	0.0069	0.035	0.0202	0.0202	TRUE	0.1006
ENSGALG00000020879	SLC30A7	1036	875	998	534	703	965	681	562	430	1026	890	1002	540	729	924	618	546	433	745.32	973	731	532	0.547	-0.869	0.0002087	0.00476994	0.033	0.0415	0.0382	0.0382	TRUE	0.132
ENSGALG00000048285	TCN2	100050	100539	93780	52633	48499	72136	61156	47889	59516	99039	102283	94146	53207	50326	69070	55521	46522	59901	70001.7	98489	57534	53981	0.548	-0.868	5.53611e-07	3.71568e-05	0.0161	0.0279	0.0216	0.0216	TRUE	0.2512
ENSGALG00000015828	BACH1	1156	607	536	700	536	613	632	327	366	1144	618	538	708	556	587	574	318	368	601.17	767	617	420	0.548	-0.868	0.00435485	0.0448649	0.0912	0.0448	0.065	0.065	TRUE	1.4696
ENSGALG00000005160	VMP1	3536	3269	3380	2121	2381	2366	2058	2119	1673	3500	3326	3393	2144	2471	2265	1868	2059	1684	2523.35	3406	2293	1870	0.549	-0.865	2.21961e-08	2.61022e-06	0.0047	0.0318	0.0168	0.0168	TRUE	0.0624
ENSGALG00000039169	MLH1	915	741	931	669	538	689	785	345	379	906	754	935	676	558	660	713	335	381	657.53	865	631	476	0.551	-0.859	0.00158416	0.0222507	0.062	0.0434	0.0517	0.0517	TRUE	1.4687
ENSGALG00000012952	BASP1	3531	2433	3706	1604	2006	2015	1717	1580	2244	3495	2475	3720	1621	2082	1929	1559	1535	2259	2297.29	3230	1877	1784	0.552	-0.857	9.38791e-05	0.002513	0.0363	0.0322	0.0342	0.0342	TRUE	0.4356
ENSGALG00000041808	ANO1	15025	10987	11497	9712	4807	10330	7631	7905	6124	14873	11178	11542	9818	4988	9891	6928	7679	6164	9228.94	12531	8232	6924	0.553	-0.856	0.000395338	0.00792924	0.0515	0.0288	0.0419	0.0419	TRUE	0.9675
ENSGALG00000016323	PDK3	1201	931	1296	850	933	1374	686	619	672	1189	947	1301	859	968	1316	623	601	676	942.29	1146	1048	633	0.553	-0.855	7.04358e-05	0.00200233	0.0251	0.0386	0.0321	0.0321	TRUE	0.4001
ENSGALG00000002725	UAP1	2331	1250	1356	650	592	589	958	1118	771	2307	1272	1361	657	614	564	870	1086	776	1056.4	1647	612	911	0.553	-0.855	0.000483307	0.00913436	0.0509	0.0375	0.0424	0.0424	TRUE	0.991
ENSGALG00000008812	CCT4	2865	2221	2910	1372	1427	2436	1619	1397	1608	2836	2260	2921	1387	1481	2332	1470	1357	1618	1962.5	2672	1733	1482	0.554	-0.851	0.000111289	0.00291662	0.0379	0.033	0.0344	0.0344	TRUE	0.7367
ENSGALG00000011211	HACL1	2332	1970	2633	1583	1601	2124	1497	1016	1503	2308	2004	2643	1600	1661	2034	1359	987	1513	1790	2318	1765	1286	0.555	-0.85	4.03094e-05	0.00124922	0.0261	0.0335	0.0303	0.0303	TRUE	0.2287
ENSGALG00000005869	COPG1	5356	4326	4648	2290	3036	3209	2477	3154	2655	5302	4401	4666	2315	3150	3073	2249	3064	2672	3432.44	4790	2846	2662	0.556	-0.848	6.85809e-06	0.00027835	0.0192	0.0307	0.0253	0.0253	TRUE	0.2156
ENSGALG00000016697	MMUT	2592	2269	2850	1867	1655	2331	1790	1267	1437	2566	2308	2861	1887	1717	2232	1625	1231	1446	1986.01	2578	1945	1434	0.556	-0.846	4.49628e-06	0.000202834	0.0154	0.0329	0.024	0.024	TRUE	0.1339
ENSGALG00000010018	CTSEAL	52783	53797	48595	48990	59117	43512	30283	25644	34008	52249	54730	48785	49524	61344	41663	27493	24912	34228	43880.9	51921	50844	28878	0.556	-0.846	6.16835e-06	0.000260338	0.023	0.028	0.0252	0.0252	TRUE	0.1628
ENSGALG00000053353	BOP1	693	472	570	306	252	514	388	312	312	686	480	572	309	261	492	352	303	314	418.97	579	354	323	0.558	-0.843	0.00170426	0.0232668	0.0482	0.0523	0.0496	0.0496	TRUE	0.3835
ENSGALG00000033207	HIBADH	3339	2918	3047	2282	2074	2217	1887	1874	1657	3305	2969	3059	2307	2152	2123	1713	1821	1668	2346.21	3111	2194	1734	0.557	-0.843	7.39562e-09	9.97612e-07	0.0017	0.0321	0.0149	0.0149	TRUE	0.0242
ENSGALG00000010237	NPC2	8216	9288	7564	3972	4195	7234	6184	3850	4653	8133	9449	7594	4015	4353	6927	5614	3740	4683	6056.44	8392	5098	4679	0.558	-0.843	0.000228983	0.00511457	0.0499	0.0294	0.0375	0.0375	TRUE	0.6666
ENSGALG00000042614	NBAS	1116	897	809	835	674	1133	657	462	530	1105	913	812	844	699	1085	596	449	533	781.83	943	876	526	0.558	-0.842	0.000200656	0.00462508	0.0293	0.0409	0.0355	0.0355	TRUE	0.2037
ENSGALG00000006027	TM6SF1	2973	2693	2654	1927	2301	1972	1641	1418	1783	2943	2740	2664	1948	2388	1888	1490	1378	1795	2136.98	2782	2075	1554	0.558	-0.84	1.75093e-06	9.79311e-05	0.0123	0.0325	0.0218	0.0218	TRUE	0.1472
ENSGALG00000014716	IL6ST	3552	3513	2595	1720	2408	2630	2942	1234	1544	3516	3574	2605	1739	2499	2518	2671	1199	1554	2430.51	3232	2252	1808	0.559	-0.838	0.0019569	0.0254971	0.0819	0.032	0.0523	0.0523	TRUE	1.3052
ENSGALG00000031663	SEC11C	2196	1802	1745	1153	1240	1518	929	1213	1194	2174	1833	1752	1166	1287	1453	843	1178	1202	1432.02	1920	1302	1074	0.56	-0.837	2.32052e-05	0.000780638	0.0191	0.0349	0.0275	0.0275	TRUE	0.2837
ENSGALG00000002053	POR	18982	15279	15039	10363	9699	14912	10219	9413	9186	18790	15544	15098	10476	10064	14278	9277	9144	9245	12435.3	16477	11606	9222	0.56	-0.837	2.594e-06	0.000135193	0.0182	0.0286	0.0228	0.0228	TRUE	0.3306
ENSGALG00000032660	IFNGR2	4082	3629	4008	2082	2023	2621	2139	2561	2142	4041	3692	4024	2105	2099	2510	1942	2488	2156	2783.95	3919	2238	2195	0.56	-0.836	4.6288e-07	3.17388e-05	0.0092	0.0314	0.0195	0.0195	TRUE	0.1099
ENSGALG00000011657	EAF2	2099	2033	1887	1259	1934	2038	874	1222	1396	2078	2068	1894	1273	2007	1951	793	1187	1405	1628.56	2013	1744	1128	0.56	-0.836	0.000452257	0.00867866	0.0434	0.034	0.0402	0.0402	TRUE	0.5409
ENSGALG00000009153	COPA	5667	4993	5376	3525	5395	4675	3486	3331	2628	5610	5080	5397	3563	5598	4476	3165	3236	2645	4307.78	5362	4546	3015	0.562	-0.83	1.22796e-05	0.000454181	0.021	0.0301	0.0257	0.0257	TRUE	0.1462
ENSGALG00000008420	CAND2	566	533	488	469	407	537	387	251	299	560	542	490	474	422	514	351	244	301	433.24	531	470	299	0.563	-0.829	0.000147915	0.00363423	0.0119	0.0515	0.0318	0.0318	TRUE	0.1953
ENSGALG00000036787	HSD17B12	14099	12461	13811	8611	9755	14572	7226	7356	9048	13956	12677	13865	8705	10123	13953	6560	7146	9107	10676.8	13499	10927	7604	0.563	-0.828	4.30462e-05	0.00132126	0.0316	0.0287	0.0294	0.0294	TRUE	0.4783
ENSGALG00000045642	TNFRSF11A	483	445	356	383	354	478	302	173	282	478	453	357	387	367	458	274	168	284	358.5	429	404	242	0.564	-0.827	0.00152698	0.0217236	0.0343	0.0564	0.0459	0.0459	TRUE	0.5297
ENSGALG00000008860	LONRF3	604	311	646	302	411	456	373	259	289	598	316	649	305	426	437	339	252	291	401.37	521	389	294	0.564	-0.827	0.00447777	0.0455167	0.0643	0.0534	0.0583	0.0583	TRUE	0.9181
ENSGALG00000002661	YWHAE	4263	3810	4869	2734	2908	3871	2729	1964	2920	4220	3876	4888	2764	3018	3706	2478	1908	2939	3310.69	4328	3163	2442	0.564	-0.826	4.3117e-05	0.00132126	0.0271	0.0308	0.0291	0.0291	TRUE	0.2954
ENSGALG00000004769	PSAP	18727	18925	13710	12354	13605	14626	16012	6980	7736	18538	19253	13764	12489	14118	14004	14537	6781	7786	13474.3	17185	13537	9701	0.565	-0.825	0.00110075	0.0169789	0.0744	0.0285	0.046	0.046	TRUE	1.5493
ENSGALG00000005622	ARF4	9614	8045	7878	4034	4225	5895	4471	6082	4468	9517	8185	7909	4078	4384	5644	4059	5908	4497	6020.12	8537	4702	4821	0.565	-0.824	2.50351e-05	0.000833464	0.0269	0.0294	0.0274	0.0274	TRUE	0.3161
ENSGALG00000032148	CANX	11335	7709	9572	5984	6295	9564	5758	5141	5947	11220	7843	9609	6049	6532	9158	5227	4994	5985	7402.07	9557	7246	5402	0.565	-0.823	5.0256e-05	0.00151307	0.031	0.0291	0.0296	0.0296	TRUE	0.18
[truncated: 163 more rows]

## Sheet: Down_GO
Term	Overlap	P-value	Adjusted P-value	Old P-value	Old Adjusted P-value	Z-score	Combined Score	Genes
[truncated: 2,485 more rows]

[truncated: 1 more sheets: Down_KEGG-pathway]
